# Supplementary material for: Signaling cascades and the importance of moonlight in coral broadcast mass spawning
Source: eLife. 2015 Dec 15;4:e09991. doi: 10.7554/eLife.09991 (PMC4721961; doi:10.7554/eLife.09991)
Supplement: Supplementary file 1. — The time of tides and moonrise during November 2011 spawning event. DOI: http://dx.doi.org/10.7554/eLife.09991.012 [file elife-09991-supp1.xls]

## Sheet: New vs Full moon
Supplementary file 1. Differentially expressed genes in Acropora millepora depending with respect to time of day and moon phase.
Gene_name	Reads_12pm_new_rep1	Reads_12pm_new_rep2	Reads_12pm_full_rep1	Reads_12pm_full_rep2	Reads_6pm_new_rep1	Reads_6pm_new_rep2	Reads_6pm_full_rep1	Reads_6pm_full_rep2	Reads_12am_new_rep1	Reads_12am_new_rep2	Reads_12am_full_rep1	Reads_12am_full_rep2	Fold_12am_full_vs_new	12am_Sign_or_NotSig	Fold_6pm_full_vs_new	6pm_Sign_or_NotSig	Fold_12pm_full_vs_new	12pm_Sign_or_NotSig	SwissProtName
JR971809	4	1	914	934	675	655	237	216	2	1	282	301	194.3	Sig	2.9	Sig	369.6	Sig	sp|Q8K0U4|HS12A_MOUSE Heat shock 70 kDa protein 12A OS=Mus musculus GN=Hspa12a PE=1 SV=1
JR973890	2	4	801	758	496	502	198	171	2	3	290	250	108	Sig	2.7	Sig	259.8	Sig	sp|Q60HG9|CPT2_MACFA Carnitine O-palmitoyltransferase 2, mitochondrial OS=Macaca fascicularis GN=CPT2 PE=2 SV=1
JR973214	4509	4541	3942	3793	176	222	197	205	52	55	1094	1119	20.7	Sig	1	NotSig	1.2	NotSig	sp|Q9JLC6|TEF_MOUSE Thyrotroph embryonic factor OS=Mus musculus GN=Tef PE=2 SV=1
JT018204	3	4	116	133	138	148	76	77	2	3	56	43	19.8	Sig	1.9	Sig	35.6	Sig	sp|Q96DM1|PGBD4_HUMAN PiggyBac transposable element-derived protein 4 OS=Homo sapiens GN=PGBD4 PE=2 SV=3
JR978367	11887	12049	10504	10860	1278	1320	2654	2730	258	267	3143	3145	12	Sig	2.1	Sig	1.1	NotSig	sp|Q8QG61|CRY1_CHICK Cryptochrome-1 OS=Gallus gallus GN=CRY1 PE=2 SV=1
JT020905	7025	7174	7114	7263	1630	1542	2624	2674	273	272	2244	2289	8.3	Sig	1.7	Sig	1	NotSig	sp|Q7KM13|HEY_DROME Hairy/enhancer-of-split related with YRPW motif protein OS=Drosophila melanogaster GN=Hey PE=2 SV=1
JT012294	6275	6222	8956	8695	493	508	550	545	358	343	2759	2738	7.8	Sig	1.1	NotSig	1.4	Sig	sp|Q5ZJX4|RBM38_CHICK RNA-binding protein 38 OS=Gallus gallus GN=RBM38 PE=2 SV=1
JT020865	1674	1701	1654	1689	59	65	94	89	56	71	481	450	7.3	Sig	1.5	NotSig	1	NotSig	sp|Q04336|YM54_YEAST Uncharacterized protein YMR196W OS=Saccharomyces cerevisiae (strain ATCC 204508 / S288c) GN=YMR196W PE=1 SV=1
JT017707	12	17	7	13	14	11	12	6	42	47	9	5	6.4	Sig	1.4	NotSig	1.5	NotSig	sp|Q0WYX8|MDGA1_CHICK MAM domain-containing glycosylphosphatidylinositol anchor protein 1 OS=Gallus gallus GN=MDGA1 PE=1
JR998536	2852	2938	2137	2147	242	259	238	234	129	117	764	790	6.3	Sig	1.1	NotSig	1.4	Sig	sp|Q496Y0|LONF3_HUMAN LON peptidase N-terminal domain and RING finger protein 3 OS=Homo sapiens GN=LONRF3 PE=1 SV=1
JR988569	4	7	45	54	20	23	20	18	5	6	37	32	6.3	Sig	1.1	NotSig	9	Sig	sp|Q9JID6|ACSL1_CAVPO Long-chain-fatty-acid--CoA ligase 1 OS=Cavia porcellus GN=ACSL1 PE=2 SV=1
JR974424	230	228	177	164	16	4	10	9	13	8	65	49	5.4	Sig	1.1	NotSig	1.3	NotSig	sp|Q9CZV8|FXL20_MOUSE F-box/LRR-repeat protein 20 OS=Mus musculus GN=Fbxl20 PE=1 SV=3
JR984320	25	27	339	303	693	663	215	197	20	19	99	87	4.8	Sig	3.3	Sig	12.3	Sig	sp|Q96DM1|PGBD4_HUMAN PiggyBac transposable element-derived protein 4 OS=Homo sapiens GN=PGBD4 PE=2 SV=3
JR974051	12	8	89	99	151	152	59	68	5	9	27	40	4.8	Sig	2.4	Sig	9.4	Sig	sp|Q96DM1|PGBD4_HUMAN PiggyBac transposable element-derived protein 4 OS=Homo sapiens GN=PGBD4 PE=2 SV=3
JR996295	20	18	13	16	14	16	17	21	58	46	12	11	4.5	Sig	1.3	NotSig	1.3	NotSig	sp|Q5VYJ5|CJ112_HUMAN MAM and LDL-receptor class A domain-containing protein C10orf112 OS=Homo sapiens GN=C10orf112 PE=2
JR996826	21	24	6	4	14	14	32	32	42	30	5	13	4	Sig	2.3	NotSig	4.5	NotSig	sp|Q80ZA4|PKHL1_MOUSE Fibrocystin-L OS=Mus musculus GN=Pkhd1l1 PE=2 SV=1
JT008973	57	41	56	52	31	32	44	44	124	112	37	30	3.5	Sig	1.4	NotSig	1.1	NotSig	sp|Q0WYX8|MDGA1_CHICK MAM domain-containing glycosylphosphatidylinositol anchor protein 1 OS=Gallus gallus GN=MDGA1 PE=1
JT019484	22	15	41	38	65	52	86	77	36	30	115	103	3.3	Sig	1.4	NotSig	2.1	NotSig	sp|P68370|TBA1A_RAT Tubulin alpha-1A chain OS=Rattus norvegicus GN=Tuba1a PE=1 SV=1
JT020948	54	41	180	144	124	128	50	60	18	16	49	60	3.2	Sig	2.3	Sig	3.4	Sig	sp|P35556|FBN2_HUMAN Fibrillin-2 OS=Homo sapiens GN=FBN2 PE=1
JR996967	2863	2782	2819	2742	367	356	381	363	461	448	1486	1449	3.2	Sig	1	NotSig	1	NotSig	sp|Q6IC98|GRAM4_HUMAN GRAM domain-containing protein 4 OS=Homo sapiens GN=GRAMD4 PE=1 SV=1
JR989022	224	195	66	71	84	58	37	43	134	135	38	48	3.1	Sig	1.8	NotSig	3.1	Sig	sp|P63696|Y941_MYCBO Uncharacterized transporter Mb0941 OS=Mycobacterium bovis GN=Mb0941 PE=3 SV=1
JR999032	10	15	11	11	54	53	43	38	51	62	18	18	3.1	Sig	1.3	NotSig	1.1	NotSig	sp|Q28062|PGCB_BOVIN Brevican core protein OS=Bos taurus GN=BCAN PE=1 SV=1
JR994882	1105	1134	1250	1326	166	173	147	110	187	193	557	558	2.9	Sig	1.3	NotSig	1.2	NotSig	sp|Q9VVY3|Y9619_DROME CBM21 domain-containing protein CG9619 OS=Drosophila melanogaster GN=CG9619 PE=1 SV=1
JR976135	2436	2451	2517	2421	335	309	409	442	299	322	856	898	2.8	Sig	1.3	NotSig	1	NotSig	sp|A6QNP3|PPR3B_BOVIN Protein phosphatase 1 regulatory subunit 3B OS=Bos taurus GN=PPP1R3B PE=2 SV=1
JR994467	106	117	41	31	529	529	254	247	283	297	103	105	2.8	Sig	2.1	Sig	3.1	Sig	sp|O08710|THYG_MOUSE Thyroglobulin OS=Mus musculus GN=Tg PE=1
JR977458	21	30	9	10	59	43	32	37	60	68	20	25	2.8	Sig	1.5	NotSig	2.7	NotSig	sp|P08640|MUC1_YEAST Flocculation protein FLO11 OS=Saccharomyces cerevisiae (strain ATCC 204508 / S288c) GN=MUC1 PE=1 SV=2
JT002049	395	359	145	156	112	93	149	138	334	343	123	130	2.7	Sig	1.4	NotSig	2.5	Sig	sp|Q29RU2|OIT3_BOVIN Oncoprotein-induced transcript 3 protein OS=Bos taurus GN=OIT3 PE=2 SV=1
JR991591	74	98	35	37	183	190	162	158	175	198	71	68	2.7	Sig	1.2	NotSig	2.4	Sig	sp|Q9NR09|BIRC6_HUMAN Baculoviral IAP repeat-containing protein 6 OS=Homo sapiens GN=BIRC6 PE=1 SV=2
JR997170	405	436	76	83	46	36	345	350	514	476	188	198	2.6	Sig	8.5	Sig	5.3	Sig	sp|A2AJ76|HMCN2_MOUSE Hemicentin-2 OS=Mus musculus GN=Hmcn2 PE=1
JT014643	31	45	13	18	37	48	32	37	66	53	26	20	2.6	Sig	1.2	NotSig	2.5	NotSig	sp|A2ASS6|TITIN_MOUSE Titin OS=Mus musculus GN=Ttn PE=1 SV=1
JT011118	47	40	17	14	345	314	174	171	107	135	47	46	2.6	Sig	1.9	Sig	2.8	NotSig	sp|Q5VYJ5|CJ112_HUMAN MAM and LDL-receptor class A domain-containing protein C10orf112 OS=Homo sapiens GN=C10orf112 PE=2
JR991754	21	28	14	14	74	46	48	58	100	112	38	46	2.5	Sig	1.1	NotSig	1.8	NotSig	sp|P98088|MUC5A_HUMAN Mucin-5AC (Fragments) OS=Homo sapiens GN=MUC5AC PE=1 SV=3
JR971595	17	17	24	24	55	54	47	55	22	28	62	62	2.5	Sig	1.1	NotSig	1.4	NotSig	sp|Q27442|H2B_ANOGA Histone H2B OS=Anopheles gambiae GN=AGAP012199 PE=2 SV=5
JT008423	16	17	27	26	151	162	165	172	66	72	171	172	2.5	Sig	1.1	NotSig	1.6	NotSig	sp|Q5RD64|CNTP2_PONAB Contactin-associated protein-like 2 OS=Pongo abelii GN=CNTNAP2 PE=2 SV=1
JR995776	296	317	408	401	147	176	269	286	71	53	159	148	2.5	Sig	1.7	Sig	1.3	NotSig	sp|Q5ZQU2|NPAS2_CHICK Neuronal PAS domain-containing protein 2 OS=Gallus gallus GN=NPAS2 PE=2 SV=1
JR978917	54	42	149	157	93	91	59	53	27	31	69	78	2.5	Sig	1.6	NotSig	3.2	Sig	sp|Q6PC60|H2B3_DANRE Histone H2B 3 OS=Danio rerio GN=hist2h2l PE=2 SV=3
JT013760	160	171	45	63	114	122	123	118	131	126	54	49	2.5	Sig	1	NotSig	3.1	Sig	sp|Q99758|ABCA3_HUMAN ATP-binding cassette sub-family A member 3 OS=Homo sapiens GN=ABCA3 PE=1 SV=2
JT000982	74	61	73	82	231	231	269	281	124	128	301	315	2.4	Sig	1.2	NotSig	1.1	NotSig	sp|P07793|H2A4_PSAMI Late histone H2A.2.2 OS=Psammechinus miliaris PE=3 SV=2
JR975939	45	47	34	21	83	90	75	66	99	94	36	43	2.4	Sig	1.2	NotSig	1.7	NotSig	sp|Q09666|AHNK_HUMAN Neuroblast differentiation-associated protein AHNAK OS=Homo sapiens GN=AHNAK PE=1 SV=2
JR996021	16	14	15	11	50	49	39	53	77	81	38	28	2.4	Sig	1.1	NotSig	1.2	NotSig	sp|Q54G05|LRRX1_DICDI Putative leucine-rich repeat-containing protein DDB_G0290503 OS=Dictyostelium discoideum GN=DDB_G0290503 PE=4 SV=1
JR982322	334	332	409	417	404	414	538	488	242	246	572	595	2.4	Sig	1.3	NotSig	1.2	NotSig	sp|Q5XGM3|BHMT1_XENLA Betaine--homocysteine S-methyltransferase 1 OS=Xenopus laevis GN=bhmt PE=2 SV=1
JR971673	50	44	26	24	214	248	149	167	148	150	61	62	2.4	Sig	1.5	NotSig	1.9	NotSig	sp|Q99MV1|TDRD1_MOUSE Tudor domain-containing protein 1 OS=Mus musculus GN=Tdrd1 PE=1 SV=2
JR991535	317	339	352	353	457	440	502	530	275	248	581	600	2.3	Sig	1.2	NotSig	1.1	NotSig	sp|Q5XGM3|BHMT1_XENLA Betaine--homocysteine S-methyltransferase 1 OS=Xenopus laevis GN=bhmt PE=2 SV=1
JR995761	83	85	92	116	162	153	150	157	72	52	155	124	2.3	Sig	1	NotSig	1.2	NotSig	sp|Q92051|CAHZ_DANRE Carbonic anhydrase OS=Danio rerio GN=cahz PE=1 SV=2
JR974155	169	154	237	210	42	58	50	49	36	25	73	70	2.3	Sig	1	NotSig	1.4	NotSig	sp|Q96A58|RERG_HUMAN Ras-related and estrogen-regulated growth inhibitor OS=Homo sapiens GN=RERG PE=1 SV=1
JR989654	319	313	488	485	577	518	322	300	194	217	435	489	2.2	Sig	1.8	Sig	1.5	Sig	sp|A2A5X5|KR10D_MOUSE Putative keratin-associated protein 10-like ENSP00000375147 homolog OS=Mus musculus GN=Gm11570 PE=3
JR976547	273	383	176	168	153	167	251	233	401	366	155	190	2.2	Sig	1.5	NotSig	1.9	Sig	sp|O88281|MEGF6_RAT Multiple epidermal growth factor-like domains protein 6 OS=Rattus norvegicus GN=Megf6 PE=1 SV=1
JT004250	139	164	131	139	190	174	228	206	289	286	133	125	2.2	Sig	1.2	NotSig	1.1	NotSig	sp|P47179|DAN4_YEAST Cell wall protein DAN4 OS=Saccharomyces cerevisiae (strain ATCC 204508 / S288c) GN=DAN4 PE=2 SV=1
JR973028	56	66	30	16	398	378	200	204	166	162	68	83	2.2	Sig	1.9	Sig	2.7	Sig	sp|Q6UXC1|AEGP_HUMAN Apical endosomal glycoprotein OS=Homo sapiens GN=MAMDC4 PE=1 SV=2
JT013866	191	187	97	114	287	258	209	198	396	389	185	178	2.2	Sig	1.3	NotSig	1.8	Sig	sp|Q6V0I7|FAT4_HUMAN Protocadherin Fat 4 OS=Homo sapiens GN=FAT4 PE=2 SV=2
JR986287	4023	3969	5671	5631	3656	3655	4524	4605	1224	1185	2632	2649	2.2	Sig	1.2	NotSig	1.4	Sig	CRY2 Cryptochrome-2 OS=Acropora
JR992041	188	157	136	109	208	216	115	99	193	191	96	86	2.1	Sig	2	Sig	1.4	NotSig	sp|O15992|KARG_ANTJA Arginine kinase OS=Anthopleura japonicus PE=1 SV=1
JR998919	248	220	137	144	226	256	241	236	307	313	133	156	2.1	Sig	1	NotSig	1.7	Sig	sp|P06685|AT1A1_RAT Sodium/potassium-transporting ATPase subunit alpha-1 OS=Rattus norvegicus GN=Atp1a1 PE=1 SV=1
JR977449	112	112	238	251	89	125	156	139	97	81	201	172	2.1	Sig	1.4	NotSig	2.2	Sig	sp|P12256|PAC_LYSSH Penicillin acylase OS=Lysinibacillus sphaericus PE=1 SV=1
JR992887	49	56	71	69	158	199	224	208	109	95	224	210	2.1	Sig	1.2	NotSig	1.3	NotSig	sp|Q75JP5|Y2471_DICDI Calponin homology domain-containing protein DDB_G0272472 OS=Dictyostelium discoideum GN=DDB_G0272472 PE=4 SV=1
JR977639	483	477	933	924	356	348	550	552	268	261	488	624	2.1	Sig	1.6	Sig	1.9	Sig	sp|Q8CFN2|CDC42_RAT Cell division control protein 42 homolog OS=Rattus norvegicus GN=Cdc42 PE=1 SV=2
JR994471	328	328	203	196	2547	2483	1414	1409	1380	1456	715	635	2.1	Sig	1.8	Sig	1.6	Sig	sp|Q8WZ42|TITIN_HUMAN Titin OS=Homo sapiens GN=TTN PE=1 SV=3
JR974697	62	69	32	38	218	229	139	158	176	181	92	78	2.1	Sig	1.5	NotSig	1.9	NotSig	sp|Q9BXT4|TDRD1_HUMAN Tudor domain-containing protein 1 OS=Homo sapiens GN=TDRD1 PE=2 SV=2
JR973900	49	37	24	35	107	104	80	90	108	96	42	55	2.1	Sig	1.2	NotSig	1.5	NotSig	sp|Q9UPS8|ANR26_HUMAN Ankyrin repeat domain-containing protein 26 OS=Homo sapiens GN=ANKRD26 PE=1 SV=3
JR995974	81	98	70	61	120	136	92	112	154	173	85	79	2	Sig	1.3	NotSig	1.4	NotSig	sp|P0C605|KGP1_MOUSE cGMP-dependent protein kinase 1 OS=Mus musculus GN=Prkg1 PE=1 SV=1
JR999535	52	66	47	48	348	311	195	169	237	208	119	106	2	Sig	1.8	Sig	1.2	NotSig	sp|Q5DTN8|JKIP3_MOUSE Janus kinase and microtubule-interacting protein 3 OS=Mus musculus GN=Jakmip3 PE=2 SV=2
JR997855	3772	3761	3298	3343	1615	1584	1889	1810	1177	1094	2310	2345	2	Sig	1.2	NotSig	1.1	NotSig	sp|Q64709|HLF_RAT Hepatic leukemia factor OS=Rattus norvegicus GN=Hlf PE=2 SV=1
JT002500	81	76	11	18	73	64	162	124	205	212	97	107	2	Sig	2.1	Sig	5.4	Sig	sp|Q70CQ2|UBP34_HUMAN Ubiquitin carboxyl-terminal hydrolase 34 OS=Homo sapiens GN=USP34 PE=1 SV=2
JT011906	233	243	271	290	215	262	208	217	170	142	318	319	2	Sig	1.1	NotSig	1.2	NotSig	sp|Q96UP5|UBC2_EMENI Ubiquitin-conjugating enzyme E2 2 OS=Emericella nidulans GN=uvsJ PE=3 SV=1
JR987773	401	408	533	532	366	384	609	566	867	853	417	433	2	Sig	1.6	Sig	1.3	NotSig	sp|Q99102|MUC4_HUMAN Mucin-4 OS=Homo sapiens GN=MUC4 PE=1 SV=4
JR986552	1251	1276	1299	1314	1076	1124	1239	1317	1980	2028	971	986	2	Sig	1.2	NotSig	1	NotSig	sp|Q99LC9|PEX6_MOUSE Peroxisome assembly factor 2 OS=Mus musculus GN=Pex6 PE=2 SV=1
JR980319	623	582	758	739	553	532	622	651	288	263	528	578	2	Sig	1.2	NotSig	1.2	NotSig	sp|Q9NQP4|PFD4_HUMAN Prefoldin subunit 4 OS=Homo sapiens GN=PFDN4 PE=1 SV=1
JT013247	968	965	1427	1434	3476	3259	3904	3854	2178	2119	4299	4179	2	Sig	1.2	NotSig	1.5	Sig	Vitellogenin
JT021931	132	135	161	152	233	242	211	202	128	101	239	207	1.9	Sig	1.2	NotSig	1.2	NotSig	sp|P27425|TRFE_HORSE Serotransferrin OS=Equus caballus GN=TF PE=2 SV=1
JT014548	75	90	72	66	229	209	239	241	114	130	230	240	1.9	Sig	1.1	NotSig	1.2	NotSig	sp|P41353|H33_TETTH Histone H3.3 OS=Tetrahymena thermophila GN=HHT3 PE=1 SV=2
JT000093	350	339	310	335	469	442	356	403	717	720	393	367	1.9	Sig	1.2	NotSig	1.1	NotSig	sp|Q3ZC26|SC5AB_BOVIN Sodium/myo-inositol cotransporter 2 OS=Bos taurus GN=SLC5A11 PE=2 SV=1
JR980032	237	212	196	218	203	225	155	159	230	230	116	127	1.9	Sig	1.4	NotSig	1.1	NotSig	sp|Q5RF16|BCDO2_PONAB Beta,beta-carotene 9',10'-oxygenase OS=Pongo abelii GN=BCO2 PE=2 SV=1
JR985066	4412	4516	4644	4675	1290	1296	1478	1437	1280	1305	2525	2501	1.9	Sig	1.1	NotSig	1	NotSig	sp|Q61532|MK06_MOUSE Mitogen-activated protein kinase 6 OS=Mus musculus GN=Mapk6 PE=1 SV=3
JT004396	1947	2001	2211	2220	3341	3297	5237	5322	536	526	991	975	1.9	Sig	1.6	Sig	1.1	NotSig	sp|Q7KM13|HEY_DROME Hairy/enhancer-of-split related with YRPW motif protein OS=Drosophila melanogaster GN=Hey PE=2 SV=1
JT011769	77	69	71	68	101	125	113	94	75	64	137	128	1.9	Sig	1.1	NotSig	1.1	NotSig	sp|Q8QZR1|ATTY_MOUSE Tyrosine aminotransferase OS=Mus musculus GN=Tat PE=1 SV=1
JR974565	117	134	167	148	569	560	686	646	301	307	573	571	1.9	Sig	1.2	NotSig	1.3	NotSig	sp|Q9BZ76|CNTP3_HUMAN Contactin-associated protein-like 3 OS=Homo sapiens GN=CNTNAP3 PE=2 SV=3
JR973381	50921	51127	53702	52711	11250	10755	9982	10062	5531	5485	10041	10403	1.9	Sig	1.1	NotSig	1	NotSig	sp|Q9WU63|HEBP2_MOUSE Heme-binding protein 2 OS=Mus musculus GN=Hebp2 PE=1 SV=1
JT019708	1015	910	379	388	630	698	559	619	851	830	413	503	1.8	Sig	1.1	NotSig	2.5	Sig	sp|O18875|SC6A8_BOVIN Sodium- and chloride-dependent creatine transporter 1 OS=Bos taurus GN=SLC6A8 PE=2 SV=1
JT003395	85	105	138	147	124	112	150	158	81	69	126	147	1.8	Sig	1.3	NotSig	1.5	NotSig	sp|P22770|ACHA7_CHICK Neuronal acetylcholine receptor subunit alpha-7 OS=Gallus gallus GN=CHRNA7 PE=1 SV=1
JR986230	1827	1854	1179	1210	416	435	978	933	341	315	600	593	1.8	Sig	2.2	Sig	1.5	Sig	sp|P31422|GRM3_RAT Metabotropic glutamate receptor 3 OS=Rattus norvegicus GN=Grm3 PE=1 SV=1
JT001704	269	268	133	119	655	649	461	399	778	808	434	472	1.8	Sig	1.5	Sig	2.1	Sig	sp|Q05481|ZNF91_HUMAN Zinc finger protein 91 OS=Homo sapiens GN=ZNF91 PE=2 SV=2
JR972894	318	336	315	300	464	510	3353	3419	453	423	230	244	1.8	Sig	7	Sig	1.1	NotSig	sp|Q0IH87|PAX3B_XENLA Paired box protein Pax-3-B OS=Xenopus laevis GN=pax3-b PE=2 SV=2
JT019830	144	143	244	237	309	283	215	191	150	145	267	275	1.8	Sig	1.5	NotSig	1.7	Sig	sp|Q569D5|SBP1_XENTR Selenium-binding protein 1 OS=Xenopus tropicalis GN=selenbp1 PE=2 SV=1
JT008894	453	463	1072	1036	667	633	559	540	338	348	588	642	1.8	Sig	1.2	NotSig	2.3	Sig	sp|Q6LAF1|H4_DENKL Histone H4 OS=Dendronephthya klunzingeri GN=H4DEKL PE=3 SV=3
JT012841	152	164	21	14	39	42	228	188	334	293	164	177	1.8	Sig	5.1	Sig	9	Sig	sp|Q70CQ2|UBP34_HUMAN Ubiquitin carboxyl-terminal hydrolase 34 OS=Homo sapiens GN=USP34 PE=1 SV=2
JR971462	648	655	506	443	156	146	150	159	132	147	248	244	1.8	Sig	1	NotSig	1.4	Sig	sp|Q8K0E3|SC5AB_MOUSE Sodium/myo-inositol cotransporter 2 OS=Mus musculus GN=Slc5a11 PE=2 SV=1
JR974452	298	303	241	223	174	166	242	247	115	94	201	171	1.8	Sig	1.4	NotSig	1.3	NotSig	sp|Q8K4Q0|RPTOR_MOUSE Regulatory-associated protein of mTOR OS=Mus musculus GN=Rptor PE=1 SV=1
JR996358	107	96	62	71	194	163	156	128	225	205	122	116	1.8	Sig	1.3	NotSig	1.5	NotSig	sp|Q8NE35|CPEB3_HUMAN Cytoplasmic polyadenylation element-binding protein 3 OS=Homo sapiens GN=CPEB3 PE=1 SV=2
JR974014	232	237	119	122	208	209	156	149	293	286	159	160	1.8	Sig	1.4	NotSig	1.9	Sig	sp|Q921U8|SMTN_MOUSE Smoothelin OS=Mus musculus GN=Smtn PE=2
JR984718	725	716	1129	1140	553	578	800	797	340	337	599	629	1.8	Sig	1.4	Sig	1.6	Sig	sp|Q9F234|AGL2_BACTQ Alpha-glucosidase 2 OS=Bacillus thermoamyloliquefaciens PE=3 SV=1
JT011929	193	229	167	193	183	195	170	158	171	165	95	91	1.8	Sig	1.2	NotSig	1.2	NotSig	sp|Q9JLI3|MMEL1_MOUSE Membrane metallo-endopeptidase-like 1 OS=Mus musculus GN=Mmel1 PE=1 SV=1
JR990636	787	762	391	382	739	769	417	397	802	783	434	461	1.8	Sig	1.9	Sig	2	Sig	sp|Q9WTN3|SRBP1_MOUSE Sterol regulatory element-binding protein 1 OS=Mus musculus GN=Srebf1 PE=1 SV=4
JR982077	182	169	152	180	239	246	174	155	144	127	246	228	1.7	Sig	1.5	NotSig	1.1	NotSig	sp|A4IIW0|MB212_XENTR Protein mab-21-like 2 OS=Xenopus tropicalis GN=mab21l2 PE=2 SV=1
JT007607	372	411	190	182	361	339	322	267	343	357	216	201	1.7	Sig	1.2	NotSig	2.1	Sig	sp|A6H7H1|F120A_BOVIN Constitutive coactivator of PPAR-gamma-like protein 1 OS=Bos taurus GN=FAM120A PE=2 SV=1
JR997737	111	108	63	50	473	439	232	247	275	282	159	168	1.7	Sig	1.9	Sig	1.9	NotSig	sp|O75095|MEGF6_HUMAN Multiple epidermal growth factor-like domains protein 6 OS=Homo sapiens GN=MEGF6 PE=2 SV=4
JR991140	194	203	198	186	287	286	372	331	424	452	306	213	1.7	Sig	1.2	NotSig	1	NotSig	sp|O88572|LRP6_MOUSE Low-density lipoprotein receptor-related protein 6 OS=Mus musculus GN=Lrp6 PE=1 SV=1
JT005517	108	105	143	138	398	343	492	461	207	201	336	349	1.7	Sig	1.3	NotSig	1.3	NotSig	sp|P12276|FAS_CHICK Fatty acid synthase OS=Gallus gallus GN=FASN PE=1 SV=5
JR976133	52	57	50	46	335	321	261	266	175	162	293	277	1.7	Sig	1.2	NotSig	1.1	NotSig	sp|P22845|H10A_XENLA Histone H1.0-A OS=Xenopus laevis GN=h1f0-a PE=2 SV=3
JT006536	121	125	183	166	190	198	254	255	144	136	200	262	1.7	Sig	1.3	NotSig	1.4	NotSig	sp|P35270|SPRE_HUMAN Sepiapterin reductase OS=Homo sapiens GN=SPR PE=1 SV=1
JR988388	1651	1602	321	329	504	502	711	697	570	525	353	299	1.7	Sig	1.4	Sig	5	Sig	sp|P54417|OPUD_BACSU Glycine betaine transporter OpuD OS=Bacillus subtilis GN=opuD PE=3 SV=1
JT020938	295	268	306	349	249	289	314	250	152	140	257	228	1.7	Sig	1	NotSig	1.2	NotSig	sp|P67999|KS6B1_RAT Ribosomal protein S6 kinase beta-1 OS=Rattus norvegicus GN=Rps6kb1 PE=1 SV=1
JR999390	80	81	86	73	60	59	167	126	211	236	133	127	1.7	Sig	2.5	Sig	1	NotSig	sp|Q05654|RTF21_SCHPO Retrotransposable element Tf2 155 kDa protein type 1 OS=Schizosaccharomyces pombe (strain 972 / ATCC 24843) GN=Tf2-1 PE=2 SV=1
JT018190	235	226	130	121	300	295	263	245	337	345	205	185	1.7	Sig	1.2	NotSig	1.8	Sig	sp|Q13485|SMAD4_HUMAN Mothers against decapentaplegic homolog 4 OS=Homo sapiens GN=SMAD4 PE=1 SV=1
JT015337	130	128	48	43	416	439	231	205	226	224	141	127	1.7	Sig	2	Sig	2.8	Sig	sp|Q2PZL6|FAT4_MOUSE Protocadherin Fat 4 OS=Mus musculus GN=Fat4 PE=1 SV=2
JR977293	195	228	172	209	689	703	426	513	482	518	299	293	1.7	Sig	1.5	Sig	1.1	NotSig	sp|Q69ZR9|CC063_MOUSE Uncharacterized protein C3orf63 homolog OS=Mus musculus GN=D14Abb1e PE=2 SV=2
JT011263	109	105	81	95	197	228	196	213	211	207	132	115	1.7	Sig	1	NotSig	1.2	NotSig	sp|Q86V71|ZN429_HUMAN Zinc finger protein 429 OS=Homo sapiens GN=ZNF429 PE=1 SV=2
JT010733	315	317	203	203	263	307	225	187	317	342	199	198	1.7	Sig	1.4	NotSig	1.6	Sig	sp|Q8BH79|ANO10_MOUSE Anoctamin-10 OS=Mus musculus GN=Ano10 PE=2
JR984659	145	184	479	494	335	348	200	218	182	151	293	259	1.7	Sig	1.6	Sig	3	Sig	sp|Q8CG08|CTHR1_RAT Collagen triple helix repeat-containing protein 1 OS=Rattus norvegicus GN=Cthrc1 PE=1 SV=1
JR977208	249	237	191	149	524	533	242	218	164	158	270	265	1.7	Sig	2.3	Sig	1.4	NotSig	sp|Q8R151|ZNFX1_MOUSE NFX1-type zinc finger-containing protein 1 OS=Mus musculus GN=Znfx1 PE=2 SV=3
JR985252	546	571	398	411	539	519	419	431	852	859	494	503	1.7	Sig	1.2	NotSig	1.4	NotSig	sp|Q8VI56|LRP4_MOUSE Low-density lipoprotein receptor-related protein 4 OS=Mus musculus GN=Lrp4 PE=1 SV=3
JT015685	389	346	194	198	537	545	371	394	561	586	337	344	1.7	Sig	1.4	Sig	1.9	Sig	sp|Q924A2|CIC_MOUSE Protein capicua homolog OS=Mus musculus GN=Cic PE=1 SV=2
JR983214	569	605	832	870	657	677	805	788	478	481	842	827	1.7	Sig	1.2	NotSig	1.4	Sig	sp|Q9QXA6|BAT1_MOUSE B(0,+)-type amino acid transporter 1 OS=Mus musculus GN=Slc7a9 PE=2 SV=1
JR994222	266	284	145	169	500	517	355	338	503	485	313	313	1.6	Sig	1.5	Sig	1.8	Sig	sp|A6H584|CO6A5_MOUSE Collagen alpha-5(VI) chain OS=Mus musculus GN=Col6a5 PE=1 SV=2
JR995665	125	105	233	224	276	270	374	373	397	386	265	233	1.6	Sig	1.4	NotSig	2	Sig	sp|O42222|GDF8_DANRE Growth/differentiation factor 8 OS=Danio rerio GN=mstnb PE=2 SV=2
JR991451	1564	1560	1302	1380	635	664	610	553	570	487	868	844	1.6	Sig	1.1	NotSig	1.2	NotSig	sp|O57478|HEMH_XENLA Ferrochelatase, mitochondrial OS=Xenopus laevis GN=fech PE=1 SV=1
JR992441	3188	3276	2853	2818	2830	2807	3161	3226	4685	4618	2945	2927	1.6	Sig	1.1	NotSig	1.1	NotSig	sp|P10587|MYH11_CHICK Myosin-11 OS=Gallus gallus GN=MYH11 PE=1
JR983588	473	467	354	365	585	602	466	483	719	699	452	462	1.6	Sig	1.3	NotSig	1.3	NotSig	sp|P16086|SPTA2_RAT Spectrin alpha chain, brain OS=Rattus norvegicus GN=Sptan1 PE=1 SV=2
JR989398	1205	1201	1272	1369	527	523	612	595	386	410	644	629	1.6	Sig	1.1	NotSig	1.1	NotSig	sp|P39572|GIANT_DROME Protein giant OS=Drosophila melanogaster GN=gt PE=2 SV=2
JR971834	5126	5262	8413	8177	6708	6526	8055	8171	5416	5376	8510	8262	1.6	Sig	1.2	NotSig	1.6	Sig	sp|P63312|TYB10_RAT Thymosin beta-10 OS=Rattus norvegicus GN=Tmsb10 PE=2 SV=2
JR988859	2127	2147	1968	2015	799	763	608	576	630	641	979	1068	1.6	Sig	1.3	NotSig	1.1	NotSig	sp|Q32LQ0|AMPE_BOVIN Glutamyl aminopeptidase OS=Bos taurus GN=ENPEP PE=2 SV=1
JR990069	262	248	233	235	426	404	410	361	264	255	426	404	1.6	Sig	1.1	NotSig	1.1	NotSig	sp|Q32LQ4|BHMT1_DANRE Betaine--homocysteine S-methyltransferase 1 OS=Danio rerio GN=bhmt PE=2 SV=1
JR985711	601	566	474	486	1327	1329	905	874	1172	1163	743	723	1.6	Sig	1.5	Sig	1.2	NotSig	sp|Q54G05|LRRX1_DICDI Putative leucine-rich repeat-containing protein DDB_G0290503 OS=Dictyostelium discoideum GN=DDB_G0290503 PE=4 SV=1
JT023232	481	465	267	287	514	549	474	446	517	500	324	309	1.6	Sig	1.2	NotSig	1.7	Sig	sp|Q553R3|IF4G_DICDI Eukaryotic translation initiation factor 4 gamma OS=Dictyostelium discoideum GN=eif4g PE=3 SV=1
JT003217	1061	1082	634	605	200	190	175	196	192	173	271	297	1.6	Sig	1.1	NotSig	1.7	Sig	sp|Q57664|GALE_METJA Putative UDP-glucose 4-epimerase OS=Methanocaldococcus jannaschii (strain ATCC 43067 / DSM 2661 / JAL-1 / JCM 10045 / NBRC 100440) GN=MJ0211 PE=3 SV=1
JR993332	732	764	1139	1045	623	655	819	813	335	354	537	564	1.6	Sig	1.3	NotSig	1.5	Sig	sp|Q5FWL3|RNF41_XENLA E3 ubiquitin-protein ligase NRDP1 OS=Xenopus laevis GN=rnf41 PE=2 SV=1
JT005452	590	535	694	667	331	316	499	472	232	212	355	345	1.6	Sig	1.5	Sig	1.2	NotSig	sp|Q5R6S2|DIRA2_PONAB GTP-binding protein Di-Ras2 OS=Pongo abelii GN=DIRAS2 PE=2 SV=1
JR985693	676	676	717	678	719	752	558	504	978	974	629	624	1.6	Sig	1.4	Sig	1	NotSig	sp|Q5SZK8|FREM2_HUMAN FRAS1-related extracellular matrix protein 2 OS=Homo sapiens GN=FREM2 PE=1 SV=2
JR974840	156	160	246	269	564	517	412	410	304	322	486	509	1.6	Sig	1.3	NotSig	1.6	Sig	sp|Q5ZIJ9|MIB2_CHICK E3 ubiquitin-protein ligase MIB2 OS=Gallus gallus GN=MIB2 PE=2 SV=1
JR983265	624	636	501	540	424	419	460	463	270	288	431	452	1.6	Sig	1.1	NotSig	1.2	NotSig	sp|Q6DKN2|OTX2B_XENLA Homeobox protein OTX2-B OS=Xenopus laevis GN=otx2-b PE=2 SV=1
JT015867	211	205	487	453	368	365	261	234	217	186	326	326	1.6	Sig	1.5	NotSig	2.3	Sig	sp|Q6GMA4|CHM6A_XENLA Charged multivesicular body protein 6-A OS=Xenopus laevis GN=chmp6-a PE=2 SV=3
JT019146	503	456	573	599	483	455	421	422	273	268	429	446	1.6	Sig	1.1	NotSig	1.2	NotSig	sp|Q6PBL0|TIM16_DANRE Mitochondrial import inner membrane translocase subunit tim16 OS=Danio rerio GN=pam16 PE=2 SV=1
JR975323	2608	2582	915	910	544	543	520	516	393	428	673	631	1.6	Sig	1	NotSig	2.8	Sig	sp|Q8BH04|PCKGM_MOUSE Phosphoenolpyruvate carboxykinase [GTP], mitochondrial OS=Mus musculus GN=Pck2 PE=2 SV=1
JR997094	6718	6770	3133	3224	5636	5619	4099	4072	6438	6451	4088	4169	1.6	Sig	1.4	Sig	2.1	Sig	sp|Q8BTM8|FLNA_MOUSE Filamin-A OS=Mus musculus GN=Flna PE=1 SV=5
JR990502	540	522	277	292	1019	1038	754	783	963	970	593	599	1.6	Sig	1.3	Sig	1.9	Sig	sp|Q8K4L3|SVIL_MOUSE Supervillin OS=Mus musculus GN=Svil PE=1
JT005541	390	379	288	300	416	417	272	278	448	444	270	294	1.6	Sig	1.5	Sig	1.3	NotSig	sp|Q8VIH3|S28A3_RAT Solute carrier family 28 member 3 OS=Rattus norvegicus GN=Slc28a3 PE=2 SV=1
JR971629	227	252	266	292	222	212	237	259	179	156	273	269	1.6	Sig	1.1	NotSig	1.2	NotSig	sp|Q9CQE8|CN166_MOUSE UPF0568 protein C14orf166 homolog OS=Mus musculus PE=2 SV=1
JR990506	3073	3155	3785	3638	3192	3384	3175	3191	1886	1904	2909	2973	1.6	Sig	1	NotSig	1.2	NotSig	sp|Q9D565|WDR64_MOUSE WD repeat-containing protein 64 OS=Mus musculus GN=Wdr64 PE=2 SV=2
JT004310	736	757	496	475	218	263	321	311	237	204	313	373	1.6	Sig	1.3	NotSig	1.5	Sig	sp|Q9FKT8|COX15_ARATH Cytochrome c oxidase assembly protein COX15 OS=Arabidopsis thaliana GN=COX15 PE=2 SV=1
JR979142	590	568	578	654	561	530	1076	1095	323	310	507	488	1.6	Sig	2	Sig	1.1	NotSig	sp|Q9PTX2|CIRBP_RANCA Cold-inducible RNA-binding protein OS=Rana catesbeiana GN=cirbp PE=2 SV=1
JT003309	1451	1442	1854	1844	1662	1706	1822	1780	1299	1313	1894	1927	1.5	Sig	1.1	NotSig	1.3	NotSig	sp|A0JMQ0|BOP1_DANRE Ribosome biogenesis protein bop1 OS=Danio rerio GN=bop1 PE=2 SV=1
JR977046	266	278	175	178	471	566	351	408	515	454	315	323	1.5	Sig	1.4	NotSig	1.5	Sig	sp|A2A9C3|SZT2_MOUSE Protein SZT2 OS=Mus musculus GN=Szt2 PE=1
JR975032	944	952	729	765	1121	1107	990	940	1293	1254	869	841	1.5	Sig	1.2	NotSig	1.3	NotSig	sp|A2AJA9|CI172_MOUSE Uncharacterized protein C9orf172 homolog OS=Mus musculus GN=Gm996 PE=1 SV=1
JR980596	648	667	554	505	312	297	297	321	241	198	324	331	1.5	Sig	1	NotSig	1.2	NotSig	sp|A3KP77|OXND1_DANRE Oxidoreductase NAD-binding domain-containing protein 1 OS=Danio rerio GN=oxnad1 PE=2 SV=1
JR985538	2635	2596	2406	2470	3270	3301	2291	2303	3759	3736	2517	2428	1.5	Sig	1.4	Sig	1.1	NotSig	sp|C6FG12|NLRC5_ICTPU Protein NLRC5 OS=Ictalurus punctatus GN=nlrc5 PE=2 SV=1
JR999347	580	632	691	685	840	795	735	727	997	949	631	709	1.5	Sig	1.1	NotSig	1.1	NotSig	sp|O08523|TECTA_MOUSE Alpha-tectorin OS=Mus musculus GN=Tecta PE=1 SV=2
JR989206	402	429	256	205	277	262	338	350	393	435	263	277	1.5	Sig	1.3	NotSig	1.8	Sig	sp|O15439|MRP4_HUMAN Multidrug resistance-associated protein 4 OS=Homo sapiens GN=ABCC4 PE=1 SV=3
JT001710	1042	1045	526	524	992	983	634	584	925	964	613	675	1.5	Sig	1.6	Sig	2	Sig	sp|O18738|DAG1_BOVIN Dystroglycan OS=Bos taurus GN=DAG1 PE=1
JR980838	540	521	570	557	692	784	643	659	1038	995	632	690	1.5	Sig	1.1	NotSig	1.1	NotSig	sp|O97817|LPHN2_BOVIN Latrophilin-2 OS=Bos taurus GN=LPHN2 PE=2
JT009517	511	506	979	977	725	704	617	634	481	482	746	734	1.5	Sig	1.1	NotSig	1.9	Sig	sp|P08991|H2AV_STRPU Histone H2A.V (Fragment) OS=Strongylocentrotus purpuratus GN=H2A.F/Z PE=1 SV=1
JR974408	866	892	457	485	772	846	645	715	767	698	531	477	1.5	Sig	1.2	NotSig	1.9	Sig	sp|P10079|FBP1_STRPU Fibropellin-1 OS=Strongylocentrotus purpuratus GN=EGF1 PE=1 SV=2
JR979307	2216	2222	2267	2336	1982	2047	1571	1537	2568	2561	1640	1752	1.5	Sig	1.3	NotSig	1	NotSig	sp|P14381|YTX2_XENLA Transposon TX1 uncharacterized 149 kDa protein OS=Xenopus laevis PE=4 SV=1
JT016867	1260	1377	1300	1337	1306	1281	806	721	1375	1302	858	923	1.5	Sig	1.7	Sig	1	NotSig	sp|P17538|CTRB1_HUMAN Chymotrypsinogen B OS=Homo sapiens GN=CTRB1 PE=2 SV=1
JR991138	351	339	300	283	450	429	271	331	545	533	379	356	1.5	Sig	1.5	Sig	1.2	NotSig	sp|P20595|GCYB1_RAT Guanylate cyclase soluble subunit beta-1 OS=Rattus norvegicus GN=Gucy1b3 PE=1 SV=2
JR976470	296	322	193	203	629	665	360	368	530	551	339	361	1.5	Sig	1.8	Sig	1.6	Sig	sp|P23468|PTPRD_HUMAN Receptor-type tyrosine-protein phosphatase delta OS=Homo sapiens GN=PTPRD PE=1 SV=2
JR998074	695	606	428	434	313	299	742	743	693	684	444	452	1.5	Sig	2.4	Sig	1.5	Sig	sp|P26779|SAP_BOVIN Proactivator polypeptide OS=Bos taurus GN=PSAP PE=1 SV=3
JT019703	608	612	670	683	1325	1268	908	919	647	686	1004	942	1.5	Sig	1.4	Sig	1.1	NotSig	sp|P36633|ABP1_RAT Amiloride-sensitive amine oxidase [copper-containing] OS=Rattus norvegicus GN=Abp1 PE=2 SV=1
JR994403	371	348	300	344	658	638	496	474	609	602	439	394	1.5	Sig	1.3	NotSig	1.1	NotSig	sp|P46940|IQGA1_HUMAN Ras GTPase-activating-like protein IQGAP1 OS=Homo sapiens GN=IQGAP1 PE=1 SV=1
JT015581	693	701	820	840	647	590	704	663	467	471	672	690	1.5	Sig	1.1	NotSig	1.2	NotSig	sp|Q09225|NRF6_CAEEL Nose resistant to fluoxetine protein 6 OS=Caenorhabditis elegans GN=nrf-6 PE=1 SV=3
JR987995	1515	1553	1418	1383	1148	1217	930	1042	664	642	992	1010	1.5	Sig	1.2	NotSig	1.1	NotSig	sp|Q0IHW8|K0664_XENTR Protein KIAA0664 homolog OS=Xenopus tropicalis PE=2 SV=1
JR980881	305	290	123	137	419	461	329	290	438	415	289	274	1.5	Sig	1.4	NotSig	2.3	Sig	sp|Q0V8S9|CNTP5_CHICK Contactin-associated protein-like 5 OS=Gallus gallus GN=CNTNAP5 PE=2 SV=1
JT009626	455	495	729	751	470	504	659	634	365	388	546	547	1.5	Sig	1.3	NotSig	1.6	Sig	sp|Q27245|YH24_CAEEL Putative aminopeptidase W07G4.4 OS=Caenorhabditis elegans GN=W07G4.4 PE=1 SV=1
JT023258	456	475	382	423	652	647	568	543	662	651	461	444	1.5	Sig	1.2	NotSig	1.2	NotSig	sp|Q27802|DYHC2_TRIGR Cytoplasmic dynein 2 heavy chain 1 OS=Tripneustes gratilla GN=DYH1B PE=2 SV=2
JR994075	1200	1134	724	725	2092	1970	2078	2150	1852	1923	1266	1306	1.5	Sig	1	NotSig	1.6	Sig	sp|Q3ZCF5|OAT_BOVIN Ornithine aminotransferase, mitochondrial OS=Bos taurus GN=OAT PE=2 SV=1
JT000306	350	379	355	361	482	459	518	554	675	658	450	442	1.5	Sig	1.1	NotSig	1	NotSig	sp|Q54G05|LRRX1_DICDI Putative leucine-rich repeat-containing protein DDB_G0290503 OS=Dictyostelium discoideum GN=DDB_G0290503 PE=4 SV=1
JT009260	1029	1010	1104	1134	748	818	812	885	552	549	839	791	1.5	Sig	1.1	NotSig	1.1	NotSig	sp|Q5VUM1|CF057_HUMAN UPF0369 protein C6orf57 OS=Homo sapiens GN=C6orf57 PE=2 SV=1
JR994749	1335	1376	1194	1269	699	629	425	433	525	585	847	801	1.5	Sig	1.5	Sig	1.1	NotSig	sp|Q62805|GALR1_RAT Galanin receptor type 1 OS=Rattus norvegicus GN=Galr1 PE=2 SV=1
JR980176	504	536	251	299	309	255	288	256	413	384	261	270	1.5	Sig	1	NotSig	1.9	Sig	sp|Q66H95|DIRC2_RAT Disrupted in renal carcinoma protein 2 homolog OS=Rattus norvegicus GN=Dirc2 PE=2 SV=1
JR986415	411	447	4	4	6	1	455	463	673	646	421	440	1.5	Sig	131.1	Sig	107.2	Sig	sp|Q6ZQ93|UBP34_MOUSE Ubiquitin carboxyl-terminal hydrolase 34 OS=Mus musculus GN=Usp34 PE=1 SV=3
JR976854	1213	1220	962	950	434	466	446	404	807	815	523	550	1.5	Sig	1.1	NotSig	1.3	NotSig	sp|Q76L87|DMTA2_ORYLA Doublesex- and mab-3-related transcription factor A2 OS=Oryzias latipes GN=dmrta2 PE=3 SV=1
JT021088	655	682	301	330	380	369	600	551	788	791	522	507	1.5	Sig	1.5	Sig	2.1	Sig	sp|Q7L622|G2E3_HUMAN G2/M phase-specific E3 ubiquitin-protein ligase OS=Homo sapiens GN=G2E3 PE=1 SV=1
JR972360	464	414	656	650	396	432	413	425	383	364	566	537	1.5	Sig	1	NotSig	1.5	Sig	sp|Q8TGM7|ART2_YEAST Putative uncharacterized protein ART2 OS=Saccharomyces cerevisiae (strain ATCC 204508 / S288c) GN=ART2 PE=5 SV=1
JR973154	3216	3288	2299	2205	813	755	565	531	1082	1051	1607	1599	1.5	Sig	1.4	Sig	1.4	Sig	sp|Q92038|ACOD_CYPCA Acyl-CoA desaturase OS=Cyprinus carpio PE=2
JR972616	2405	2409	2805	2799	2330	2287	2176	2304	2023	1992	3036	2944	1.5	Sig	1	NotSig	1.2	NotSig	sp|Q92597|NDRG1_HUMAN Protein NDRG1 OS=Homo sapiens GN=NDRG1 PE=1 SV=1
JR993431	1473	1535	1025	1023	2006	2062	1606	1590	2063	2064	1374	1389	1.5	Sig	1.3	NotSig	1.5	Sig	sp|Q95209|SORL_RABIT Sortilin-related receptor OS=Oryctolagus cuniculus GN=SORL1 PE=2 SV=1
JT017414	2388	2273	4754	4670	4439	4330	3185	3221	2598	2546	3956	3934	1.5	Sig	1.4	Sig	2	Sig	sp|Q96CG8|CTHR1_HUMAN Collagen triple helix repeat-containing protein 1 OS=Homo sapiens GN=CTHRC1 PE=1 SV=1
JR984011	533	595	452	481	979	1043	982	956	1071	1048	695	700	1.5	Sig	1	NotSig	1.2	NotSig	sp|Q96PN7|TREF1_HUMAN Transcriptional-regulating factor 1 OS=Homo sapiens GN=TRERF1 PE=1 SV=1
JR976244	470	484	311	316	502	502	443	496	588	639	413	393	1.5	Sig	1.1	NotSig	1.5	Sig	sp|Q98SJ2|DAZP1_XENLA DAZ-associated protein 1 OS=Xenopus laevis GN=dazap1 PE=1 SV=1
JR994284	340	308	242	236	428	416	388	359	459	447	290	312	1.5	Sig	1.1	NotSig	1.4	NotSig	sp|Q9BZC7|ABCA2_HUMAN ATP-binding cassette sub-family A member 2 OS=Homo sapiens GN=ABCA2 PE=1 SV=3
JT018303	3018	3103	2759	2861	1236	1217	1088	996	1257	1258	1905	1871	1.5	Sig	1.2	NotSig	1.1	NotSig	sp|Q9D4H7|LONF3_MOUSE LON peptidase N-terminal domain and RING finger protein 3 OS=Mus musculus GN=Lonrf3 PE=2 SV=1
JT004689	369	374	368	344	529	544	425	444	391	346	577	543	1.5	Sig	1.2	NotSig	1	NotSig	sp|Q9DBT9|M2GD_MOUSE Dimethylglycine dehydrogenase, mitochondrial OS=Mus musculus GN=Dmgdh PE=1 SV=1
JT010100	1178	1186	688	683	1394	1398	960	990	1360	1394	988	878	1.5	Sig	1.4	Sig	1.7	Sig	sp|Q9HCK4|ROBO2_HUMAN Roundabout homolog 2 OS=Homo sapiens GN=ROBO2 PE=1 SV=2
JT004425	249	197	235	228	183	231	187	207	341	365	223	234	1.5	Sig	1.1	NotSig	1	NotSig	sp|Q9IA95|SFRP3_CHICK Secreted frizzled-related protein 3 OS=Gallus gallus GN=FRZB PE=2 SV=1
JT018931	939	910	1216	1246	677	624	575	652	365	404	587	550	1.5	Sig	1.1	NotSig	1.3	Sig	sp|Q9N491|SQV2_CAEEL Beta-1,3-galactosyltransferase sqv-2 OS=Caenorhabditis elegans GN=sqv-2 PE=2 SV=1
JR978165	489	434	597	581	438	461	516	507	355	347	525	537	1.5	Sig	1.1	NotSig	1.3	NotSig	sp|Q9NWT6|HIF1N_HUMAN Hypoxia-inducible factor 1-alpha inhibitor OS=Homo sapiens GN=HIF1AN PE=1 SV=2
JT006889	559	560	796	809	554	564	678	619	464	472	692	670	1.5	Sig	1.2	NotSig	1.4	Sig	sp|Q9TTS3|ACACA_BOVIN Acetyl-CoA carboxylase 1 OS=Bos taurus GN=ACACA PE=2 SV=1
JR987499	553	552	290	363	569	566	495	536	602	578	390	411	1.5	Sig	1.1	NotSig	1.7	Sig	sp|Q9VAW5|LARP_DROME La-related protein OS=Drosophila melanogaster GN=larp PE=1 SV=5
JR972401	1291	1440	949	931	1110	1134	789	798	1221	1143	808	802	1.5	Sig	1.4	Sig	1.5	Sig	sp|Q9VCY8|ADRL_DROME ADIPOR-like receptor CG5315 OS=Drosophila melanogaster GN=CG5315 PE=2 SV=2
JT006279	875	899	680	661	758	766	798	862	885	870	579	554	1.5	Sig	1.1	NotSig	1.3	NotSig	sp|Q9Z0K8|VNN1_MOUSE Pantetheinase OS=Mus musculus GN=Vnn1 PE=1
JT012964	1716	1700	995	989	1454	1390	1630	1582	1546	1597	1141	1129	1.4	Sig	1.1	NotSig	1.7	Sig	sp|A1L1W9|MOT10_DANRE Monocarboxylate transporter 10 OS=Danio rerio GN=slc16a10 PE=2 SV=1
JT018970	774	807	1147	1043	866	899	767	763	726	757	1044	1036	1.4	Sig	1.2	NotSig	1.4	Sig	sp|A5D8R3|S17B3_XENLA Transcription factor Sox-17-beta.3 OS=Xenopus laevis GN=sox17b.3 PE=2 SV=1
JR991652	989	1048	1311	1326	1141	1088	1926	1866	893	903	1208	1306	1.4	Sig	1.7	Sig	1.3	NotSig	sp|O18158|OGT1_CAEEL UDP-N-acetylglucosamine--peptide N-acetylglucosaminyltransferase OS=Caenorhabditis elegans GN=ogt-1 PE=1 SV=2
JR973495	2385	2476	1095	1144	2148	2268	1910	2003	2877	2781	2055	1987	1.4	Sig	1.1	NotSig	2.2	Sig	sp|O47497|NU4M_METSE NADH-ubiquinone oxidoreductase chain 4 OS=Metridium senile GN=ND4 PE=3 SV=1
JT022863	854	783	583	551	920	861	886	942	1076	979	760	709	1.4	Sig	1	NotSig	1.4	Sig	sp|O94804|STK10_HUMAN Serine/threonine-protein kinase 10 OS=Homo sapiens GN=STK10 PE=1 SV=1
JR994400	693	714	489	554	752	700	599	550	906	926	684	651	1.4	Sig	1.3	NotSig	1.3	NotSig	sp|P02468|LAMC1_MOUSE Laminin subunit gamma-1 OS=Mus musculus GN=Lamc1 PE=1 SV=2
JR983309	670	650	1014	994	772	712	592	575	573	581	816	778	1.4	Sig	1.3	NotSig	1.5	Sig	sp|P08059|G6PI_PIG Glucose-6-phosphate isomerase OS=Sus scrofa GN=GPI PE=1 SV=3
JR980828	442	422	349	343	671	663	575	532	724	717	549	489	1.4	Sig	1.2	NotSig	1.2	NotSig	sp|P0C5Y8|ALS2_RAT Alsin OS=Rattus norvegicus GN=Als2 PE=2 SV=1
JR992440	2302	2261	1869	1963	1584	1532	2357	2244	1453	1490	2003	2038	1.4	Sig	1.5	Sig	1.2	NotSig	sp|P13195|HEM1_RAT 5-aminolevulinate synthase, nonspecific, mitochondrial OS=Rattus norvegicus GN=Alas1 PE=2 SV=2
JR995093	463	428	497	489	573	640	682	665	610	620	852	853	1.4	Sig	1.1	NotSig	1.1	NotSig	sp|P13255|GNMT_RAT Glycine N-methyltransferase OS=Rattus norvegicus GN=Gnmt PE=1 SV=2
JT001984	683	700	783	772	516	600	707	708	435	392	591	583	1.4	Sig	1.3	NotSig	1.1	NotSig	sp|P18519|TNR16_CHICK Tumor necrosis factor receptor superfamily member 16 OS=Gallus gallus GN=NGFR PE=3 SV=1
JR970793	1013	1005	706	708	1336	1343	1264	1258	1172	1167	847	858	1.4	Sig	1.1	NotSig	1.4	Sig	sp|P20072|ANXA7_BOVIN Annexin A7 OS=Bos taurus GN=ANXA7 PE=1
JT020540	577	566	367	368	605	675	447	489	661	677	473	450	1.4	Sig	1.4	NotSig	1.6	Sig	sp|P20908|CO5A1_HUMAN Collagen alpha-1(V) chain OS=Homo sapiens GN=COL5A1 PE=1 SV=3
JR996260	1065	1039	706	715	665	690	842	833	871	912	647	626	1.4	Sig	1.2	NotSig	1.5	Sig	sp|P21448|MDR1_CRIGR Multidrug resistance protein 1 OS=Cricetulus griseus GN=ABCB1 PE=1 SV=2
JR973787	675	649	596	613	1657	1718	1227	1273	1402	1476	1075	1012	1.4	Sig	1.4	Sig	1.1	NotSig	sp|P22793|TRHY_SHEEP Trichohyalin OS=Ovis aries GN=TCHH PE=2
JR983534	898	854	630	650	842	831	1906	1935	637	645	464	450	1.4	Sig	2.3	Sig	1.4	Sig	sp|P26632|EGR1_DANRE Early growth response protein 1 OS=Danio rerio GN=egr1 PE=2 SV=2
JR974135	690	667	532	518	565	534	418	431	731	737	522	510	1.4	Sig	1.3	NotSig	1.3	NotSig	sp|P27465|PISD_CRIGR Phosphatidylserine decarboxylase proenzyme OS=Cricetulus griseus GN=PISD PE=1 SV=2
JR983073	869	887	922	993	551	587	438	411	524	523	722	741	1.4	Sig	1.3	NotSig	1.1	NotSig	sp|P30043|BLVRB_HUMAN Flavin reductase (NADPH) OS=Homo sapiens GN=BLVRB PE=1 SV=3
JR990831	807	776	483	478	828	867	762	740	768	803	601	522	1.4	Sig	1.1	NotSig	1.6	Sig	sp|P35565|CALX_RAT Calnexin OS=Rattus norvegicus GN=Canx PE=1
JR972321	4589	4424	3284	3255	3752	3855	3106	3098	4382	4347	3198	3236	1.4	Sig	1.2	NotSig	1.4	Sig	sp|P40618|HMGB3_CHICK High mobility group protein B3 OS=Gallus gallus GN=HMGB3 PE=2 SV=2
JR976679	6833	6825	7677	7674	4631	4680	4919	4961	3436	3486	4965	4931	1.4	Sig	1.1	NotSig	1.1	NotSig	sp|P42577|FRIS_LYMST Soma ferritin OS=Lymnaea stagnalis PE=2
JR984627	419	435	637	687	526	513	494	475	421	404	587	578	1.4	Sig	1.1	NotSig	1.6	Sig	sp|P51810|GP143_HUMAN G-protein coupled receptor 143 OS=Homo sapiens GN=GPR143 PE=1 SV=2
JR971876	725	746	539	480	753	765	489	567	719	738	523	505	1.4	Sig	1.4	Sig	1.4	Sig	sp|P70699|LYAG_MOUSE Lysosomal alpha-glucosidase OS=Mus musculus GN=Gaa PE=1 SV=2
JR994890	1042	1089	723	710	997	1036	831	911	947	918	641	660	1.4	Sig	1.2	NotSig	1.5	Sig	sp|P81117|NUCB2_MOUSE Nucleobindin-2 OS=Mus musculus GN=Nucb2 PE=1 SV=2
JR994700	4051	4061	7020	6894	7258	7136	6315	6565	4652	4521	6274	6401	1.4	Sig	1.1	NotSig	1.7	Sig	sp|P86982|IMSP1_VENPH Insoluble matrix shell protein 1 (Fragment) OS=Venerupis philippinarum PE=1 SV=1
JT007757	2175	2233	1824	1786	2001	2005	1641	1557	2500	2556	1802	1788	1.4	Sig	1.3	NotSig	1.2	NotSig	sp|Q01728|NAC1_RAT Sodium/calcium exchanger 1 OS=Rattus norvegicus GN=Slc8a1 PE=2 SV=3
JT009671	488	456	220	221	738	785	429	430	701	676	488	472	1.4	Sig	1.8	Sig	2.1	Sig	sp|Q07157|ZO1_HUMAN Tight junction protein ZO-1 OS=Homo sapiens GN=TJP1 PE=1 SV=3
JT019186	3717	3721	2191	2222	2409	2404	2234	2190	1326	1238	1718	1744	1.4	Sig	1.1	NotSig	1.7	Sig	sp|Q08CS6|MOXD2_DANRE DBH-like monooxygenase protein 2 homolog OS=Danio rerio GN=moxd2 PE=2 SV=2
JR973125	45806	45764	28232	28239	36672	36922	30202	30579	39452	38898	27878	27768	1.4	Sig	1.2	NotSig	1.6	Sig	sp|Q14789|GOGB1_HUMAN Golgin subfamily B member 1 OS=Homo sapiens GN=GOLGB1 PE=1 SV=2
JR973799	3631	3694	2341	2415	3725	3879	3170	3221	3469	3395	2517	2514	1.4	Sig	1.2	NotSig	1.5	Sig	sp|Q16720|AT2B3_HUMAN Plasma membrane calcium-transporting ATPase 3 OS=Homo sapiens GN=ATP2B3 PE=1 SV=3
JT008214	3291	3300	4119	4080	3774	3947	4254	4244	5091	5240	3749	3790	1.4	Sig	1.1	NotSig	1.2	NotSig	sp|Q1ENI8|PXDN_CAEEL Peroxidasin homolog OS=Caenorhabditis elegans GN=pxn-1 PE=1 SV=1
JT001813	2119	2103	3414	3424	2469	2684	2409	2451	2097	2073	2843	2918	1.4	Sig	1.1	NotSig	1.6	Sig	sp|Q26534|CATL_SCHMA Cathepsin L OS=Schistosoma mansoni GN=CL1 PE=2 SV=1
JR971884	1065	1114	898	923	452	537	631	662	565	618	812	838	1.4	Sig	1.3	NotSig	1.2	NotSig	sp|Q26619|KAPR_STRPU cAMP-dependent protein kinase type II regulatory subunit OS=Strongylocentrotus purpuratus PE=2 SV=1
JR998044	587	577	721	692	624	599	709	762	464	489	667	650	1.4	Sig	1.2	NotSig	1.2	NotSig	sp|Q29503|UB2R2_RABIT Ubiquitin-conjugating enzyme E2 R2 OS=Oryctolagus cuniculus GN=UBE2R2 PE=2 SV=1
JR977738	1057	986	993	902	1462	1361	1346	1307	1838	1820	1273	1341	1.4	Sig	1.1	NotSig	1.1	NotSig	sp|Q2PZL6|FAT4_MOUSE Protocadherin Fat 4 OS=Mus musculus GN=Fat4 PE=1 SV=2
JT004159	812	786	1124	1044	792	834	945	937	711	698	983	967	1.4	Sig	1.2	NotSig	1.4	Sig	sp|Q2QL78|CAZA2_DIDMA F-actin-capping protein subunit alpha-2 OS=Didelphis marsupialis virginiana GN=CAPZA2 PE=3 SV=3
JT001444	1112	1046	1570	1676	1308	1331	1422	1426	1125	1116	1571	1517	1.4	Sig	1.1	NotSig	1.5	Sig	sp|Q2TBI0|LBP_BOVIN Lipopolysaccharide-binding protein OS=Bos taurus GN=LBP PE=2 SV=1
JR975721	1731	1731	2543	2394	1023	1093	1224	1243	1046	1080	1435	1479	1.4	Sig	1.2	NotSig	1.4	Sig	sp|Q504N2|S22AF_MOUSE Solute carrier family 22 member 15 OS=Mus musculus GN=Slc22a15 PE=2 SV=2
JR980236	587	572	801	733	735	780	752	793	556	519	791	719	1.4	Sig	1	NotSig	1.3	NotSig	sp|Q55E31|RB32B_DICDI Ras-related protein Rab-32B OS=Dictyostelium discoideum GN=rab32B PE=3 SV=1
JR992327	929	982	759	733	1484	1498	1263	1200	1443	1430	1085	1018	1.4	Sig	1.2	NotSig	1.3	NotSig	sp|Q5TC82|RC3H1_HUMAN Roquin OS=Homo sapiens GN=RC3H1 PE=1 SV=1
JR989049	1072	1055	819	840	1250	1272	1050	1008	1381	1421	980	1011	1.4	Sig	1.2	NotSig	1.3	NotSig	sp|Q68EW0|OGDHL_XENLA 2-oxoglutarate dehydrogenase-like, mitochondrial OS=Xenopus laevis GN=ogdhl PE=2 SV=1
JR973490	562	645	992	999	1377	1460	2871	2777	994	1031	1398	1394	1.4	Sig	2	Sig	1.6	Sig	sp|Q6DFC8|ZN395_XENLA Zinc finger protein 395 OS=Xenopus laevis GN=znf395 PE=2 SV=1
JR988392	1204	1289	760	811	1953	2006	1456	1469	1816	1859	1315	1342	1.4	Sig	1.4	Sig	1.6	Sig	sp|Q6MG48|PRC2A_RAT Protein PRRC2A OS=Rattus norvegicus GN=Prrc2a PE=1 SV=1
JR978894	511	530	347	347	658	650	596	631	753	696	498	520	1.4	Sig	1.1	NotSig	1.5	Sig	sp|Q6NTN5|MTMRD_XENLA Myotubularin-related protein 13 OS=Xenopus laevis GN=sbf2 PE=2 SV=1
JT009680	912	921	1175	1220	672	647	788	773	799	742	1025	1089	1.4	Sig	1.2	NotSig	1.3	NotSig	sp|Q6P4Z2|CO2A1_XENTR Collagen alpha-1(II) chain OS=Xenopus tropicalis GN=col2a1 PE=2 SV=1
JR975057	9194	9135	5686	5788	9244	9023	8115	7909	10083	10067	7323	7416	1.4	Sig	1.1	NotSig	1.6	Sig	sp|Q6Q0N0|CSTN1_RAT Calsyntenin-1 OS=Rattus norvegicus GN=Clstn1 PE=2 SV=1
JR997089	1600	1592	992	1031	2371	2240	1906	1889	1963	2040	1464	1446	1.4	Sig	1.2	NotSig	1.6	Sig	sp|Q6ZRS2|SRCAP_HUMAN Helicase SRCAP OS=Homo sapiens GN=SRCAP PE=1 SV=3
JR987188	907	976	656	735	1664	1643	1307	1356	1533	1495	1088	1090	1.4	Sig	1.2	NotSig	1.4	Sig	sp|Q7KTX8|MED13_DROME Mediator of RNA polymerase II transcription subunit 13 OS=Drosophila melanogaster GN=skd PE=1 SV=1
JT002163	1011	1005	907	884	670	714	742	756	993	1038	745	739	1.4	Sig	1.1	NotSig	1.1	NotSig	sp|Q868Z9|PPN_DROME Papilin OS=Drosophila melanogaster GN=Ppn PE=1 SV=2
JT005453	820	862	900	929	790	830	616	628	945	913	659	650	1.4	Sig	1.3	NotSig	1.1	NotSig	sp|Q86UP6|CUZD1_HUMAN CUB and zona pellucida-like domain-containing protein 1 OS=Homo sapiens GN=CUZD1 PE=2 SV=1
JR997727	1409	1365	1674	1713	683	688	576	621	687	700	973	1005	1.4	Sig	1.1	NotSig	1.2	NotSig	sp|Q8BG95|MYPT2_MOUSE Protein phosphatase 1 regulatory subunit 12B OS=Mus musculus GN=Ppp1r12b PE=1 SV=2
JR977300	1411	1426	1406	1405	1381	1424	1479	1501	885	949	1261	1296	1.4	Sig	1.1	NotSig	1	NotSig	sp|Q8R0X7|SGPL1_MOUSE Sphingosine-1-phosphate lyase 1 OS=Mus musculus GN=Sgpl1 PE=2 SV=1
JT001025	591	577	493	505	1430	1447	1070	1071	885	856	1206	1177	1.4	Sig	1.3	Sig	1.2	NotSig	sp|Q8R151|ZNFX1_MOUSE NFX1-type zinc finger-containing protein 1 OS=Mus musculus GN=Znfx1 PE=2 SV=3
JR990854	499	560	421	409	458	440	409	405	583	568	387	412	1.4	Sig	1.1	NotSig	1.3	NotSig	sp|Q91V57|CHIN_MOUSE N-chimaerin OS=Mus musculus GN=Chn1 PE=1
JR986334	2772	2646	3365	3405	1374	1378	1420	1348	1265	1178	1751	1749	1.4	Sig	1	NotSig	1.2	NotSig	sp|Q9BPW9|DHRS9_HUMAN Dehydrogenase/reductase SDR family member 9 OS=Homo sapiens GN=DHRS9 PE=1 SV=1
JT002105	371	380	364	348	703	711	494	508	760	721	512	533	1.4	Sig	1.4	Sig	1.1	NotSig	sp|Q9BYW2|SETD2_HUMAN Histone-lysine N-methyltransferase SETD2 OS=Homo sapiens GN=SETD2 PE=1 SV=3
JR990677	781	786	718	711	1049	1033	817	822	628	631	878	871	1.4	Sig	1.3	NotSig	1.1	NotSig	sp|Q9CXI3|MOXD1_MOUSE DBH-like monooxygenase protein 1 OS=Mus musculus GN=Moxd1 PE=1 SV=1
JR970728	279	250	213	221	427	479	332	320	477	529	362	335	1.4	Sig	1.4	NotSig	1.2	NotSig	sp|Q9JIS1|RIMS2_RAT Regulating synaptic membrane exocytosis protein 2 OS=Rattus norvegicus GN=Rims2 PE=1 SV=1
JR971443	1585	1520	1077	994	2149	2129	1705	1597	2238	2254	1660	1623	1.4	Sig	1.3	Sig	1.5	Sig	sp|Q9NJ15|PCSK5_BRACL Proprotein convertase subtilisin/kexin type 5 OS=Branchiostoma californiense GN=PC6 PE=2 SV=1
JR975301	21945	21845	13066	12925	32329	32060	23138	22860	25915	26416	18959	19174	1.4	Sig	1.4	Sig	1.7	Sig	sp|Q9U943|APLP_LOCMI Apolipophorins OS=Locusta migratoria PE=1
JR983773	8977	8803	10189	10028	7006	6799	8177	8192	6273	6254	9062	8996	1.4	Sig	1.2	NotSig	1.1	NotSig	sp|Q9U943|APLP_LOCMI Apolipophorins OS=Locusta migratoria PE=1
JR984354	726	743	645	628	1330	1289	1806	1756	1518	1490	1054	1031	1.4	Sig	1.4	Sig	1.2	NotSig	sp|Q9WV30|NFAT5_MOUSE Nuclear factor of activated T-cells 5 OS=Mus musculus GN=Nfat5 PE=2 SV=1
JT005194	853	833	1039	1007	645	677	576	640	556	527	804	755	1.4	Sig	1.1	NotSig	1.2	NotSig	sp|Q9Y5Z4|HEBP2_HUMAN Heme-binding protein 2 OS=Homo sapiens GN=HEBP2 PE=1 SV=1
JR986583	1722	1659	1729	1706	1147	1125	1317	1335	869	820	1141	1222	1.4	Sig	1.2	NotSig	1	NotSig	sp|Q9YHT2|DHSB_CHICK Succinate dehydrogenase [ubiquinone] iron-sulfur subunit, mitochondrial OS=Gallus gallus GN=SDHB PE=1
JR970668	1167	1171	1107	1120	1149	1078	815	751	1506	1470	1133	1104	1.3	Sig	1.4	Sig	1	NotSig	sp|B3P3M8|KIBRA_DROER Protein kibra OS=Drosophila erecta GN=Kibra PE=3 SV=1
JT019013	2495	2403	2946	2896	1747	1739	1590	1597	1469	1432	2043	1854	1.3	Sig	1.1	NotSig	1.2	NotSig	sp|C1C416|PGFS_RANCA Prostamide/prostaglandin F synthase OS=Rana catesbeiana PE=2 SV=1
JR991083	4767	4729	6233	6358	3749	3763	4319	4249	3926	3901	5150	5075	1.3	Sig	1.1	NotSig	1.3	Sig	sp|P08121|CO3A1_MOUSE Collagen alpha-1(III) chain OS=Mus musculus GN=Col3a1 PE=2 SV=4
JR999680	3500	3402	4440	4586	2734	2736	3137	3117	2917	2995	4006	3926	1.3	Sig	1.1	NotSig	1.3	Sig	sp|P11087|CO1A1_MOUSE Collagen alpha-1(I) chain OS=Mus musculus GN=Col1a1 PE=1 SV=4
JR983244	3232	3290	2590	2632	1442	1437	2004	1976	3204	3087	2308	2389	1.3	Sig	1.4	Sig	1.2	NotSig	sp|P16112|PGCA_HUMAN Aggrecan core protein OS=Homo sapiens GN=ACAN PE=1 SV=2
JR984865	37	50	20	27	2611	2595	43	24	5143	5172	4005	3765	1.3	Sig	77.7	Sig	1.9	NotSig	sp|P16443|DBP_RAT D site-binding protein OS=Rattus norvegicus GN=Dbp PE=2 SV=2
JR992986	6070	5808	6219	6311	4306	4341	6332	6170	3611	3548	4732	4752	1.3	Sig	1.4	Sig	1.1	NotSig	sp|P17431|TISB_RAT Zinc finger protein 36, C3H1 type-like 1 OS=Rattus norvegicus GN=Zfp36l1 PE=1 SV=1
JT012185	9147	8886	8733	8755	12816	12698	12359	12470	13122	12990	9940	9979	1.3	Sig	1	NotSig	1	NotSig	sp|P19615|MYP_STRPU Major yolk protein OS=Strongylocentrotus purpuratus PE=1 SV=2
JT002489	12950	12921	15439	15120	11393	11528	12116	11909	9884	9965	12826	12738	1.3	Sig	1	NotSig	1.2	NotSig	sp|P42577|FRIS_LYMST Soma ferritin OS=Lymnaea stagnalis PE=2
JT022357	2078	2077	2891	2954	3119	3058	2364	2339	2165	2213	2928	2785	1.3	Sig	1.3	Sig	1.4	Sig	sp|P43510|CPR6_CAEEL Cathepsin B-like cysteine proteinase 6 OS=Caenorhabditis elegans GN=cpr-6 PE=1 SV=1
JR972897	3582	3590	4432	4637	3523	3580	3522	3593	3263	3269	4338	4251	1.3	Sig	1	NotSig	1.3	NotSig	sp|P47836|RS4_CHICK 40S ribosomal protein S4 OS=Gallus gallus GN=RPS4 PE=2 SV=2
JT009226	2940	2880	3359	3294	2960	2967	2316	2396	2169	2085	2908	2823	1.3	Sig	1.3	NotSig	1.1	NotSig	sp|P49961|ENTP1_HUMAN Ectonucleoside triphosphate diphosphohydrolase 1 OS=Homo sapiens GN=ENTPD1 PE=1 SV=1
JR997260	155267	155759	212512	212267	158489	157470	172977	172677	157955	157076	207214	208051	1.3	Sig	1.1	NotSig	1.4	Sig	sp|P56261|CEBPE_RAT CCAAT/enhancer-binding protein epsilon OS=Rattus norvegicus GN=Cebpe PE=2 SV=2
JT013302	3750	3639	4140	4133	3227	3208	3352	3292	2739	2726	3711	3633	1.3	Sig	1	NotSig	1.1	NotSig	sp|Q03168|ASPP_AEDAE Lysosomal aspartic protease OS=Aedes aegypti GN=AAEL006169 PE=1 SV=2
JR986559	1716	1687	1263	1349	1960	1894	1538	1640	2060	1956	1514	1469	1.3	Sig	1.2	NotSig	1.3	Sig	sp|Q4U4S6|XIRP2_MOUSE Xin actin-binding repeat-containing protein 2 OS=Mus musculus GN=Xirp2 PE=1 SV=1
JR974190	1288	1357	1568	1498	1038	1107	1255	1306	1132	1079	1492	1455	1.3	Sig	1.2	NotSig	1.2	NotSig	sp|Q5R4U9|SORCN_PONAB Sorcin OS=Pongo abelii GN=SRI PE=2 SV=1
JR991770	1430	1393	1516	1537	1012	951	1148	1120	1114	1067	1466	1455	1.3	Sig	1.2	NotSig	1.1	NotSig	sp|Q5ZML9|SETD3_CHICK Histone-lysine N-methyltransferase setd3 OS=Gallus gallus GN=SETD3 PE=2 SV=1
JR984031	2420	2485	3650	3641	2309	2269	4346	4335	1930	1963	2668	2583	1.3	Sig	1.9	Sig	1.5	Sig	sp|Q78P75|DYL2_RAT Dynein light chain 2, cytoplasmic OS=Rattus norvegicus GN=Dynll2 PE=1 SV=1
JR979577	1259	1215	1216	1258	1590	1506	1265	1192	1353	1300	1820	1690	1.3	Sig	1.3	NotSig	1	NotSig	sp|Q86UA1|PRP39_HUMAN Pre-mRNA-processing factor 39 OS=Homo sapiens GN=PRPF39 PE=1 SV=3
JT011456	1328	1339	998	970	1499	1552	1151	1123	1661	1633	1246	1195	1.3	Sig	1.3	Sig	1.4	Sig	sp|Q9C0D7|ZC12C_HUMAN Probable ribonuclease ZC3H12C OS=Homo sapiens GN=ZC3H12C PE=1 SV=2
JT001784	1367	1396	1116	1039	2226	2192	3132	3202	2255	2212	1724	1653	1.3	Sig	1.4	Sig	1.3	NotSig	sp|Q9WV30|NFAT5_MOUSE Nuclear factor of activated T-cells 5 OS=Mus musculus GN=Nfat5 PE=2 SV=1
JR978765	1	1	31	34	66	66	25	32	1	1	17	15	16	NotSig	2.3	Sig	32.5	Sig	sp|Q9D180|WDR65_MOUSE WD repeat-containing protein 65 OS=Mus musculus GN=Wdr65 PE=2 SV=3
JR979574	1	1	33	33	27	28	16	11	1	1	3	6	4.5	NotSig	2	NotSig	33	Sig	sp|Q54H46|DRKA_DICDI Probable serine/threonine-protein kinase drkA OS=Dictyostelium discoideum GN=drkA PE=3 SV=1
JT008707	1	1	24	22	8	9	19	16	5	2	15	14	4.1	NotSig	2.1	NotSig	23	Sig	sp|Q2Q1W2|LIN41_HUMAN Tripartite motif-containing protein 71 OS=Homo sapiens GN=TRIM71 PE=2 SV=1
JR978000	57	71	2	2	8	3	1	2	1	1	5	2	3.5	NotSig	3.7	NotSig	32	Sig	sp|A4IGL7|PXDN_XENTR Peroxidasin OS=Xenopus tropicalis GN=pxdn PE=2 SV=1
JT014919	8	16	3	4	6	1	70	75	8	8	2	3	3.2	NotSig	20.7	Sig	3.4	NotSig	sp|P97447|FHL1_MOUSE Four and a half LIM domains protein 1 OS=Mus musculus GN=Fhl1 PE=2 SV=3
JT018972	6	5	1	1	1	2	28	34	11	17	6	3	3.1	NotSig	20.7	Sig	5.5	NotSig	sp|Q503L9|NXN_DANRE Nucleoredoxin OS=Danio rerio GN=nxn PE=2
JR973754	12	16	10	7	116	119	48	63	39	42	14	12	3.1	NotSig	2.1	Sig	1.6	NotSig	sp|Q7Z304|MAMC2_HUMAN MAM domain-containing protein 2 OS=Homo sapiens GN=MAMDC2 PE=2 SV=3
JR971552	21	30	3	3	2	2	11	8	3	3	1	1	3	NotSig	4.8	NotSig	8.5	Sig	sp|O44252|ROST_DROME Protein rolling stone OS=Drosophila melanogaster GN=rost PE=2 SV=2
JR975314	6	2	26	26	38	31	21	12	17	30	11	6	2.8	NotSig	2.1	NotSig	6.5	Sig	sp|Q8VHZ8|DSCAM_RAT Down syndrome cell adhesion molecule homolog OS=Rattus norvegicus GN=Dscam PE=1 SV=1
JR979997	24	24	113	119	124	96	108	98	18	16	50	43	2.7	NotSig	1.1	NotSig	4.8	Sig	sp|Q9GLK0|TGM1_CANFA Protein-glutamine gamma-glutamyltransferase K OS=Canis familiaris GN=TGM1 PE=2 SV=1
JT019923	8	11	7	7	73	77	24	37	35	30	12	13	2.6	NotSig	2.5	Sig	1.4	NotSig	sp|P22105|TENX_HUMAN Tenascin-X OS=Homo sapiens GN=TNXB PE=1
JT000137	24	27	138	125	62	72	26	32	16	8	30	26	2.3	NotSig	2.3	NotSig	5.2	Sig	sp|P19801|ABP1_HUMAN Amiloride-sensitive amine oxidase [copper-containing] OS=Homo sapiens GN=ABP1 PE=1 SV=4
JR988698	20	9	2	3	7	4	53	61	2	3	6	5	2.2	NotSig	10.4	Sig	5.8	NotSig	sp|Q60803|TRAF3_MOUSE TNF receptor-associated factor 3 OS=Mus musculus GN=Traf3 PE=1 SV=2
JT001275	41	48	84	106	60	65	68	52	28	34	66	62	2.1	NotSig	1	NotSig	2.1	Sig	sp|P52556|BLVRB_BOVIN Flavin reductase (NADPH) OS=Bos taurus GN=BLVRB PE=1 SV=2
JR999178	56	51	1	1	1	1	32	44	74	61	41	24	2.1	NotSig	38	Sig	53.5	Sig	sp|P58912|TX60B_PHYSE Toxin PsTX-60B OS=Phyllodiscus semoni GN=PTX60B PE=1 SV=2
JR996023	13	13	43	44	57	43	40	33	14	20	36	34	2.1	NotSig	1.4	NotSig	3.3	Sig	sp|P62775|MTPN_RAT Myotrophin OS=Rattus norvegicus GN=Mtpn PE=1
JR986107	18	30	59	63	80	85	35	51	30	31	68	61	2.1	NotSig	1.9	NotSig	2.5	Sig	sp|Q96RW7|HMCN1_HUMAN Hemicentin-1 OS=Homo sapiens GN=HMCN1 PE=1
JT018254	44	55	1	2	2	2	47	44	70	60	35	31	2	NotSig	22.8	Sig	33	Sig	sp|P10394|POL4_DROME Retrovirus-related Pol polyprotein from transposon 412 OS=Drosophila melanogaster GN=POL PE=4 SV=1
JR994349	10	8	34	37	48	38	26	32	9	15	23	26	2	NotSig	1.5	NotSig	3.9	Sig	sp|Q02357|ANK1_MOUSE Ankyrin-1 OS=Mus musculus GN=Ank1 PE=1 SV=2
JR991141	64	46	19	19	159	154	105	79	112	99	60	48	2	NotSig	1.7	NotSig	2.9	Sig	sp|Q8TDX9|PK1L1_HUMAN Polycystic kidney disease protein 1-like 1 OS=Homo sapiens GN=PKD1L1 PE=2 SV=1
JT008020	23	17	12	12	160	127	61	77	73	63	37	33	1.9	NotSig	2.1	Sig	1.7	NotSig	sp|P46531|NOTC1_HUMAN Neurogenic locus notch homolog protein 1 OS=Homo sapiens GN=NOTCH1 PE=1 SV=4
JR979679	38	38	35	27	22	29	70	60	18	14	35	27	1.9	NotSig	2.5	Sig	1.2	NotSig	sp|Q14789|GOGB1_HUMAN Golgin subfamily B member 1 OS=Homo sapiens GN=GOLGB1 PE=1 SV=2
JR986935	92	101	147	142	244	202	62	75	71	58	134	105	1.9	NotSig	3.3	Sig	1.5	NotSig	sp|Q58A42|DD3_DICDI Protein DD3-3 OS=Dictyostelium discoideum GN=DD3-3 PE=2 SV=1
JT021808	161	137	229	254	116	109	56	66	64	53	108	113	1.9	NotSig	1.8	NotSig	1.6	Sig	sp|Q9JMA7|CP341_MOUSE Cytochrome P450 3A41 OS=Mus musculus GN=Cyp3a41a PE=2 SV=2
JT006157	33	28	88	85	59	64	45	36	23	30	55	39	1.8	NotSig	1.5	NotSig	2.8	Sig	sp|B5FZ63|ENY2_TAEGU Enhancer of yellow 2 transcription factor homolog OS=Taeniopygia guttata GN=ENY2 PE=3 SV=1
JT004598	3	4	33	28	32	23	14	15	11	7	14	19	1.8	NotSig	1.9	NotSig	8.7	Sig	sp|P21328|RTJK_DROME RNA-directed DNA polymerase from mobile element jockey OS=Drosophila melanogaster GN=pol PE=1 SV=1
JT015087	19	17	1	1	1	2	9	8	18	17	8	11	1.8	NotSig	5.7	NotSig	18	Sig	sp|P29590|PML_HUMAN Protein PML OS=Homo sapiens GN=PML PE=1 SV=3
JR977296	227	235	85	90	143	129	126	140	61	43	92	97	1.8	NotSig	1	NotSig	2.6	Sig	sp|Q92752|TENR_HUMAN Tenascin-R OS=Homo sapiens GN=TNR PE=1 SV=3
JT022208	138	144	183	187	72	68	129	145	73	88	143	123	1.7	NotSig	2	Sig	1.3	NotSig	sp|O16025|AOSL_PLEHO Allene oxide synthase-lipoxygenase protein OS=Plexaura homomalla PE=1 SV=1
JR990114	102	73	44	37	123	138	105	106	53	59	92	99	1.7	NotSig	1.2	NotSig	2.2	Sig	sp|O70537|CP3AV_MESAU Cytochrome P450 3A31 OS=Mesocricetus auratus GN=CYP3A31 PE=2 SV=1
JR995600	130	126	211	235	140	147	156	121	68	86	120	138	1.7	NotSig	1	NotSig	1.7	Sig	sp|P52894|ALA2_HORVU Alanine aminotransferase 2 OS=Hordeum vulgare PE=2 SV=1
JR989454	78	84	15	11	22	12	51	54	73	80	44	45	1.7	NotSig	3.1	Sig	6.2	Sig	sp|Q29599|OAS1_PIG 2'-5'-oligoadenylate synthase 1 OS=Sus scrofa GN=OAS1 PE=1 SV=3
JR997841	36	45	100	79	90	93	66	50	53	32	69	73	1.7	NotSig	1.6	NotSig	2.2	Sig	sp|Q5FVB6|WDR4_XENTR tRNA (guanine-N(7)-)-methyltransferase subunit WDR4 OS=Xenopus tropicalis GN=wdr4 PE=2 SV=2
JT007092	28	32	75	87	48	64	61	45	26	27	43	46	1.7	NotSig	1.1	NotSig	2.7	Sig	sp|Q68EK7|RAB4B_DANRE Ras-related protein Rab-4B OS=Danio rerio GN=rab4b PE=2 SV=1
JT022680	19	17	92	78	110	94	84	61	39	35	66	63	1.7	NotSig	1.4	NotSig	4.7	Sig	sp|Q96RW7|HMCN1_HUMAN Hemicentin-1 OS=Homo sapiens GN=HMCN1 PE=1
JT003343	90	125	190	214	117	158	124	121	72	73	117	110	1.6	NotSig	1.1	NotSig	1.9	Sig	sp|A6QLU6|GP133_BOVIN Probable G-protein coupled receptor 133 OS=Bos taurus GN=GPR133 PE=2 SV=1
JR997501	53	47	15	16	38	50	43	35	45	42	21	32	1.6	NotSig	1.1	NotSig	3.2	Sig	sp|O08764|ABTB2_RAT Ankyrin repeat and BTB/POZ domain-containing protein 2 OS=Rattus norvegicus GN=Abtb2 PE=2 SV=1
JR993016	24	31	16	21	10	19	49	49	44	36	19	32	1.6	NotSig	3.4	Sig	1.5	NotSig	sp|P22771|GLRA2_RAT Glycine receptor subunit alpha-2 OS=Rattus norvegicus GN=Glra2 PE=1 SV=1
JR973074	113	126	223	206	230	233	205	224	120	117	174	204	1.6	NotSig	1.1	NotSig	1.8	Sig	sp|P29119|FURI1_XENLA Furin-1 OS=Xenopus laevis GN=furin PE=2
JR971949	157	184	182	194	105	126	209	223	120	153	97	75	1.6	NotSig	1.9	Sig	1.1	NotSig	sp|Q3ZC91|ASM3A_BOVIN Acid sphingomyelinase-like phosphodiesterase 3a OS=Bos taurus GN=SMPDL3A PE=2 SV=1
JT008984	30	33	115	101	86	113	43	45	31	43	56	62	1.6	NotSig	2.3	Sig	3.4	Sig	sp|Q6P8Y1|CAPSL_MOUSE Calcyphosin-like protein OS=Mus musculus GN=Capsl PE=2 SV=4
JT011173	90	69	216	173	116	143	108	116	77	64	103	117	1.6	NotSig	1.2	NotSig	2.4	Sig	sp|Q8JFV8|VAT1_DANRE Synaptic vesicle membrane protein VAT-1 homolog OS=Danio rerio GN=vat1 PE=2 SV=1
JT007924	59	55	56	63	42	50	172	208	33	38	50	67	1.6	NotSig	4.1	Sig	1	NotSig	sp|Q96242|CP74A_ARATH Allene oxide synthase, chloroplastic OS=Arabidopsis thaliana GN=CYP74A PE=1 SV=3
JR985787	125	117	60	62	171	184	154	154	179	169	123	98	1.6	NotSig	1.2	NotSig	2	Sig	sp|Q9NR09|BIRC6_HUMAN Baculoviral IAP repeat-containing protein 6 OS=Homo sapiens GN=BIRC6 PE=1 SV=2
JT008201	47	40	24	17	22	15	45	71	56	42	32	34	1.5	NotSig	3.1	Sig	2.1	NotSig	sp|A6H603|NWD1_MOUSE NACHT and WD repeat domain-containing protein 1 OS=Mus musculus GN=Nwd1 PE=2 SV=2
JR971093	127	104	132	138	116	114	211	184	88	88	68	48	1.5	NotSig	1.7	Sig	1.2	NotSig	sp|A8E5V9|TM173_XENTR Transmembrane protein 173 OS=Xenopus tropicalis GN=tmem173 PE=2 SV=1
JR976471	135	169	365	340	229	256	230	181	135	166	252	208	1.5	NotSig	1.2	NotSig	2.3	Sig	sp|P12270|TPR_HUMAN Nucleoprotein TPR OS=Homo sapiens GN=TPR PE=1 SV=3
JT009740	13	6	44	52	30	34	26	33	21	20	30	33	1.5	NotSig	1.1	NotSig	5.1	Sig	sp|P35546|RET_MOUSE Proto-oncogene tyrosine-protein kinase receptor Ret OS=Mus musculus GN=Ret PE=1 SV=2
JT002128	350	371	486	464	440	419	253	274	361	413	285	244	1.5	NotSig	1.6	Sig	1.3	NotSig	sp|P40313|CTRL_HUMAN Chymotrypsin-like protease CTRL-1 OS=Homo sapiens GN=CTRL PE=2 SV=1
JR979289	233	253	62	81	117	130	357	379	63	76	108	103	1.5	NotSig	3	Sig	3.4	Sig	sp|P41969|ELK1_MOUSE ETS domain-containing protein Elk-1 OS=Mus musculus GN=Elk1 PE=2 SV=3
JR989018	489	466	523	567	338	347	624	654	266	287	403	434	1.5	NotSig	1.9	Sig	1.1	NotSig	sp|P48999|LOX5_MOUSE Arachidonate 5-lipoxygenase OS=Mus musculus GN=Alox5 PE=1 SV=3
JT020919	204	206	121	108	222	251	184	198	158	171	242	238	1.5	NotSig	1.2	NotSig	1.8	Sig	sp|P51956|NEK3_HUMAN Serine/threonine-protein kinase Nek3 OS=Homo sapiens GN=NEK3 PE=1 SV=2
JR994070	267	250	377	343	324	281	565	532	157	167	246	246	1.5	NotSig	1.8	Sig	1.4	NotSig	sp|Q13217|DNJC3_HUMAN DnaJ homolog subfamily C member 3 OS=Homo sapiens GN=DNAJC3 PE=1 SV=1
JT020072	360	358	185	184	364	385	239	222	452	426	314	290	1.5	NotSig	1.6	Sig	1.9	Sig	sp|Q14118|DAG1_HUMAN Dystroglycan OS=Homo sapiens GN=DAG1 PE=1
JR993440	91	91	235	211	113	165	123	111	71	85	123	111	1.5	NotSig	1.2	NotSig	2.5	Sig	sp|Q15485|FCN2_HUMAN Ficolin-2 OS=Homo sapiens GN=FCN2 PE=1 SV=2
JT016296	114	130	234	193	195	165	157	166	124	127	198	186	1.5	NotSig	1.1	NotSig	1.8	Sig	sp|Q20191|NAS13_CAEEL Zinc metalloproteinase nas-13 OS=Caenorhabditis elegans GN=nas-13 PE=2 SV=5
JR975661	72	69	40	34	152	177	76	86	134	121	87	82	1.5	NotSig	2	Sig	1.9	NotSig	sp|Q3UHC2|LRRK1_MOUSE Leucine-rich repeat serine/threonine-protein kinase 1 OS=Mus musculus GN=Lrrk1 PE=2 SV=1
JR988730	190	173	357	359	329	303	224	230	157	185	234	280	1.5	NotSig	1.4	NotSig	2	Sig	sp|Q5NDL0|AER61_RAT Uncharacterized glycosyltransferase AER61 OS=Rattus norvegicus GN=Aer61 PE=2 SV=1
JR977181	54	73	51	60	153	154	91	79	137	139	84	100	1.5	NotSig	1.8	Sig	1.1	NotSig	sp|Q5SSG4|GA2L2_MOUSE GAS2-like protein 2 OS=Mus musculus GN=Gas2l2 PE=2 SV=1
JR995242	81	71	14	26	13	11	26	33	33	33	24	20	1.5	NotSig	2.5	NotSig	3.8	Sig	sp|Q7M3E1|CTRC_BOVIN Chymotrypsin-C OS=Bos taurus GN=CTRC PE=1
JR988693	95	108	146	144	232	194	146	116	79	80	128	113	1.5	NotSig	1.6	Sig	1.4	NotSig	sp|Q80XJ3|TTC28_MOUSE Tetratricopeptide repeat protein 28 OS=Mus musculus GN=Ttc28 PE=2 SV=2
JR986372	120	134	210	232	147	165	193	162	129	131	189	213	1.5	NotSig	1.1	NotSig	1.7	Sig	sp|Q86UY6|NAA40_HUMAN N-alpha-acetyltransferase 40 OS=Homo sapiens GN=NAA40 PE=2 SV=1
JT014973	209	244	127	141	226	260	251	219	239	271	171	174	1.5	NotSig	1	NotSig	1.7	Sig	sp|Q8BHR2|ENOX1_MOUSE Ecto-NOX disulfide-thiol exchanger 1 OS=Mus musculus GN=Enox1 PE=1 SV=1
JR984507	82	93	1	1	2	2	47	32	1	1	1	2	1.5	NotSig	19.7	Sig	87.5	Sig	sp|Q99042|OXDA_TRIVR D-amino-acid oxidase OS=Trigonopsis variabilis GN=DAO1 PE=3 SV=1
JT011160	198	219	556	596	308	343	269	287	222	230	342	338	1.5	NotSig	1.2	NotSig	2.8	Sig	sp|Q9H4G4|GAPR1_HUMAN Golgi-associated plant pathogenesis-related protein 1 OS=Homo sapiens GN=GLIPR2 PE=1 SV=3
JR980677	148	141	93	110	222	248	156	147	136	127	177	207	1.5	NotSig	1.6	Sig	1.4	NotSig	sp|Q9HCF6|TRPM3_HUMAN Transient receptor potential cation channel subfamily M member 3 OS=Homo sapiens GN=TRPM3 PE=2 SV=4
JT007580	51	51	120	123	54	66	58	39	38	43	47	76	1.5	NotSig	1.2	NotSig	2.4	Sig	sp|Q9VCA2|ORCT_DROME Organic cation transporter protein OS=Drosophila melanogaster GN=Orct PE=1 SV=1
JR980580	70	49	1	2	4	3	2	2	1	1	2	1	1.5	NotSig	1.8	NotSig	39.7	Sig	sp|Q9VZZ4|PXDN_DROME Peroxidasin OS=Drosophila melanogaster GN=Pxn PE=1 SV=1
JR987589	222	232	299	302	223	227	570	564	195	185	263	258	1.4	NotSig	2.5	Sig	1.3	NotSig	sp|A8E5V9|TM173_XENTR Transmembrane protein 173 OS=Xenopus tropicalis GN=tmem173 PE=2 SV=1
JR987754	137	130	104	101	66	54	115	121	58	76	105	78	1.4	NotSig	2	Sig	1.3	NotSig	sp|O00571|DDX3X_HUMAN ATP-dependent RNA helicase DDX3X OS=Homo sapiens GN=DDX3X PE=1 SV=3
JR985738	39	41	93	110	74	78	69	68	70	56	91	81	1.4	NotSig	1.1	NotSig	2.5	Sig	sp|O08654|CP070_RAT UPF0183 protein C16orf70 homolog OS=Rattus norvegicus PE=2 SV=1
JT006116	1332	1336	1273	1222	1047	1076	1597	1586	733	725	1026	960	1.4	NotSig	1.5	Sig	1.1	NotSig	sp|O43390|HNRPR_HUMAN Heterogeneous nuclear ribonucleoprotein R OS=Homo sapiens GN=HNRNPR PE=1 SV=1
JR990073	478	465	250	232	180	189	616	587	257	298	194	208	1.4	NotSig	3.3	Sig	2	Sig	sp|O57342|MAFA_COTJA Transcription factor MafA OS=Coturnix coturnix japonica GN=MAFA PE=1 SV=1
JR973313	280	287	434	455	325	294	302	316	270	275	397	369	1.4	NotSig	1	NotSig	1.6	Sig	sp|O75715|GPX5_HUMAN Epididymal secretory glutathione peroxidase OS=Homo sapiens GN=GPX5 PE=1 SV=1
JT017983	127	128	190	203	354	364	209	181	223	231	156	173	1.4	NotSig	1.8	Sig	1.5	NotSig	sp|P00994|ISIK_HELPO Isoinhibitor K OS=Helix pomatia PE=1 SV=1
JR985345	526	487	312	308	485	450	351	381	509	496	365	372	1.4	NotSig	1.3	NotSig	1.6	Sig	sp|P05197|EF2_RAT Elongation factor 2 OS=Rattus norvegicus GN=Eef2 PE=1 SV=4
JT016927	303	351	108	107	335	319	205	196	279	295	203	205	1.4	NotSig	1.6	Sig	3	Sig	sp|P06238|A2MG_RAT Alpha-2-macroglobulin OS=Rattus norvegicus GN=A2m PE=2 SV=2
JR971177	216	221	561	529	360	383	312	266	210	185	257	287	1.4	NotSig	1.3	NotSig	2.5	Sig	sp|P09917|LOX5_HUMAN Arachidonate 5-lipoxygenase OS=Homo sapiens GN=ALOX5 PE=1 SV=2
JR976495	233	247	138	133	91	83	108	110	122	132	87	101	1.4	NotSig	1.3	NotSig	1.8	Sig	sp|P20288|DRD2_BOVIN D(2) dopamine receptor OS=Bos taurus GN=DRD2 PE=2 SV=1
JR983918	613	568	382	363	321	359	412	386	420	423	311	284	1.4	NotSig	1.2	NotSig	1.6	Sig	sp|P33268|CP3A8_MACFA Cytochrome P450 3A8 OS=Macaca fascicularis GN=CYP3A8 PE=1 SV=1
JR985827	109	130	209	240	168	158	165	123	109	107	151	161	1.4	NotSig	1.1	NotSig	1.9	Sig	sp|P41384|CKS1_PATVU Cyclin-dependent kinases regulatory subunit OS=Patella vulgata PE=3 SV=1
JT005178	495	473	559	562	626	642	411	387	453	430	596	606	1.4	NotSig	1.6	Sig	1.2	NotSig	sp|P41413|PCSK5_RAT Proprotein convertase subtilisin/kexin type 5 OS=Rattus norvegicus GN=Pcsk5 PE=2 SV=3
JR992121	373	350	240	241	456	475	360	342	424	447	299	317	1.4	NotSig	1.3	NotSig	1.5	Sig	sp|P41778|PBX1_MOUSE Pre-B-cell leukemia transcription factor 1 OS=Mus musculus GN=Pbx1 PE=1 SV=2
JR979610	222	201	354	354	298	313	491	450	232	194	291	301	1.4	NotSig	1.5	Sig	1.7	Sig	sp|P61980|HNRPK_RAT Heterogeneous nuclear ribonucleoprotein K OS=Rattus norvegicus GN=Hnrnpk PE=1 SV=1
JT003174	340	347	339	349	276	308	451	458	213	239	314	303	1.4	NotSig	1.6	Sig	1	NotSig	sp|P83851|IUNH_LEIMA Inosine-uridine preferring nucleoside hydrolase OS=Leishmania major GN=NSNH PE=1 SV=3
JR998236	247	238	386	364	107	128	197	193	252	287	201	171	1.4	NotSig	1.7	Sig	1.5	Sig	sp|P86982|IMSP1_VENPH Insoluble matrix shell protein 1 (Fragment) OS=Venerupis philippinarum PE=1 SV=1
JR971161	81	97	36	40	79	72	88	87	42	37	56	51	1.4	NotSig	1.2	NotSig	2.3	Sig	sp|Q28343|PGCA_CANFA Aggrecan core protein OS=Canis familiaris GN=ACAN PE=2 SV=2
JT021035	146	161	129	115	85	88	200	231	58	64	83	83	1.4	NotSig	2.5	Sig	1.3	NotSig	sp|Q29496|CP3AO_SHEEP Cytochrome P450 3A24 OS=Ovis aries GN=CYP3A24 PE=2 SV=1
JR999117	221	201	151	157	180	180	91	80	222	225	162	153	1.4	NotSig	2.1	Sig	1.4	NotSig	sp|Q3B7L6|SRSF6_BOVIN Serine/arginine-rich splicing factor 6 OS=Bos taurus GN=SRSF6 PE=2 SV=1
JR970897	245	226	356	386	326	277	330	326	209	176	267	253	1.4	NotSig	1.1	NotSig	1.6	Sig	sp|Q3S8M4|ELOV4_MACMU Elongation of very long chain fatty acids protein 4 OS=Macaca mulatta GN=ELOVL4 PE=3 SV=1
JR985251	797	772	752	776	597	604	388	405	546	513	769	688	1.4	NotSig	1.5	Sig	1	NotSig	sp|Q3U481|CS028_MOUSE Uncharacterized MFS-type transporter C19orf28 homolog OS=Mus musculus PE=2 SV=1
JR989733	489	483	336	329	442	403	343	325	486	462	336	346	1.4	NotSig	1.3	NotSig	1.5	Sig	sp|Q555D2|Y6503_DICDI Uncharacterized protein DDB_G0274915 OS=Dictyostelium discoideum GN=DDB_G0274915 PE=4 SV=2
JR971540	261	240	128	143	120	125	208	226	120	138	92	86	1.4	NotSig	1.8	Sig	1.8	Sig	sp|Q559T8|Y0701_DICDI Probable serine/threonine-protein kinase DDB_G0272282 OS=Dictyostelium discoideum GN=DDB_G0272282 PE=3
JT022171	1026	1100	447	455	387	355	398	424	260	252	317	379	1.4	NotSig	1.1	NotSig	2.4	Sig	sp|Q566X8|DMX1B_DANRE Diencephalon/mesencephalon homeobox protein 1-B OS=Danio rerio GN=dmbx1b PE=2 SV=1
JT015868	107	105	186	187	206	190	117	152	109	79	132	127	1.4	NotSig	1.5	NotSig	1.8	Sig	sp|Q5E9E2|MYL9_BOVIN Myosin regulatory light polypeptide 9 OS=Bos taurus GN=MYL9 PE=2 SV=3
JR979193	148	150	74	82	111	94	159	139	126	143	99	87	1.4	NotSig	1.5	NotSig	1.9	Sig	sp|Q5R7H0|DHTK1_PONAB Probable 2-oxoglutarate dehydrogenase E1 component DHKTD1, mitochondrial OS=Pongo abelii GN=DHTKD1 PE=2 SV=1
JR981362	319	306	519	565	464	463	731	782	341	290	426	465	1.4	NotSig	1.6	Sig	1.7	Sig	sp|Q62371|DDR2_MOUSE Discoidin domain-containing receptor 2 OS=Mus musculus GN=Ddr2 PE=1 SV=2
JR973422	100	111	185	196	232	223	156	142	102	102	147	141	1.4	NotSig	1.5	NotSig	1.8	Sig	sp|Q62381|TLL1_MOUSE Tolloid-like protein 1 OS=Mus musculus GN=Tll1 PE=1 SV=1
JT012101	264	243	534	498	459	490	412	424	273	268	361	413	1.4	NotSig	1.1	NotSig	2	Sig	sp|Q640F2|SHCBB_XENLA SHC SH2 domain-binding protein 1 homolog B OS=Xenopus laevis GN=shcbp1-b PE=2 SV=1
JR989210	438	441	919	856	577	525	757	679	400	413	590	539	1.4	NotSig	1.3	NotSig	2	Sig	sp|Q68CZ1|FTM_HUMAN Protein fantom OS=Homo sapiens GN=RPGRIP1L PE=1 SV=2
JR984805	180	165	84	99	85	114	109	89	94	110	79	69	1.4	NotSig	1	NotSig	1.9	Sig	sp|Q6DIV6|VIAAT_XENTR Vesicular inhibitory amino acid transporter OS=Xenopus tropicalis GN=slc32a1 PE=2 SV=1
JT006769	435	437	252	275	498	506	568	586	482	500	347	349	1.4	NotSig	1.1	NotSig	1.7	Sig	sp|Q6GQX6|ANKS6_MOUSE Ankyrin repeat and SAM domain-containing protein 6 OS=Mus musculus GN=Anks6 PE=2 SV=2
JR978192	258	249	128	135	136	111	332	372	620	603	456	433	1.4	NotSig	2.9	Sig	1.9	Sig	sp|Q6IWL4|TRAF6_DANRE TNF receptor-associated factor 6 OS=Danio rerio GN=traf6 PE=2 SV=2
JR984029	82	74	177	163	112	120	91	80	97	74	105	129	1.4	NotSig	1.4	NotSig	2.2	Sig	sp|Q6MG82|PRRT1_RAT Proline-rich transmembrane protein 1 OS=Rattus norvegicus GN=Prrt1 PE=2 SV=2
JR975406	207	213	171	168	420	388	282	264	414	394	289	302	1.4	NotSig	1.5	Sig	1.2	NotSig	sp|Q6PAJ1|BCR_MOUSE Breakpoint cluster region protein OS=Mus musculus GN=Bcr PE=1 SV=3
JT001769	197	159	318	303	293	249	232	229	194	184	290	241	1.4	NotSig	1.2	NotSig	1.7	Sig	sp|Q6Q0N3|NT5D2_RAT 5'-nucleotidase domain-containing protein 2 OS=Rattus norvegicus GN=Nt5dc2 PE=2 SV=2
JT018222	496	468	332	331	621	564	554	505	643	647	455	462	1.4	NotSig	1.1	NotSig	1.5	Sig	sp|Q761V0|SC6A5_MOUSE Sodium- and chloride-dependent glycine transporter 2 OS=Mus musculus GN=Slc6a5 PE=2 SV=1
JR977220	152	129	260	237	202	181	150	148	141	147	189	201	1.4	NotSig	1.3	NotSig	1.8	Sig	sp|Q7TS74|CKP2L_MOUSE Cytoskeleton-associated protein 2-like OS=Mus musculus GN=Ckap2l PE=2 SV=1
JT012659	368	325	211	171	344	344	495	510	366	362	251	283	1.4	NotSig	1.5	Sig	1.8	Sig	sp|Q8BQH6|CDCP2_MOUSE CUB domain-containing protein 2 OS=Mus musculus GN=Cdcp2 PE=2 SV=1
JR989795	419	469	622	621	440	458	537	491	366	365	541	516	1.4	NotSig	1.1	NotSig	1.4	Sig	sp|Q8BS45|TTC26_MOUSE Tetratricopeptide repeat protein 26 OS=Mus musculus GN=Ttc26 PE=2 SV=1
JT008735	58	62	21	17	36	51	40	37	20	23	36	24	1.4	NotSig	1.1	NotSig	3.2	Sig	sp|Q8CHL0|FZD5_RAT Frizzled-5 OS=Rattus norvegicus GN=Fzd5 PE=2
JT018998	266	268	422	424	314	283	330	303	299	290	395	433	1.4	NotSig	1.1	NotSig	1.6	Sig	sp|Q8CIQ7|DOCK3_MOUSE Dedicator of cytokinesis protein 3 OS=Mus musculus GN=Dock3 PE=1 SV=1
JR971383	542	498	278	252	496	420	385	365	446	417	331	287	1.4	NotSig	1.2	NotSig	2	Sig	sp|Q8MJC3|CASP3_RABIT Caspase-3 OS=Oryctolagus cuniculus GN=CASP3 PE=2 SV=1
JT008116	298	315	190	186	303	296	217	249	331	298	229	223	1.4	NotSig	1.3	NotSig	1.6	Sig	sp|Q8Q0U0|Y045_METMA Putative ankyrin repeat protein MM_0045 OS=Methanosarcina mazei (strain ATCC BAA-159 / DSM 3647 / Goe1 / Go1 / JCM 11833 / OCM 88) GN=MM_0045 PE=4 SV=1
JR978163	317	327	265	229	442	404	297	292	458	430	343	307	1.4	NotSig	1.4	Sig	1.3	NotSig	sp|Q8R081|HNRPL_MOUSE Heterogeneous nuclear ribonucleoprotein L OS=Mus musculus GN=Hnrnpl PE=1 SV=2
JR995128	69	72	11	14	16	12	17	11	12	5	6	17	1.4	NotSig	1	NotSig	5.6	Sig	sp|Q92626|PXDN_HUMAN Peroxidasin homolog OS=Homo sapiens GN=PXDN PE=1 SV=2
JR992698	544	489	366	351	485	485	403	413	580	613	492	390	1.4	NotSig	1.2	NotSig	1.4	Sig	sp|Q95LD9|AHR_DELLE Aryl hydrocarbon receptor OS=Delphinapterus leucas GN=AHR PE=2 SV=1
JR976829	166	188	88	105	172	171	144	140	188	172	127	135	1.4	NotSig	1.2	NotSig	1.8	Sig	sp|Q96PQ7|KLHL5_HUMAN Kelch-like protein 5 OS=Homo sapiens GN=KLHL5 PE=2 SV=3
JR971741	602	635	445	462	430	476	819	766	722	712	533	523	1.4	NotSig	1.7	Sig	1.4	NotSig	sp|Q9BVG8|KIFC3_HUMAN Kinesin-like protein KIFC3 OS=Homo sapiens GN=KIFC3 PE=1 SV=4
JR971034	405	387	172	191	315	295	292	276	303	292	213	220	1.4	NotSig	1.1	NotSig	2.2	Sig	sp|Q9BZC7|ABCA2_HUMAN ATP-binding cassette sub-family A member 2 OS=Homo sapiens GN=ABCA2 PE=1 SV=3
JR991063	78	58	152	143	110	103	80	110	69	88	111	112	1.4	NotSig	1.1	NotSig	2.2	Sig	sp|Q9CYL5|GAPR1_MOUSE Golgi-associated plant pathogenesis-related protein 1 OS=Mus musculus GN=Glipr2 PE=2 SV=3
JT020322	1292	1316	687	711	645	663	355	363	666	653	482	494	1.4	NotSig	1.8	Sig	1.9	Sig	sp|Q9DEX7|FADS2_DANRE Fatty acid desaturase 2 OS=Danio rerio GN=fads2 PE=2 SV=1
JR986228	112	115	212	173	176	189	192	209	141	150	179	216	1.4	NotSig	1.1	NotSig	1.7	Sig	sp|Q9M9E8|FB92_ARATH F-box protein At1g78280 OS=Arabidopsis thaliana GN=At1g78280 PE=2 SV=3
JT014697	55	58	61	71	30	38	83	88	42	44	57	62	1.4	NotSig	2.5	Sig	1.2	NotSig	sp|Q9NQX0|PRDM6_HUMAN Putative histone-lysine N-methyltransferase PRDM6 OS=Homo sapiens GN=PRDM6 PE=2 SV=2
JR998627	804	748	374	402	531	473	546	547	500	491	335	398	1.4	NotSig	1.1	NotSig	2	Sig	sp|Q9NY64|GTR8_HUMAN Solute carrier family 2, facilitated glucose transporter member 8 OS=Homo sapiens GN=SLC2A8 PE=2 SV=3
JT005881	132	105	42	45	267	262	185	187	255	234	164	197	1.4	NotSig	1.4	NotSig	2.7	Sig	sp|Q9NZJ4|SACS_HUMAN Sacsin OS=Homo sapiens GN=SACS PE=1 SV=2
JT014932	7	11	4	4	34	42	3	3	24	19	15	15	1.4	NotSig	12.7	Sig	2.3	NotSig	sp|Q9P2E3|ZNFX1_HUMAN NFX1-type zinc finger-containing protein 1 OS=Homo sapiens GN=ZNFX1 PE=1 SV=2
JR975879	1823	1928	1382	1357	1470	1517	1759	1807	548	557	750	786	1.4	NotSig	1.2	NotSig	1.4	Sig	sp|Q9PWF7|CATA_GLARU Catalase OS=Glandirana rugosa GN=cat PE=2
JR987735	49	40	14	8	59	64	40	53	48	55	41	31	1.4	NotSig	1.3	NotSig	4	Sig	sp|Q9QYS2|GRM3_MOUSE Metabotropic glutamate receptor 3 OS=Mus musculus GN=Grm3 PE=2 SV=1
JT014835	199	203	361	340	268	270	347	348	212	234	326	319	1.4	NotSig	1.3	NotSig	1.7	Sig	sp|Q9R1A8|RFWD2_MOUSE E3 ubiquitin-protein ligase RFWD2 OS=Mus musculus GN=Rfwd2 PE=1 SV=2
JT006110	35	40	20	28	121	91	43	39	62	87	44	60	1.4	NotSig	2.6	Sig	1.6	NotSig	sp|Q9TXQ1|PME5_CAEEL Poly(ADP-ribose) polymerase pme-5 OS=Caenorhabditis elegans GN=pme-5 PE=2 SV=1
JT011103	215	212	54	76	73	79	481	526	76	60	56	42	1.4	NotSig	6.6	Sig	3.3	Sig	sp|Q9WUU8|TNIP1_MOUSE TNFAIP3-interacting protein 1 OS=Mus musculus GN=Tnip1 PE=2 SV=1
JT012145	159	155	73	107	104	100	105	109	129	122	99	78	1.4	NotSig	1	NotSig	1.7	Sig	sp|Q9WVK8|CP46A_MOUSE Cholesterol 24-hydroxylase OS=Mus musculus GN=Cyp46a1 PE=2 SV=1
JR978305	313	277	158	164	237	212	117	137	230	202	175	168	1.3	NotSig	1.8	Sig	1.8	Sig	sp|A1KZ92|PXDNL_HUMAN Peroxidasin-like protein OS=Homo sapiens GN=PXDNL PE=2 SV=3
JR978365	227	218	107	129	279	288	181	165	240	251	216	159	1.3	NotSig	1.6	Sig	1.9	Sig	sp|A8MWY0|K132L_HUMAN UPF0577 protein KIAA1324-like OS=Homo sapiens GN=KIAA1324L PE=2 SV=2
JT003550	454	444	306	269	299	302	299	305	350	341	281	259	1.3	NotSig	1	NotSig	1.6	Sig	sp|A8WGF7|SPNS1_XENTR Protein spinster homolog 1 OS=Xenopus tropicalis GN=spns1 PE=2 SV=2
JT014795	4113	4146	2021	1973	2548	2538	2184	2144	2653	2633	1997	2128	1.3	NotSig	1.2	NotSig	2.1	Sig	sp|O00468|AGRIN_HUMAN Agrin OS=Homo sapiens GN=AGRN PE=1 SV=4
JR973697	514	466	743	719	612	596	566	602	485	484	638	639	1.3	NotSig	1	NotSig	1.5	Sig	sp|O04287|FKB12_VICFA Peptidyl-prolyl isomerase FKBP12 OS=Vicia faba GN=FKBP12 PE=1 SV=1
JR977047	1249	1282	690	719	1798	1761	1474	1527	2020	1984	1537	1524	1.3	NotSig	1.2	NotSig	1.8	Sig	sp|O07798|PHAS_MYCTU Phthioceranic/hydroxyphthioceranic acid synthase OS=Mycobacterium tuberculosis GN=pks2 PE=1 SV=1
JT001031	700	684	428	414	286	258	319	292	239	199	283	275	1.3	NotSig	1.1	NotSig	1.6	Sig	sp|O42412|IOD3_CHICK Type III iodothyronine deiodinase (Fragment) OS=Gallus gallus GN=DIO3 PE=2 SV=3
JR970888	107	109	56	53	105	122	99	101	135	123	92	101	1.3	NotSig	1.1	NotSig	2	Sig	sp|O43903|GAS2_HUMAN Growth arrest-specific protein 2 OS=Homo sapiens GN=GAS2 PE=1 SV=1
JT001260	237	261	431	401	263	283	295	331	274	237	327	345	1.3	NotSig	1.1	NotSig	1.7	Sig	sp|O54852|KCNH7_RAT Potassium voltage-gated channel subfamily H member 7 OS=Rattus norvegicus GN=Kcnh7 PE=1 SV=1
JR984093	691	723	457	479	341	341	404	403	289	339	397	394	1.3	NotSig	1.2	NotSig	1.5	Sig	sp|O73932|IF23A_XENLA Insulin-like growth factor 2 mRNA-binding protein 3-A OS=Xenopus laevis GN=igf2bp3-a PE=1 SV=1
JT010089	212	195	106	91	157	166	218	213	176	168	138	131	1.3	NotSig	1.3	NotSig	2.1	Sig	sp|O74549|UBC12_SCHPO NEDD8-conjugating enzyme ubc12 OS=Schizosaccharomyces pombe (strain 972 / ATCC 24843) GN=ubc12 PE=2
JT005103	838	750	478	495	1547	1495	1425	1322	1448	1363	1050	1053	1.3	NotSig	1.1	NotSig	1.6	Sig	sp|O94844|RHBT1_HUMAN Rho-related BTB domain-containing protein 1 OS=Homo sapiens GN=RHOBTB1 PE=1 SV=2
JT021992	192	211	405	406	307	280	253	273	166	174	221	216	1.3	NotSig	1.1	NotSig	2	Sig	sp|P02752|RBP_CHICK Riboflavin-binding protein OS=Gallus gallus PE=1 SV=2
JR981241	317	298	149	153	237	233	1405	1383	183	227	150	158	1.3	NotSig	5.9	Sig	2	Sig	sp|P06601|PRD_DROME Segmentation protein paired OS=Drosophila melanogaster GN=prd PE=1 SV=1
JR972153	569	643	525	491	371	331	558	560	492	517	630	637	1.3	NotSig	1.6	Sig	1.2	NotSig	sp|P17124|HRH2_CANFA Histamine H2 receptor OS=Canis familiaris GN=HRH2 PE=1 SV=1
JT004737	136	108	44	52	76	83	110	101	86	70	54	63	1.3	NotSig	1.3	NotSig	2.5	Sig	sp|P22757|HE_PARLI Hatching enzyme OS=Paracentrotus lividus PE=1
JR997408	39	36	30	23	46	35	88	97	33	29	24	25	1.3	NotSig	2.3	Sig	1.4	NotSig	sp|P26632|EGR1_DANRE Early growth response protein 1 OS=Danio rerio GN=egr1 PE=2 SV=2
JR990455	315	320	213	203	238	313	330	336	252	263	197	213	1.3	NotSig	1.2	NotSig	1.5	Sig	sp|P32089|TXTP_RAT Tricarboxylate transport protein, mitochondrial OS=Rattus norvegicus GN=Slc25a1 PE=1 SV=1
JT000037	212	209	136	132	300	300	208	155	266	285	204	222	1.3	NotSig	1.7	Sig	1.6	NotSig	sp|P45745|DHBF_BACSU Dimodular nonribosomal peptide synthase OS=Bacillus subtilis GN=dhbF PE=1 SV=4
JR972497	1253	1300	767	733	780	756	918	961	617	680	815	850	1.3	NotSig	1.2	NotSig	1.7	Sig	sp|P53111|ARI1_YEAST NADPH-dependent aldehyde reductase ARI1 OS=Saccharomyces cerevisiae (strain ATCC 204508 / S288c) GN=ARI1 PE=1 SV=1
JT013440	1602	1626	925	951	1993	1866	1571	1668	1613	1627	1297	1274	1.3	NotSig	1.2	NotSig	1.7	Sig	sp|P54399|PDI_DROME Protein disulfide-isomerase OS=Drosophila melanogaster GN=Pdi PE=2 SV=1
JT010734	300	366	508	517	358	351	409	376	307	273	385	369	1.3	NotSig	1.1	NotSig	1.5	Sig	sp|P54996|G6PD_TAKRU Glucose-6-phosphate 1-dehydrogenase OS=Takifugu rubripes GN=g6pd PE=3 SV=1
JR977289	17	14	21	22	48	52	214	202	12	18	13	25	1.3	NotSig	4.2	Sig	1.4	NotSig	sp|P55166|PAX9_CHICK Paired box protein Pax-9 (Fragment) OS=Gallus gallus GN=PAX9 PE=2 SV=1
JR983231	269	296	400	422	355	377	371	348	266	296	373	355	1.3	NotSig	1	NotSig	1.5	Sig	sp|P58389|PTPA_MOUSE Serine/threonine-protein phosphatase 2A activator OS=Mus musculus GN=Ppp2r4 PE=1 SV=1
JR976690	640	635	1532	1522	683	719	668	729	712	754	952	993	1.3	NotSig	1	NotSig	2.4	Sig	sp|P60413|KR10C_HUMAN Keratin-associated protein 10-12 OS=Homo sapiens GN=KRTAP10-12 PE=1 SV=1
JR973780	2052	2062	2755	2754	2018	2028	2054	1975	2027	2037	2614	2503	1.3	NotSig	1	NotSig	1.3	Sig	sp|P61314|RL15_RAT 60S ribosomal protein L15 OS=Rattus norvegicus GN=Rpl15 PE=1 SV=2
JT018171	238	216	405	404	382	373	205	216	234	263	335	332	1.3	NotSig	1.8	Sig	1.8	Sig	sp|P65349|Y3374_MYCBO Uncharacterized methyltransferase Mb3374 OS=Mycobacterium bovis GN=Mb3374 PE=3 SV=1
JR990711	279	270	233	203	266	249	440	406	169	203	255	231	1.3	NotSig	1.6	Sig	1.3	NotSig	sp|P86854|PLCL_MYTGA Perlucin-like protein OS=Mytilus galloprovincialis PE=1 SV=1
JT005546	946	974	680	701	993	951	857	869	1077	1090	846	776	1.3	NotSig	1.1	NotSig	1.4	Sig	sp|P97393|RHG05_MOUSE Rho GTPase-activating protein 5 OS=Mus musculus GN=Arhgap5 PE=2 SV=2
JR988550	8654	8607	7460	7072	2580	2575	1893	1841	3151	3310	4090	4113	1.3	NotSig	1.4	Sig	1.2	NotSig	sp|Q02224|CENPE_HUMAN Centromere-associated protein E OS=Homo sapiens GN=CENPE PE=1 SV=2
JT002624	15	33	79	91	67	52	39	27	39	34	35	23	1.3	NotSig	1.8	NotSig	3.5	Sig	sp|Q07217|CP11A_ONCMY Cholesterol side-chain cleavage enzyme, mitochondrial OS=Oncorhynchus mykiss GN=cyp11a1 PE=2 SV=1
JT006252	1146	1220	802	801	1184	1108	855	844	1111	1164	882	932	1.3	NotSig	1.3	Sig	1.5	Sig	sp|Q08DZ2|PRP4B_BOVIN Serine/threonine-protein kinase PRP4 homolog OS=Bos taurus GN=PRPF4B PE=2 SV=1
JT004098	543	514	370	352	510	481	421	433	429	448	323	339	1.3	NotSig	1.2	NotSig	1.5	Sig	sp|Q09225|NRF6_CAEEL Nose resistant to fluoxetine protein 6 OS=Caenorhabditis elegans GN=nrf-6 PE=1 SV=3
JR979529	113	96	188	196	124	108	1138	1220	65	79	86	103	1.3	NotSig	10.2	Sig	1.8	Sig	sp|Q0IH87|PAX3B_XENLA Paired box protein Pax-3-B OS=Xenopus laevis GN=pax3-b PE=2 SV=2
JR993708	22	33	147	145	47	66	62	82	55	62	69	86	1.3	NotSig	1.3	NotSig	5.3	Sig	sp|Q0P5B3|RBTN1_BOVIN Rhombotin-1 OS=Bos taurus GN=LMO1 PE=2
JR981453	348	373	245	236	356	367	347	369	371	410	305	309	1.3	NotSig	1	NotSig	1.5	Sig	sp|Q13367|AP3B2_HUMAN AP-3 complex subunit beta-2 OS=Homo sapiens GN=AP3B2 PE=1 SV=2
JR993257	406	375	566	565	422	396	434	472	399	340	486	462	1.3	NotSig	1.1	NotSig	1.4	Sig	sp|Q13797|ITA9_HUMAN Integrin alpha-9 OS=Homo sapiens GN=ITGA9 PE=1 SV=2
JT014317	6135	6152	3979	4059	4490	4530	4031	4081	5147	5136	4029	3972	1.3	NotSig	1.1	NotSig	1.5	Sig	sp|Q14517|FAT1_HUMAN Protocadherin Fat 1 OS=Homo sapiens GN=FAT1 PE=1 SV=2
JR970812	270	268	229	260	144	142	302	291	139	153	199	176	1.3	NotSig	2.1	Sig	1.1	NotSig	sp|Q14BV6|YDJC_MOUSE UPF0249 protein ydjC homolog OS=Mus musculus GN=Ydjc PE=2 SV=2
JT018194	771	724	623	646	1086	1074	725	686	1010	984	748	837	1.3	NotSig	1.5	Sig	1.2	NotSig	sp|Q15147|PLCB4_HUMAN 1-phosphatidylinositol-4,5-bisphosphate phosphodiesterase beta-4 OS=Homo sapiens GN=PLCB4 PE=1 SV=3
JR994813	376	371	239	244	297	302	363	339	361	395	291	299	1.3	NotSig	1.2	NotSig	1.5	Sig	sp|Q17QM4|EPT1_BOVIN Ethanolaminephosphotransferase 1 OS=Bos taurus GN=EPT1 PE=2 SV=3
JR972532	146	166	263	291	214	173	159	178	156	168	203	226	1.3	NotSig	1.1	NotSig	1.8	Sig	sp|Q1JPJ2|XPP1_BOVIN Xaa-Pro aminopeptidase 1 OS=Bos taurus GN=XPNPEP1 PE=2 SV=1
JT009014	77	74	134	147	95	100	107	104	74	54	83	83	1.3	NotSig	1.1	NotSig	1.9	Sig	sp|Q28DG7|UBAC1_XENTR Ubiquitin-associated domain-containing protein 1 OS=Xenopus tropicalis GN=ubac1 PE=2 SV=1
JT021613	268	317	542	549	451	462	233	238	293	281	379	343	1.3	NotSig	1.9	Sig	1.9	Sig	sp|Q2EMV9|PAR14_MOUSE Poly [ADP-ribose] polymerase 14 OS=Mus musculus GN=Parp14 PE=1 SV=3
JR971858	233	213	181	223	293	298	181	192	396	437	329	302	1.3	NotSig	1.6	Sig	1.1	NotSig	sp|Q2KHM9|K0753_HUMAN Uncharacterized protein KIAA0753 OS=Homo sapiens GN=KIAA0753 PE=2 SV=3
JT004722	1359	1412	967	962	1054	1026	1017	998	1191	1120	892	951	1.3	NotSig	1	NotSig	1.4	Sig	sp|Q2KJI2|STT3A_BOVIN Dolichyl-diphosphooligosaccharide--protein glycosyltransferase subunit STT3A OS=Bos taurus GN=STT3A PE=2 SV=1
JT001432	169	154	76	86	173	182	119	140	179	186	137	137	1.3	NotSig	1.4	NotSig	2	Sig	sp|Q2LC84|NUMB_RAT Protein numb homolog OS=Rattus norvegicus GN=Numb PE=1 SV=2
JT015689	323	288	188	176	317	320	272	296	405	358	273	306	1.3	NotSig	1.1	NotSig	1.7	Sig	sp|Q35101|COX1_METSE Cytochrome c oxidase subunit 1 OS=Metridium senile GN=COI PE=3 SV=1
JT020410	304	295	146	166	222	222	154	183	277	265	211	220	1.3	NotSig	1.3	NotSig	1.9	Sig	sp|Q3SA49|TBX1_XENTR T-box transcription factor TBX1 OS=Xenopus tropicalis GN=tbx1 PE=2 SV=1
JT019463	3105	3049	2438	2447	2735	2787	1996	1886	2789	2867	2193	2191	1.3	NotSig	1.4	Sig	1.3	NotSig	sp|Q3V1H3|HPHL1_MOUSE Hephaestin-like protein 1 OS=Mus musculus GN=Hephl1 PE=2 SV=2
JR995832	321	349	206	223	273	282	241	235	317	322	252	222	1.3	NotSig	1.2	NotSig	1.6	Sig	sp|Q3ZD69|LMNA_PIG Prelamin-A/C OS=Sus scrofa GN=LMNA PE=3 SV=1
JT008767	740	715	594	621	1049	1010	751	716	1142	1179	904	889	1.3	NotSig	1.4	Sig	1.2	NotSig	sp|Q4A0V8|UAFA_STAS1 Uro-adherence factor A OS=Staphylococcus saprophyticus subsp. saprophyticus (strain ATCC 15305 / DSM 20229) GN=uafA PE=1 SV=1
JR986323	54	35	95	91	113	121	55	69	45	54	65	60	1.3	NotSig	1.9	NotSig	2.1	Sig	sp|Q4R8M9|GTSF1_MACFA Gametocyte-specific factor 1 OS=Macaca fascicularis GN=GTSF1 PE=2 SV=1
JT017947	271	250	121	119	232	243	163	163	124	139	158	186	1.3	NotSig	1.5	NotSig	2.2	Sig	sp|Q4TU93|MRC2_RAT C-type mannose receptor 2 OS=Rattus norvegicus GN=Mrc2 PE=1 SV=1
JR979828	308	290	530	505	376	391	354	365	314	314	422	425	1.3	NotSig	1.1	NotSig	1.7	Sig	sp|Q4VC17|ATS18_MOUSE A disintegrin and metalloproteinase with thrombospondin motifs 18 OS=Mus musculus GN=Adamts18 PE=2
JT014125	314	312	154	140	128	136	116	136	67	83	103	88	1.3	NotSig	1	NotSig	2.1	Sig	sp|Q54MZ4|MCFB_DICDI Mitochondrial substrate carrier family protein B OS=Dictyostelium discoideum GN=mcfB PE=3 SV=1
JR994681	558	535	809	802	1030	979	655	722	666	627	828	820	1.3	NotSig	1.5	Sig	1.5	Sig	sp|Q58A42|DD3_DICDI Protein DD3-3 OS=Dictyostelium discoideum GN=DD3-3 PE=2 SV=1
JT017474	35	33	80	67	45	46	27	35	33	31	29	52	1.3	NotSig	1.5	NotSig	2.2	Sig	sp|Q59536|PTRB_MORLA Protease 2 OS=Moraxella lacunata GN=ptrB PE=3 SV=1
JR973053	1145	1143	1395	1321	1299	1276	1711	1647	1045	983	1286	1269	1.3	NotSig	1.3	Sig	1.2	NotSig	sp|Q5BJT0|ARGL1_RAT Arginine and glutamate-rich protein 1 OS=Rattus norvegicus GN=Arglu1 PE=2 SV=1
JT005274	363	288	509	455	344	378	357	393	314	290	242	241	1.3	NotSig	1	NotSig	1.5	Sig	sp|Q5M8U1|ELOV5_XENTR Elongation of very long chain fatty acids protein 5 OS=Xenopus tropicalis GN=elovl5 PE=2 SV=1
JR980299	1364	1404	1154	1193	975	915	1251	1227	907	874	1136	1206	1.3	NotSig	1.3	Sig	1.2	NotSig	sp|Q5NVM7|S61A2_PONAB Protein transport protein Sec61 subunit alpha isoform 2 OS=Pongo abelii GN=SEC61A2 PE=2 SV=1
JR993464	1193	1211	1218	1225	999	1049	1356	1375	824	862	1159	1070	1.3	NotSig	1.3	Sig	1	NotSig	sp|Q5R8Z8|RAB14_PONAB Ras-related protein Rab-14 OS=Pongo abelii GN=RAB14 PE=2 SV=3
JT011371	723	686	409	392	928	967	735	662	795	830	643	603	1.3	NotSig	1.4	NotSig	1.8	Sig	sp|Q5RJA1|RFX6_DANRE DNA-binding protein RFX6 OS=Danio rerio GN=rfx6 PE=2 SV=2
JR971802	170	143	245	256	218	242	246	241	200	185	259	235	1.3	NotSig	1.1	NotSig	1.6	Sig	sp|Q5SNQ7|SRAC1_DANRE Protein SERAC1 OS=Danio rerio GN=serac1 PE=2 SV=1
JR995844	773	801	502	544	689	691	808	747	689	664	503	515	1.3	NotSig	1.1	NotSig	1.5	Sig	sp|Q5T1H1|EYS_HUMAN Protein eyes shut homolog OS=Homo sapiens GN=EYS PE=1 SV=5
JT012360	338	351	398	406	285	307	858	912	271	277	348	354	1.3	NotSig	3	Sig	1.2	NotSig	sp|Q5TCZ1|SPD2A_HUMAN SH3 and PX domain-containing protein 2A OS=Homo sapiens GN=SH3PXD2A PE=1 SV=1
JR987256	289	268	420	459	313	299	274	296	275	241	343	313	1.3	NotSig	1.1	NotSig	1.6	Sig	sp|Q5ZIA0|MET16_CHICK Methyltransferase-like protein 16 OS=Gallus gallus GN=METTL16 PE=2 SV=1
JR999101	446	455	271	284	333	353	230	241	328	334	259	251	1.3	NotSig	1.5	NotSig	1.6	Sig	sp|Q5ZL00|K0090_CHICK Uncharacterized protein KIAA0090 homolog OS=Gallus gallus GN=RCJMB04_8i12 PE=2 SV=1
JR978212	238	216	153	137	285	258	238	235	275	267	210	215	1.3	NotSig	1.1	NotSig	1.6	Sig	sp|Q5ZMS6|TDRD3_CHICK Tudor domain-containing protein 3 OS=Gallus gallus GN=TDRD3 PE=2 SV=1
JT014596	300	283	164	169	339	303	264	258	272	280	206	210	1.3	NotSig	1.2	NotSig	1.8	Sig	sp|Q606D6|ILVD_METCA Dihydroxy-acid dehydratase OS=Methylococcus capsulatus (strain ATCC 33009 / NCIMB 11132 / Bath) GN=ilvD PE=3 SV=1
JR980360	326	308	149	171	370	346	266	266	386	422	325	289	1.3	NotSig	1.3	NotSig	2	Sig	sp|Q61191|HCFC1_MOUSE Host cell factor 1 OS=Mus musculus GN=Hcfc1 PE=1 SV=2
JR977216	229	239	132	156	198	198	159	158	182	205	139	156	1.3	NotSig	1.2	NotSig	1.6	Sig	sp|Q62829|PAK3_RAT Serine/threonine-protein kinase PAK 3 OS=Rattus norvegicus GN=Pak3 PE=1 SV=1
JT019946	393	433	362	425	294	298	183	170	353	311	420	453	1.3	NotSig	1.7	Sig	1	NotSig	sp|Q6DG32|S2536_DANRE Solute carrier family 25 member 36-A OS=Danio rerio GN=slc25a36a PE=2 SV=1
JT011507	135	116	63	61	51	58	231	215	76	85	117	91	1.3	NotSig	4.1	Sig	2	Sig	sp|Q6GPH4|XAF1_HUMAN XIAP-associated factor 1 OS=Homo sapiens GN=XAF1 PE=1 SV=1
JR974901	460	429	396	399	349	350	805	834	176	197	228	240	1.3	NotSig	2.3	Sig	1.1	NotSig	sp|Q6IQP3|CALUA_DANRE Calumenin-A OS=Danio rerio GN=calua PE=2
JR995740	988	933	1726	1667	1848	1831	1496	1505	1947	1945	1505	1571	1.3	NotSig	1.2	NotSig	1.8	Sig	sp|Q6JZS3|CP1A1_ORYLA Cytochrome P450 1A1 OS=Oryzias latipes GN=cyp1a1 PE=3 SV=1
JT012362	355	348	554	509	380	400	361	338	378	319	443	476	1.3	NotSig	1.1	NotSig	1.5	Sig	sp|Q6PAY6|PROD2_XENLA Probable proline dehydrogenase 2 OS=Xenopus laevis GN=prodh2 PE=2 SV=1
JR998307	286	260	422	400	356	334	328	331	335	312	411	423	1.3	NotSig	1	NotSig	1.5	Sig	sp|Q6PCF7|UBE2Z_XENLA Ubiquitin-conjugating enzyme E2 Z OS=Xenopus laevis GN=ube2z PE=2 SV=2
JT015575	1105	1092	649	648	630	610	655	652	538	564	435	427	1.3	NotSig	1.1	NotSig	1.7	Sig	sp|Q6QQT1|S39A1_TAKRU Zinc transporter ZIP1 OS=Takifugu rubripes GN=slc39a1 PE=2 SV=1
JT006997	1767	1728	955	949	693	694	587	571	958	904	743	692	1.3	NotSig	1.2	NotSig	1.8	Sig	sp|Q6TMK4|POXA_DICDI Peroxinectin A OS=Dictyostelium discoideum GN=poxA PE=2 SV=1
JR978148	57	67	28	22	189	188	91	106	105	93	75	72	1.3	NotSig	1.9	Sig	2.5	NotSig	sp|Q6V0I7|FAT4_HUMAN Protocadherin Fat 4 OS=Homo sapiens GN=FAT4 PE=2 SV=2
JT011093	6469	6472	5137	5033	6717	6578	5742	5816	7084	6982	5536	5690	1.3	NotSig	1.2	NotSig	1.3	Sig	sp|Q6V0I7|FAT4_HUMAN Protocadherin Fat 4 OS=Homo sapiens GN=FAT4 PE=2 SV=2
JR982996	263	251	76	92	104	85	108	86	72	80	61	52	1.3	NotSig	1	NotSig	3.1	Sig	sp|Q71U34|HSP7C_SAGOE Heat shock cognate 71 kDa protein OS=Saguinus oedipus GN=HSPA8 PE=2 SV=1
JR978907	344	345	491	511	419	365	363	438	303	320	393	390	1.3	NotSig	1	NotSig	1.5	Sig	sp|Q791B0|UBL5_PSAOB Ubiquitin-like protein 5 OS=Psammomys obesus GN=UBL5 PE=3 SV=1
JT005758	100	106	175	194	120	149	139	146	101	124	141	148	1.3	NotSig	1.1	NotSig	1.8	Sig	sp|Q7A5L8|THD2_STAAN Threonine dehydratase catabolic OS=Staphylococcus aureus (strain N315) GN=tdcB PE=1 SV=1
JR976306	410	418	442	438	356	352	497	531	335	331	440	441	1.3	NotSig	1.5	Sig	1.1	NotSig	sp|Q7ZVB1|CHM1B_DANRE Charged multivesicular body protein 1b OS=Danio rerio GN=chmp1b PE=2 SV=1
JR995800	252	249	130	168	157	140	173	171	209	225	152	174	1.3	NotSig	1.2	NotSig	1.7	Sig	sp|Q80T14|FRAS1_MOUSE Extracellular matrix protein FRAS1 OS=Mus musculus GN=Fras1 PE=2 SV=2
JT018586	182	145	83	67	242	258	168	155	323	353	252	256	1.3	NotSig	1.5	NotSig	2.2	Sig	sp|Q8BJ56|PLPL2_MOUSE Patatin-like phospholipase domain-containing protein 2 OS=Mus musculus GN=Pnpla2 PE=1 SV=1
JR977045	559	538	369	364	289	254	286	295	201	230	278	302	1.3	NotSig	1.1	NotSig	1.5	Sig	sp|Q8BJ64|CHDH_MOUSE Choline dehydrogenase, mitochondrial OS=Mus musculus GN=Chdh PE=1 SV=1
JT019126	54	55	118	121	120	106	65	66	63	79	104	82	1.3	NotSig	1.7	NotSig	2.2	Sig	sp|Q8BKT8|HAUS7_MOUSE HAUS augmin-like complex subunit 7 OS=Mus musculus GN=Haus7 PE=1 SV=2
JT022467	848	849	1149	1072	505	492	779	865	1159	1154	1490	1488	1.3	NotSig	1.6	Sig	1.3	NotSig	sp|Q8BLA8|TRPA1_MOUSE Transient receptor potential cation channel subfamily A member 1 OS=Mus musculus GN=Trpa1 PE=1 SV=1
JT003569	71	76	66	61	53	47	111	109	41	51	57	63	1.3	NotSig	2.2	Sig	1.2	NotSig	sp|Q8BLA8|TRPA1_MOUSE Transient receptor potential cation channel subfamily A member 1 OS=Mus musculus GN=Trpa1 PE=1 SV=1
JT018042	74	82	33	31	49	68	48	46	53	51	39	43	1.3	NotSig	1.2	NotSig	2.4	Sig	sp|Q8BP56|ATHL1_MOUSE Acid trehalase-like protein 1 OS=Mus musculus GN=Athl1 PE=2 SV=1
JR980680	441	457	227	210	271	235	222	225	287	316	211	252	1.3	NotSig	1.1	NotSig	2.1	Sig	sp|Q8IY37|DHX37_HUMAN Probable ATP-dependent RNA helicase DHX37 OS=Homo sapiens GN=DHX37 PE=1 SV=1
JT003936	878	869	1296	1268	1127	1099	1504	1464	1106	1056	1374	1329	1.3	NotSig	1.3	Sig	1.5	Sig	sp|Q8IYN6|F100B_HUMAN Protein FAM100B OS=Homo sapiens GN=FAM100B PE=1 SV=1
JR998553	16	14	53	52	47	40	23	24	18	14	26	15	1.3	NotSig	1.9	NotSig	3.5	Sig	sp|Q8IZD6|S22AF_HUMAN Solute carrier family 22 member 15 OS=Homo sapiens GN=SLC22A15 PE=2 SV=1
JR980801	755	786	1065	985	569	547	619	608	621	616	786	767	1.3	NotSig	1.1	NotSig	1.3	Sig	sp|Q8IZD6|S22AF_HUMAN Solute carrier family 22 member 15 OS=Homo sapiens GN=SLC22A15 PE=2 SV=1
JR983628	190	174	328	317	278	264	228	278	196	205	265	242	1.3	NotSig	1.1	NotSig	1.8	Sig	sp|Q8N0V3|RBFA_HUMAN Putative ribosome-binding factor A, mitochondrial OS=Homo sapiens GN=RBFA PE=1 SV=3
JT000231	492	547	355	390	334	299	612	620	278	279	374	344	1.3	NotSig	1.9	Sig	1.4	NotSig	sp|Q8NFU3|TSTD1_HUMAN Thiosulfate sulfurtransferase/rhodanese-like domain-containing protein 1 OS=Homo sapiens GN=TSTD1 PE=1
JR975855	993	968	654	637	1002	1009	1044	1031	954	979	736	802	1.3	NotSig	1	NotSig	1.5	Sig	sp|Q8TCJ2|STT3B_HUMAN Dolichyl-diphosphooligosaccharide--protein glycosyltransferase subunit STT3B OS=Homo sapiens GN=STT3B PE=1 SV=1
JR971320	403	410	229	245	477	453	347	325	520	561	405	423	1.3	NotSig	1.4	NotSig	1.7	Sig	sp|Q8WWQ8|STAB2_HUMAN Stabilin-2 OS=Homo sapiens GN=STAB2 PE=1
JR970815	383	416	416	434	468	474	315	327	335	353	446	447	1.3	NotSig	1.5	Sig	1.1	NotSig	sp|Q90481|NX22A_DANRE Homeobox protein Nkx-2.2a OS=Danio rerio GN=nkx2.2a PE=2 SV=1
JR993414	675	690	922	1009	531	559	503	480	509	568	706	670	1.3	NotSig	1.1	NotSig	1.4	Sig	sp|Q90XN9|HMX3B_ORYLA Homeobox protein HMX3-B OS=Oryzias latipes GN=hmx3b PE=2 SV=1
JT004211	398	367	229	209	523	474	401	404	447	420	321	349	1.3	NotSig	1.2	NotSig	1.7	Sig	sp|Q91287|FGFR3_PLEWA Fibroblast growth factor receptor 3 OS=Pleurodeles waltl GN=FGFR3 PE=2 SV=1
JR974377	8569	8741	11539	11526	6660	6658	7287	7184	7332	7279	9246	9379	1.3	NotSig	1.1	NotSig	1.3	Sig	sp|Q91717|CO2A1_XENLA Collagen alpha-1(II) chain OS=Xenopus laevis GN=col2a1 PE=2 SV=2
JR990505	588	585	392	411	884	865	611	653	793	798	600	598	1.3	NotSig	1.4	Sig	1.5	Sig	sp|Q92508|PIEZ1_HUMAN Piezo-type mechanosensitive ion channel component 1 OS=Homo sapiens GN=PIEZO1 PE=1 SV=4
JT013991	166	170	259	264	209	222	239	258	190	170	225	229	1.3	NotSig	1.2	NotSig	1.6	Sig	sp|Q92820|GGH_HUMAN Gamma-glutamyl hydrolase OS=Homo sapiens GN=GGH PE=1 SV=2
JR990651	295	286	458	447	334	300	307	292	268	239	318	362	1.3	NotSig	1.1	NotSig	1.6	Sig	sp|Q95108|THIOM_BOVIN Thioredoxin, mitochondrial OS=Bos taurus GN=TXN2 PE=1 SV=2
JR989832	290	319	491	474	310	300	295	307	237	258	348	288	1.3	NotSig	1	NotSig	1.6	Sig	sp|Q96RW7|HMCN1_HUMAN Hemicentin-1 OS=Homo sapiens GN=HMCN1 PE=1
JT008560	230	258	482	439	383	407	261	295	226	247	285	311	1.3	NotSig	1.4	NotSig	1.9	Sig	sp|Q98ST7|MOXD1_CHICK DBH-like monooxygenase protein 1 OS=Gallus gallus GN=MOXD1 PE=2 SV=1
JR974336	257	276	476	494	316	346	267	267	311	269	375	350	1.3	NotSig	1.2	NotSig	1.8	Sig	sp|Q99933|BAG1_HUMAN BAG family molecular chaperone regulator 1 OS=Homo sapiens GN=BAG1 PE=1 SV=4
JR976286	1007	1010	696	632	1301	1388	1258	1272	1107	1204	905	834	1.3	NotSig	1.1	NotSig	1.5	Sig	sp|Q99MV1|TDRD1_MOUSE Tudor domain-containing protein 1 OS=Mus musculus GN=Tdrd1 PE=1 SV=2
JR978075	54	64	117	108	81	100	73	88	59	53	71	75	1.3	NotSig	1.1	NotSig	1.9	Sig	sp|Q9CR76|TM186_MOUSE Transmembrane protein 186 OS=Mus musculus GN=Tmem186 PE=2 SV=2
JR994722	224	204	304	336	293	288	228	202	256	268	343	315	1.3	NotSig	1.4	NotSig	1.5	Sig	sp|Q9DBS1|TMM43_MOUSE Transmembrane protein 43 OS=Mus musculus GN=Tmem43 PE=1 SV=1
JR994185	132	114	201	201	114	113	152	144	115	121	150	146	1.3	NotSig	1.3	NotSig	1.6	Sig	sp|Q9DE13|BAZ2B_CHICK Bromodomain adjacent to zinc finger domain protein 2B OS=Gallus gallus GN=BAZ2B PE=2 SV=1
JR976553	448	407	303	316	522	516	345	321	564	594	446	466	1.3	NotSig	1.6	Sig	1.4	NotSig	sp|Q9EQQ9|NCOAT_MOUSE Bifunctional protein NCOAT OS=Mus musculus GN=Mgea5 PE=1 SV=2
JT015447	162	188	92	111	77	87	94	118	87	80	72	56	1.3	NotSig	1.3	NotSig	1.7	Sig	sp|Q9GLJ8|MC4R_BOVIN Melanocortin receptor 4 OS=Bos taurus GN=MC4R PE=2 SV=1
JT022827	184	195	182	196	174	188	123	99	243	224	173	179	1.3	NotSig	1.6	Sig	1	NotSig	sp|Q9H161|ALX4_HUMAN Homeobox protein aristaless-like 4 OS=Homo sapiens GN=ALX4 PE=1 SV=2
JT008972	120	85	211	234	171	190	131	133	104	98	143	123	1.3	NotSig	1.4	NotSig	2.2	Sig	sp|Q9H269|VPS16_HUMAN Vacuolar protein sorting-associated protein 16 homolog OS=Homo sapiens GN=VPS16 PE=1 SV=2
JR993685	484	500	348	314	618	608	406	441	734	715	585	519	1.3	NotSig	1.4	Sig	1.5	Sig	sp|Q9H7Z3|CN102_HUMAN UPF0614 protein C14orf102 OS=Homo sapiens GN=C14orf102 PE=1 SV=3
JT016827	818	801	512	516	719	721	658	698	668	653	499	517	1.3	NotSig	1.1	NotSig	1.6	Sig	sp|Q9HD45|TM9S3_HUMAN Transmembrane 9 superfamily member 3 OS=Homo sapiens GN=TM9SF3 PE=1 SV=2
JR993057	592	602	922	917	770	723	617	630	500	519	684	664	1.3	NotSig	1.2	NotSig	1.5	Sig	sp|Q9JKL7|SREK1_RAT Splicing regulatory glutamine/lysine-rich protein 1 OS=Rattus norvegicus GN=Srek1 PE=1 SV=1
JT006542	1373	1327	1846	1801	1970	2025	1749	1680	1433	1357	1800	1786	1.3	NotSig	1.2	NotSig	1.4	Sig	sp|Q9MYP6|DHB14_BOVIN 17-beta-hydroxysteroid dehydrogenase 14 OS=Bos taurus GN=HSD17B14 PE=2 SV=1
JT006195	73	74	149	127	50	71	84	72	139	131	104	100	1.3	NotSig	1.3	NotSig	1.9	Sig	sp|Q9N126|RDH8_BOVIN Retinol dehydrogenase 8 OS=Bos taurus GN=RDH8 PE=1 SV=1
JR971291	254	258	150	156	262	220	206	226	232	252	171	192	1.3	NotSig	1.1	NotSig	1.7	Sig	sp|Q9P241|AT10D_HUMAN Probable phospholipid-transporting ATPase VD OS=Homo sapiens GN=ATP10D PE=2 SV=3
JR987328	29	27	22	17	260	228	35	43	49	34	57	49	1.3	NotSig	6.3	Sig	1.4	NotSig	sp|Q9P2E3|ZNFX1_HUMAN NFX1-type zinc finger-containing protein 1 OS=Homo sapiens GN=ZNFX1 PE=1 SV=2
JR994510	381	404	313	307	370	377	255	239	402	365	293	315	1.3	NotSig	1.5	Sig	1.3	NotSig	sp|Q9P2G9|KLHL8_HUMAN Kelch-like protein 8 OS=Homo sapiens GN=KLHL8 PE=2 SV=4
JT013161	253	210	460	424	302	280	379	450	378	403	521	476	1.3	NotSig	1.4	NotSig	1.9	Sig	sp|Q9UBP4|DKK3_HUMAN Dickkopf-related protein 3 OS=Homo sapiens GN=DKK3 PE=1 SV=2
JT013201	123	118	220	195	208	176	144	162	162	150	212	187	1.3	NotSig	1.3	NotSig	1.7	Sig	sp|Q9UBR1|BUP1_HUMAN Beta-ureidopropionase OS=Homo sapiens GN=UPB1 PE=1 SV=1
JR987178	116	114	102	78	68	69	152	120	111	108	79	92	1.3	NotSig	2	Sig	1.3	NotSig	sp|Q9VA02|DHTK1_DROME Probable 2-oxoglutarate dehydrogenase E1 component DHKTD1 homolog, mitochondrial OS=Drosophila melanogaster GN=CG1544 PE=2 SV=2
JR978027	295	295	255	192	409	414	238	258	361	379	282	281	1.3	NotSig	1.7	Sig	1.3	NotSig	sp|Q9VKA4|Y1760_DROME Probable G-protein coupled receptor CG31760 OS=Drosophila melanogaster GN=CG31760 PE=1 SV=2
JR979640	38	31	39	37	50	59	109	116	46	45	59	60	1.3	NotSig	2.1	Sig	1.1	NotSig	sp|Q9VVY3|Y9619_DROME CBM21 domain-containing protein CG9619 OS=Drosophila melanogaster GN=CG9619 PE=1 SV=1
JT004623	750	738	355	362	252	244	214	215	351	343	281	256	1.3	NotSig	1.2	NotSig	2.1	Sig	sp|Q9VZZ4|PXDN_DROME Peroxidasin OS=Drosophila melanogaster GN=Pxn PE=1 SV=1
JR984702	232	222	447	407	315	321	269	301	320	288	411	384	1.3	NotSig	1.1	NotSig	1.9	Sig	sp|Q9W4S1|GRCR2_DROME Glutaredoxin domain-containing cysteine-rich protein CG12206 OS=Drosophila melanogaster GN=CG12206 PE=2 SV=2
JT020581	1084	1119	1769	1763	1376	1423	1261	1301	1249	1239	1609	1629	1.3	NotSig	1.1	NotSig	1.6	Sig	sp|Q9W734|SMAD6_CHICK Mothers against decapentaplegic homolog 6 OS=Gallus gallus GN=SMAD6 PE=2 SV=1
JT016896	79	92	28	23	70	59	47	49	55	49	43	39	1.3	NotSig	1.3	NotSig	3.4	Sig	sp|Q9WUQ1|ATS1_RAT A disintegrin and metalloproteinase with thrombospondin motifs 1 OS=Rattus norvegicus GN=Adamts1 PE=2
JR971797	1077	1071	1629	1557	1210	1216	1249	1227	1135	1097	1391	1426	1.3	NotSig	1	NotSig	1.5	Sig	sp|Q9WV92|E41L3_MOUSE Band 4.1-like protein 3 OS=Mus musculus GN=Epb41l3 PE=1 SV=1
JR978164	822	738	554	581	679	769	584	576	768	763	557	611	1.3	NotSig	1.2	NotSig	1.4	Sig	sp|Q9XTL9|PYG_DROME Glycogen phosphorylase OS=Drosophila melanogaster GN=GlyP PE=2 SV=2
JR977077	718	730	515	479	722	759	870	868	714	753	566	537	1.3	NotSig	1.2	NotSig	1.5	Sig	sp|Q9Y6R1|S4A4_HUMAN Electrogenic sodium bicarbonate cotransporter 1 OS=Homo sapiens GN=SLC4A4 PE=1 SV=1
JR980681	234	238	416	430	278	291	362	376	268	287	349	374	1.3	NotSig	1.3	NotSig	1.8	Sig	sp|Q9Z1L5|CA2D3_MOUSE Voltage-dependent calcium channel subunit alpha-2/delta-3 OS=Mus musculus GN=Cacna2d3 PE=1 SV=1
JR985033	4067	4132	2698	2714	1933	2040	1733	1677	1986	1950	2428	2449	1.2	NotSig	1.2	NotSig	1.5	Sig	sp|A0PJE2|DHR12_HUMAN Dehydrogenase/reductase SDR family member 12 OS=Homo sapiens GN=DHRS12 PE=2 SV=2
JR990632	669	623	763	765	477	500	1022	1013	597	601	700	698	1.2	NotSig	2.1	Sig	1.2	NotSig	sp|A2AAY5|SPD2B_MOUSE SH3 and PX domain-containing protein 2B OS=Mus musculus GN=Sh3pxd2b PE=1 SV=1
JR996480	1177	1196	894	830	605	594	689	758	860	940	756	722	1.2	NotSig	1.2	NotSig	1.4	Sig	sp|A2AHL1|ANO3_MOUSE Anoctamin-3 OS=Mus musculus GN=Ano3 PE=2
JR997192	708	710	508	496	616	587	945	952	589	640	511	526	1.2	NotSig	1.6	Sig	1.4	Sig	sp|A2VE04|FRRS1_BOVIN Ferric-chelate reductase 1 OS=Bos taurus GN=FRRS1 PE=2 SV=1
JR980716	296	288	315	283	170	157	332	328	215	251	261	275	1.2	NotSig	2	Sig	1	NotSig	sp|A3E4D8|CALM_PROMN Calmodulin OS=Prorocentrum minimum PE=2
JR995647	257	241	152	213	138	131	232	230	265	310	231	236	1.2	NotSig	1.7	Sig	1.4	NotSig	sp|A4IGL7|PXDN_XENTR Peroxidasin OS=Xenopus tropicalis GN=pxdn PE=2 SV=1
JR975482	201	193	329	333	368	375	323	324	281	275	349	339	1.2	NotSig	1.1	NotSig	1.7	Sig	sp|A4YI89|HPCD_METS5 3-hydroxypropionyl-coenzyme A dehydratase OS=Metallosphaera sedula (strain ATCC 51363 / DSM 5348) GN=Msed_2001 PE=1 SV=1
JR978176	216	248	373	346	314	326	302	305	316	305	396	342	1.2	NotSig	1.1	NotSig	1.5	Sig	sp|A5HK05|APBP2_RAT Amyloid protein-binding protein 2 OS=Rattus norvegicus GN=Appbp2 PE=2 SV=1
JR987993	536	558	474	449	703	704	501	459	691	697	584	578	1.2	NotSig	1.5	Sig	1.2	NotSig	sp|A6H603|NWD1_MOUSE NACHT and WD repeat domain-containing protein 1 OS=Mus musculus GN=Nwd1 PE=2 SV=2
JT019198	383	406	558	592	417	412	527	554	402	433	482	548	1.2	NotSig	1.3	NotSig	1.5	Sig	sp|A7RYM7|U443B_NEMVE UPF0443 protein v1g164247 OS=Nematostella vectensis GN=v1g164247 PE=3 SV=1
JR977081	95	96	43	42	39	56	43	36	55	55	43	48	1.2	NotSig	1.2	NotSig	2.2	Sig	sp|A8E657|AASS_BOVIN Alpha-aminoadipic semialdehyde synthase, mitochondrial OS=Bos taurus GN=AASS PE=2 SV=1
JR978384	20	16	55	52	37	36	34	37	51	41	41	37	1.2	NotSig	1	NotSig	3	Sig	sp|B1WAZ6|PA24A_XENTR Cytosolic phospholipase A2 OS=Xenopus tropicalis GN=pla2g4a PE=2 SV=1
JR986663	458	448	428	425	303	280	463	456	288	248	312	318	1.2	NotSig	1.6	Sig	1.1	NotSig	sp|B4HNS0|TRE11_DROSE Facilitated trehalose transporter Tret1-1 OS=Drosophila sechellia GN=Tret1-1 PE=3 SV=1
JR977373	713	688	1010	1017	807	848	869	874	786	802	913	917	1.2	NotSig	1.1	NotSig	1.4	Sig	sp|B6TYV8|CNR2_MAIZE Cell number regulator 2 OS=Zea mays GN=CNR2 PE=2 SV=1
JT021965	198	180	167	153	230	244	116	121	183	190	213	220	1.2	NotSig	2	Sig	1.2	NotSig	sp|O00462|MANBA_HUMAN Beta-mannosidase OS=Homo sapiens GN=MANBA PE=1 SV=3
JT014099	243	249	87	74	88	121	737	760	82	88	66	73	1.2	NotSig	7.2	Sig	3.1	Sig	sp|O00463|TRAF5_HUMAN TNF receptor-associated factor 5 OS=Homo sapiens GN=TRAF5 PE=1 SV=2
JT005515	63	80	27	29	78	82	47	39	73	70	54	62	1.2	NotSig	1.9	NotSig	2.6	Sig	sp|O15072|ATS3_HUMAN A disintegrin and metalloproteinase with thrombospondin motifs 3 OS=Homo sapiens GN=ADAMTS3 PE=2 SV=4
JT006086	111	114	113	117	96	91	251	259	72	80	84	95	1.2	NotSig	2.7	Sig	1	NotSig	sp|O16025|AOSL_PLEHO Allene oxide synthase-lipoxygenase protein OS=Plexaura homomalla PE=1 SV=1
JR988929	711	745	733	711	450	510	682	684	418	397	506	492	1.2	NotSig	1.4	Sig	1	NotSig	sp|O16025|AOSL_PLEHO Allene oxide synthase-lipoxygenase protein OS=Plexaura homomalla PE=1 SV=1
JR978729	1827	1795	1495	1597	1451	1472	2024	1998	1150	1098	1306	1305	1.2	NotSig	1.4	Sig	1.2	NotSig	sp|O18405|SURF4_DROME Surfeit locus protein 4 homolog OS=Drosophila melanogaster GN=Surf4 PE=2 SV=1
JR990477	2457	2439	1873	1941	2526	2519	2496	2347	2302	2327	2724	2666	1.2	NotSig	1	NotSig	1.3	Sig	sp|O27188|MFNA_METTH L-tyrosine decarboxylase OS=Methanobacterium thermoautotrophicum (strain Delta H) GN=mfnA PE=3 SV=1
JR994289	5235	5316	3854	3718	3403	3582	2958	3024	4082	4062	3401	3435	1.2	NotSig	1.2	NotSig	1.4	Sig	sp|O35920|CAN9_RAT Calpain-9 (Fragment) OS=Rattus norvegicus GN=Capn9 PE=2 SV=1
JT000663	57	46	17	18	23	28	52	51	51	48	37	44	1.2	NotSig	2	NotSig	2.9	Sig	sp|O43614|OX2R_HUMAN Orexin receptor type 2 OS=Homo sapiens GN=HCRTR2 PE=2 SV=2
JT022414	86	84	162	148	128	149	115	120	116	107	138	123	1.2	NotSig	1.2	NotSig	1.8	Sig	sp|O46504|PDPR_BOVIN Pyruvate dehydrogenase phosphatase regulatory subunit, mitochondrial OS=Bos taurus GN=PDPR PE=1 SV=1
JR996553	774	791	398	377	272	295	332	404	258	258	325	282	1.2	NotSig	1.3	NotSig	2	Sig	sp|O57460|TLL1_DANRE Dorsal-ventral patterning tolloid-like protein 1 OS=Danio rerio GN=tll1 PE=2 SV=1
JR973263	776	778	306	264	350	338	850	863	781	831	668	691	1.2	NotSig	2.5	Sig	2.7	Sig	sp|O60290|ZN862_HUMAN Zinc finger protein 862 OS=Homo sapiens GN=ZNF862 PE=2 SV=2
JR995188	1146	1078	810	770	765	737	545	513	713	648	769	883	1.2	NotSig	1.4	Sig	1.4	Sig	sp|O68965|MI2D_RHIME Inositol 2-dehydrogenase OS=Rhizobium meliloti (strain 1021) GN=idhA PE=1 SV=2
JT010223	1096	1064	686	727	1148	1230	1324	1298	1379	1312	1201	1131	1.2	NotSig	1.1	NotSig	1.5	Sig	sp|O73792|TIE1_DANRE Tyrosine-protein kinase receptor Tie-1 (Fragment) OS=Danio rerio GN=tie1 PE=2 SV=1
JT004993	531	567	774	777	575	576	519	531	594	571	691	698	1.2	NotSig	1.1	NotSig	1.4	Sig	sp|O77708|KCC2D_RABIT Calcium/calmodulin-dependent protein kinase type II subunit delta OS=Oryctolagus cuniculus GN=CAMK2D PE=2 SV=2
JR994255	854	863	1189	1137	1023	947	1030	985	1389	1426	1184	1237	1.2	NotSig	1	NotSig	1.4	Sig	sp|O88278|CELR3_RAT Cadherin EGF LAG seven-pass G-type receptor 3 OS=Rattus norvegicus GN=Celsr3 PE=2 SV=1
JR984175	130	117	232	223	310	267	261	216	162	200	212	228	1.2	NotSig	1.2	NotSig	1.8	Sig	sp|O88783|FA5_MOUSE Coagulation factor V OS=Mus musculus GN=F5 PE=1 SV=1
JR985876	562	584	798	759	640	660	636	661	604	555	673	691	1.2	NotSig	1	NotSig	1.4	Sig	sp|O93309|SMC3_XENLA Structural maintenance of chromosomes protein 3 OS=Xenopus laevis GN=smc3 PE=1 SV=2
JT015633	829	800	1228	1165	1098	1116	804	803	1207	1168	1015	1024	1.2	NotSig	1.4	Sig	1.5	Sig	sp|O96790|DPGN_DIPMA Serine protease inhibitor dipetalogastin (Fragment) OS=Dipetalogaster maximus PE=1 SV=2
JT002679	398	402	584	622	438	372	515	518	442	381	491	520	1.2	NotSig	1.3	NotSig	1.5	Sig	sp|O97341|CALM_SUBDO Calmodulin OS=Suberites domuncula PE=2 SV=3
JT004136	727	701	1009	976	906	918	832	873	828	836	1036	1015	1.2	NotSig	1.1	NotSig	1.4	Sig	sp|O97763|NPC2_PIG Epididymal secretory protein E1 OS=Sus scrofa GN=NPC2 PE=1 SV=1
JR976291	166	140	299	285	260	244	222	247	209	192	243	245	1.2	NotSig	1.1	NotSig	1.9	Sig	sp|O97860|PPA5_RABIT Tartrate-resistant acid phosphatase type 5 OS=Oryctolagus cuniculus GN=ACP5 PE=2 SV=1
JR971105	1243	1220	1433	1448	637	621	948	931	661	676	820	829	1.2	NotSig	1.5	Sig	1.2	NotSig	sp|P00918|CAH2_HUMAN Carbonic anhydrase 2 OS=Homo sapiens GN=CA2 PE=1 SV=2
JR988977	593	538	320	306	722	720	474	441	598	616	528	494	1.2	NotSig	1.6	Sig	1.8	Sig	sp|P01026|CO3_RAT Complement C3 OS=Rattus norvegicus GN=C3 PE=1
JT008821	189	190	86	81	173	197	158	185	185	226	171	180	1.2	NotSig	1.1	NotSig	2.3	Sig	sp|P07314|GGT1_RAT Gamma-glutamyltranspeptidase 1 OS=Rattus norvegicus GN=Ggt1 PE=1 SV=4
JT023219	95	135	198	182	220	214	131	139	133	126	140	177	1.2	NotSig	1.6	NotSig	1.7	Sig	sp|P07686|HEXB_HUMAN Beta-hexosaminidase subunit beta OS=Homo sapiens GN=HEXB PE=1 SV=3
JT010720	107	117	240	271	149	146	118	110	121	125	144	143	1.2	NotSig	1.3	NotSig	2.3	Sig	sp|P08289|PPBT_RAT Alkaline phosphatase, tissue-nonspecific isozyme OS=Rattus norvegicus GN=Alpl PE=1 SV=2
JR999911	1082	1081	1678	1604	1905	1946	1209	1268	1105	1119	1369	1231	1.2	NotSig	1.6	Sig	1.5	Sig	sp|P09487|PPBT_BOVIN Alkaline phosphatase, tissue-nonspecific isozyme OS=Bos taurus GN=ALPL PE=1 SV=2
JR995743	803	806	388	340	453	423	535	511	372	366	431	435	1.2	NotSig	1.2	NotSig	2.2	Sig	sp|P10860|DHE3_RAT Glutamate dehydrogenase 1, mitochondrial OS=Rattus norvegicus GN=Glud1 PE=1 SV=2
JR972145	127	120	131	118	200	232	106	135	100	122	93	94	1.2	NotSig	1.8	Sig	1	NotSig	sp|P12259|FA5_HUMAN Coagulation factor V OS=Homo sapiens GN=F5 PE=1 SV=4
JT000904	119	131	84	115	81	88	163	147	153	167	139	121	1.2	NotSig	1.8	Sig	1.3	NotSig	sp|P13944|COCA1_CHICK Collagen alpha-1(XII) chain OS=Gallus gallus GN=COL12A1 PE=1 SV=3
JT018580	515	554	794	814	788	726	512	534	586	567	712	656	1.2	NotSig	1.4	Sig	1.5	Sig	sp|P15870|H1D_STRPU Histone H1-delta OS=Strongylocentrotus purpuratus PE=3 SV=1
JR971370	6572	6630	4224	4206	3960	4036	5495	5634	3659	3749	3043	3006	1.2	NotSig	1.4	Sig	1.6	Sig	sp|P20482|CNC_DROME Segmentation protein cap'n'collar OS=Drosophila melanogaster GN=cnc PE=2 SV=3
JR995312	554	582	517	560	688	682	300	266	826	852	694	712	1.2	NotSig	2.4	Sig	1.1	NotSig	sp|P23790|SRF_XENLA Serum response factor OS=Xenopus laevis GN=srf PE=2 SV=1
JR985821	931	969	533	543	524	510	675	673	454	474	551	519	1.2	NotSig	1.3	NotSig	1.8	Sig	sp|P26652|TIMP3_CHICK Metalloproteinase inhibitor 3 OS=Gallus gallus GN=TIMP3 PE=1 SV=2
JR972490	1973	2043	1541	1489	1337	1294	1458	1375	1749	1663	1438	1514	1.2	NotSig	1.1	NotSig	1.3	Sig	sp|P30051|TEAD1_MOUSE Transcriptional enhancer factor TEF-1 OS=Mus musculus GN=Tead1 PE=2 SV=2
JT006634	876	844	881	871	824	844	1319	1348	718	710	851	862	1.2	NotSig	1.6	Sig	1	NotSig	sp|P34743|BTG1_CHICK Protein BTG1 OS=Gallus gallus GN=BTG1 PE=2
JT018909	299	313	204	217	185	166	269	298	259	324	324	349	1.2	NotSig	1.6	Sig	1.5	NotSig	sp|P35067|H2B_ACRFO Histone H2B OS=Acropora formosa PE=3 SV=1
JT017174	424	414	606	634	558	523	431	445	393	404	471	486	1.2	NotSig	1.2	NotSig	1.5	Sig	sp|P36335|NCA12_XENLA Neural cell adhesion molecule 1-B OS=Xenopus laevis GN=ncam1-b PE=2 SV=1
JR996240	171	183	290	244	222	214	229	201	188	203	242	236	1.2	NotSig	1	NotSig	1.5	Sig	sp|P39598|YWBO_BACSU Uncharacterized protein ywbO OS=Bacillus subtilis GN=ywbO PE=4 SV=1
JT001566	1640	1567	2109	2181	1506	1496	1592	1544	1604	1639	1880	1869	1.2	NotSig	1	NotSig	1.3	Sig	sp|P42669|PURA_MOUSE Transcriptional activator protein Pur-alpha OS=Mus musculus GN=Pura PE=1 SV=1
JR988465	2166	2139	1886	1920	2161	2166	3159	3155	3325	3337	2911	2827	1.2	NotSig	1.5	Sig	1.1	NotSig	sp|P42695|CNDD3_HUMAN Condensin-2 complex subunit D3 OS=Homo sapiens GN=NCAPD3 PE=1 SV=2
JT017160	5876	5762	5524	5632	4081	4101	5281	5277	3541	3457	4311	4087	1.2	NotSig	1.3	Sig	1	NotSig	sp|P47773|HSP7C_ICTPU Heat shock cognate 71 kDa protein OS=Ictalurus punctatus GN=hsc70 PE=2 SV=1
JR990887	231	208	128	118	130	128	115	106	145	151	132	119	1.2	NotSig	1.2	NotSig	1.8	Sig	sp|P50169|RDH3_RAT Retinol dehydrogenase 3 OS=Rattus norvegicus GN=Rdh3 PE=1 SV=1
JR987439	115	111	37	65	67	64	72	76	42	50	57	52	1.2	NotSig	1.1	NotSig	2.2	Sig	sp|P51029|WNT8B_DANRE Protein Wnt-8b OS=Danio rerio GN=wnt8b PE=2 SV=1
JR983302	487	519	758	709	538	553	593	605	498	535	619	620	1.2	NotSig	1.1	NotSig	1.5	Sig	sp|P51424|RL391_ARATH 60S ribosomal protein L39-1 OS=Arabidopsis thaliana GN=RPL39A PE=2 SV=2
JR974237	945	920	1415	1392	1225	1222	1030	999	882	825	970	1006	1.2	NotSig	1.2	NotSig	1.5	Sig	sp|P51570|GALK1_HUMAN Galactokinase OS=Homo sapiens GN=GALK1 PE=1 SV=1
JR999040	17	14	18	17	97	75	24	43	60	55	42	52	1.2	NotSig	2.6	Sig	1.1	NotSig	sp|P51905|SC6A4_DROME Sodium-dependent serotonin transporter OS=Drosophila melanogaster GN=SerT PE=2 SV=1
JT002880	110	94	117	95	58	68	135	131	82	64	85	89	1.2	NotSig	2.1	Sig	1	NotSig	sp|P53355|DAPK1_HUMAN Death-associated protein kinase 1 OS=Homo sapiens GN=DAPK1 PE=1 SV=6
JT010201	473	491	696	677	438	425	534	561	380	408	475	458	1.2	NotSig	1.3	NotSig	1.4	Sig	sp|P54357|MLC2_DROME Myosin-2 essential light chain OS=Drosophila melanogaster GN=Mlc-c PE=1 SV=1
JR975261	50	58	144	137	90	84	88	90	79	86	98	107	1.2	NotSig	1	NotSig	2.6	Sig	sp|P54834|TYRO_CANFA Tyrosinase OS=Canis familiaris GN=TYR PE=2
JR972994	644	561	353	377	404	417	492	463	429	443	347	401	1.2	NotSig	1.2	NotSig	1.7	Sig	sp|P56069|METB_HELPY Cystathionine gamma-synthase OS=Helicobacter pylori GN=metB PE=3 SV=1
JR996957	328	354	229	204	315	316	387	423	219	231	273	256	1.2	NotSig	1.3	NotSig	1.6	Sig	sp|P57788|MOT4_CHICK Monocarboxylate transporter 4 OS=Gallus gallus GN=SLC16A3 PE=2 SV=1
JR990076	207	220	78	101	142	121	158	150	199	212	194	153	1.2	NotSig	1.2	NotSig	2.4	Sig	sp|P59015|VPS18_DANRE Vacuolar protein sorting-associated protein 18 homolog OS=Danio rerio GN=vps18 PE=2 SV=2
JR983545	153	196	70	78	101	70	116	116	146	142	126	116	1.2	NotSig	1.4	NotSig	2.4	Sig	sp|P60027|TF2H4_PANTR General transcription factor IIH subunit 4 OS=Pan troglodytes GN=GTF2H4 PE=3 SV=1
JT012011	802	882	1154	1147	909	883	1036	1016	820	896	948	1041	1.2	NotSig	1.1	NotSig	1.4	Sig	sp|P60517|GBRAP_RAT Gamma-aminobutyric acid receptor-associated protein OS=Rattus norvegicus GN=Gabarap PE=1 SV=1
JR979877	2525	2486	2060	2008	1967	1940	1452	1471	2180	1823	1670	1630	1.2	NotSig	1.3	Sig	1.2	NotSig	sp|P68372|TBB2C_MOUSE Tubulin beta-2C chain OS=Mus musculus GN=Tubb2c PE=1 SV=1
JT004512	498	459	636	702	518	533	491	510	480	444	595	553	1.2	NotSig	1	NotSig	1.4	Sig	sp|P70061|NKX32_XENLA Homeobox protein Nkx-3.2 OS=Xenopus laevis GN=nkx3-2 PE=2 SV=1
JR983515	3474	3453	2378	2326	1628	1493	2269	2324	2790	2687	2248	2312	1.2	NotSig	1.5	Sig	1.5	Sig	sp|P70412|CUZD1_MOUSE CUB and zona pellucida-like domain-containing protein 1 OS=Mus musculus GN=Cuzd1 PE=2 SV=2
JR981337	276	255	612	609	389	363	225	267	295	323	367	375	1.2	NotSig	1.5	Sig	2.3	Sig	sp|P83553|DERM_BIOGL Dermatopontin OS=Biomphalaria glabrata PE=1
JR990066	113	85	36	38	43	46	60	53	50	39	57	50	1.2	NotSig	1.3	NotSig	2.7	Sig	sp|P83861|QRFPR_MOUSE Pyroglutamylated RFamide peptide receptor OS=Mus musculus GN=Qrfpr PE=2 SV=1
JR971181	667	649	476	463	803	846	775	786	752	789	630	633	1.2	NotSig	1.1	NotSig	1.4	Sig	sp|P84023|SMAD3_CHICK Mothers against decapentaplegic homolog 3 OS=Gallus gallus GN=SMAD3 PE=2 SV=1
JR981480	267	253	445	415	434	407	344	359	272	290	338	342	1.2	NotSig	1.2	NotSig	1.7	Sig	sp|P97739|ECE1_CAVPO Endothelin-converting enzyme 1 OS=Cavia porcellus GN=ECE1 PE=2 SV=1
JR995563	858	946	969	989	492	462	721	708	657	640	790	816	1.2	NotSig	1.5	Sig	1.1	NotSig	sp|P98088|MUC5A_HUMAN Mucin-5AC (Fragments) OS=Homo sapiens GN=MUC5AC PE=1 SV=3
JR980847	431	431	234	233	354	335	376	384	325	343	290	289	1.2	NotSig	1.1	NotSig	1.8	Sig	sp|Q07912|ACK1_HUMAN Activated CDC42 kinase 1 OS=Homo sapiens GN=TNK2 PE=1 SV=3
JR978172	278	231	143	142	135	108	122	116	97	97	111	113	1.2	NotSig	1	NotSig	1.8	Sig	sp|Q08D64|ABCB6_XENTR ATP-binding cassette sub-family B member 6, mitochondrial OS=Xenopus tropicalis GN=abcb6 PE=2 SV=1
JT007145	35	31	2	1	1	2	34	39	39	40	26	39	1.2	NotSig	24.3	Sig	22	Sig	sp|Q09575|YRD6_CAEEL Uncharacterized protein K02A2.6 OS=Caenorhabditis elegans GN=K02A2.6 PE=2 SV=1
JR972379	6633	6893	4225	4047	2877	2932	2929	2879	3736	3749	3144	3260	1.2	NotSig	1	NotSig	1.6	Sig	sp|Q09766|YA7D_SCHPO Uncharacterized membrane protein C24H6.13 OS=Schizosaccharomyces pombe (strain 972 / ATCC 24843) GN=SPAC24H6.13 PE=1 SV=1
JR970670	1389	1370	1220	1171	1316	1436	1039	1031	1572	1581	1309	1298	1.2	NotSig	1.3	Sig	1.2	NotSig	sp|Q09JY9|SHRM2_XENTR Protein Shroom2 OS=Xenopus tropicalis GN=shroom2 PE=2 SV=1
JR978671	366	326	490	454	288	296	489	441	320	348	417	378	1.2	NotSig	1.6	Sig	1.4	NotSig	sp|Q0IHI3|CB062_XENLA Uncharacterized protein C2orf62 homolog OS=Xenopus laevis PE=2 SV=1
JR986369	156	176	99	93	119	128	152	166	254	219	205	198	1.2	NotSig	1.3	NotSig	1.7	Sig	sp|Q0P4F7|ACSF2_DANRE Acyl-CoA synthetase family member 2, mitochondrial OS=Danio rerio GN=acsf2 PE=2 SV=1
JR978779	612	627	444	447	486	462	507	432	422	443	357	385	1.2	NotSig	1	NotSig	1.4	Sig	sp|Q0P594|PP2AB_BOVIN Serine/threonine-protein phosphatase 2A catalytic subunit beta isoform OS=Bos taurus GN=PPP2CB PE=1
JR973198	478	509	562	583	661	694	422	439	540	514	439	444	1.2	NotSig	1.6	Sig	1.2	NotSig	sp|Q10751|ACE_CHICK Angiotensin-converting enzyme (Fragment) OS=Gallus gallus GN=ACE PE=2 SV=1
JT008407	566	546	904	891	711	689	834	839	688	644	824	725	1.2	NotSig	1.2	NotSig	1.6	Sig	sp|Q12791|KCMA1_HUMAN Calcium-activated potassium channel subunit alpha-1 OS=Homo sapiens GN=KCNMA1 PE=1 SV=2
JT008408	362	360	247	253	808	761	540	524	601	578	481	517	1.2	NotSig	1.5	Sig	1.4	NotSig	sp|Q13332|PTPRS_HUMAN Receptor-type tyrosine-protein phosphatase S OS=Homo sapiens GN=PTPRS PE=1 SV=3
JT018543	465	499	245	263	266	268	319	327	284	277	240	245	1.2	NotSig	1.2	NotSig	1.9	Sig	sp|Q13951|PEBB_HUMAN Core-binding factor subunit beta OS=Homo sapiens GN=CBFB PE=1 SV=2
JR997584	4928	5001	3672	3727	5336	5355	4256	4133	5081	5004	4145	4224	1.2	NotSig	1.3	NotSig	1.3	Sig	sp|Q14789|GOGB1_HUMAN Golgin subfamily B member 1 OS=Homo sapiens GN=GOLGB1 PE=1 SV=2
JT003544	895	879	999	905	777	737	1080	1088	624	661	772	751	1.2	NotSig	1.4	Sig	1.1	NotSig	sp|Q15382|RHEB_HUMAN GTP-binding protein Rheb OS=Homo sapiens GN=RHEB PE=1 SV=1
JR986691	168	143	109	85	69	69	185	169	88	90	84	70	1.2	NotSig	2.6	Sig	1.6	NotSig	sp|Q24133|DNAJ1_DROME DnaJ protein homolog 1 OS=Drosophila melanogaster GN=DnaJ-1 PE=1 SV=3
JR998187	1370	1308	598	599	818	855	1998	2050	640	658	827	756	1.2	NotSig	2.4	Sig	2.2	Sig	sp|Q24180|DEAF1_DROME Deformed epidermal autoregulatory factor 1 OS=Drosophila melanogaster GN=Deaf1 PE=1 SV=1
JR977456	152	174	86	96	127	121	216	187	105	94	129	101	1.2	NotSig	1.6	Sig	1.8	Sig	sp|Q28309|AA3R_CANFA Adenosine receptor A3 OS=Canis familiaris GN=ADORA3 PE=2 SV=1
JR987125	77	95	153	157	139	111	92	87	90	87	89	115	1.2	NotSig	1.4	NotSig	1.8	Sig	sp|Q28HC7|COMD6_XENTR COMM domain-containing protein 6 OS=Xenopus tropicalis GN=commd6 PE=2 SV=1
JR972022	2052	2076	2201	2195	1911	1916	2822	2726	2666	2589	2181	2160	1.2	NotSig	1.4	Sig	1.1	NotSig	sp|Q2MJT0|MEF2A_RAT Myocyte-specific enhancer factor 2A OS=Rattus norvegicus GN=Mef2a PE=1 SV=1
JR995737	175	167	266	296	214	248	241	212	231	202	242	278	1.2	NotSig	1	NotSig	1.6	Sig	sp|Q32LQ6|MFSD1_DANRE Major facilitator superfamily domain-containing protein 1 OS=Danio rerio GN=mfsd1 PE=2 SV=1
JT008836	283	347	528	461	332	320	343	356	316	319	368	367	1.2	NotSig	1.1	NotSig	1.6	Sig	sp|Q32NG4|PDDC1_XENLA Parkinson disease 7 domain-containing protein 1 OS=Xenopus laevis GN=pddc1 PE=2 SV=1
JR979324	1174	1170	810	765	856	895	1333	1220	1098	1051	912	866	1.2	NotSig	1.5	Sig	1.5	Sig	sp|Q32NS4|ARI1_XENLA E3 ubiquitin-protein ligase arih1 OS=Xenopus laevis GN=arih1 PE=2 SV=1
JR993197	315	314	542	512	438	444	452	423	333	357	441	404	1.2	NotSig	1	NotSig	1.7	Sig	sp|Q32PD8|LERL1_BOVIN Leptin receptor overlapping transcript-like 1 OS=Bos taurus GN=LEPROTL1 PE=2 SV=1
JR985970	206	196	75	113	139	147	129	154	167	170	137	153	1.2	NotSig	1	NotSig	2.1	Sig	sp|Q35101|COX1_METSE Cytochrome c oxidase subunit 1 OS=Metridium senile GN=COI PE=3 SV=1
JT021751	269	255	216	194	195	196	299	299	133	130	159	158	1.2	NotSig	1.5	Sig	1.3	NotSig	sp|Q3SZ45|SDF2_BOVIN Stromal cell-derived factor 2 OS=Bos taurus GN=SDF2 PE=2 SV=1
JT013330	1193	1265	805	778	882	812	1334	1386	996	986	846	874	1.2	NotSig	1.6	Sig	1.6	Sig	sp|Q3U435|MMP25_MOUSE Matrix metalloproteinase-25 OS=Mus musculus GN=Mmp25 PE=2 SV=1
JR970811	441	464	831	780	686	639	578	594	568	510	664	645	1.2	NotSig	1.1	NotSig	1.8	Sig	sp|Q3V1H3|HPHL1_MOUSE Hephaestin-like protein 1 OS=Mus musculus GN=Hephl1 PE=2 SV=2
JT019129	834	789	601	546	1146	1147	1308	1366	1113	1118	935	945	1.2	NotSig	1.2	NotSig	1.4	Sig	sp|Q3ZCF5|OAT_BOVIN Ornithine aminotransferase, mitochondrial OS=Bos taurus GN=OAT PE=2 SV=1
JR989987	465	486	791	722	535	564	606	592	446	483	582	532	1.2	NotSig	1.1	NotSig	1.6	Sig	sp|Q498W5|T198B_DANRE Transmembrane protein 198-B OS=Danio rerio GN=tmem198b PE=2 SV=1
JR991980	232	199	373	352	270	294	291	311	263	262	319	300	1.2	NotSig	1.1	NotSig	1.7	Sig	sp|Q4FZX7|SRPRB_RAT Signal recognition particle receptor subunit beta OS=Rattus norvegicus GN=Srprb PE=2 SV=1
JR991152	593	620	931	867	682	724	724	776	580	643	731	725	1.2	NotSig	1.1	NotSig	1.5	Sig	sp|Q4QRK0|AMPM1_DANRE Methionine aminopeptidase 1 OS=Danio rerio GN=metap1 PE=2 SV=2
JT019141	1273	1295	1097	1040	1495	1588	1061	1079	1226	1267	1051	966	1.2	NotSig	1.4	Sig	1.2	NotSig	sp|Q54TR1|CFAD_DICDI Counting factor associated protein D OS=Dictyostelium discoideum GN=cfaD PE=1 SV=1
JR991721	557	549	310	311	387	383	639	619	323	326	383	373	1.2	NotSig	1.6	Sig	1.8	Sig	sp|Q566C7|NUDT3_RAT Diphosphoinositol polyphosphate phosphohydrolase 1 OS=Rattus norvegicus GN=Nudt3 PE=1 SV=1
JR985386	340	273	574	550	386	339	338	318	423	415	353	355	1.2	NotSig	1.1	NotSig	1.8	Sig	sp|Q58A42|DD3_DICDI Protein DD3-3 OS=Dictyostelium discoideum GN=DD3-3 PE=2 SV=1
JR972428	579	589	413	380	383	367	403	396	487	452	425	385	1.2	NotSig	1.1	NotSig	1.5	Sig	sp|Q58CU4|ZDH16_BOVIN Probable palmitoyltransferase ZDHHC16 OS=Bos taurus GN=ZDHHC16 PE=2 SV=1
JT009966	1310	1347	1010	926	551	602	500	564	533	616	679	742	1.2	NotSig	1.1	NotSig	1.4	Sig	sp|Q5EBG8|CA050_MOUSE Uncharacterized protein C1orf50 homolog OS=Mus musculus PE=2 SV=1
JR973201	327	310	501	527	355	354	423	399	353	367	432	405	1.2	NotSig	1.2	NotSig	1.6	Sig	sp|Q5HZH2|TSR3_MOUSE Probable ribosome biogenesis protein C16orf42 homolog OS=Mus musculus PE=2 SV=1
JR981477	841	814	519	549	515	476	401	413	647	612	505	551	1.2	NotSig	1.2	NotSig	1.5	Sig	sp|Q5I598|MTHR_BOVIN Methylenetetrahydrofolate reductase OS=Bos taurus GN=MTHFR PE=2 SV=1
JT005954	750	721	1003	961	687	666	554	552	606	610	721	739	1.2	NotSig	1.2	NotSig	1.3	Sig	sp|Q5IS58|TGIF1_PANTR Homeobox protein TGIF1 OS=Pan troglodytes GN=TGIF1 PE=2 SV=1
JR976931	4894	4934	3085	2943	2504	2517	2382	2481	2462	2453	2843	2973	1.2	NotSig	1	NotSig	1.6	Sig	sp|Q5R5H1|METK2_PONAB S-adenosylmethionine synthase isoform type-2 OS=Pongo abelii GN=MAT2A PE=2 SV=1
JT009073	179	194	338	332	180	207	250	235	251	252	314	295	1.2	NotSig	1.3	NotSig	1.8	Sig	sp|Q5R5L7|ARRD3_PONAB Arrestin domain-containing protein 3 OS=Pongo abelii GN=ARRDC3 PE=2 SV=1
JR993037	499	501	284	295	298	323	300	338	334	299	271	264	1.2	NotSig	1	NotSig	1.7	Sig	sp|Q5R959|SPY2_PONAB Protein sprouty homolog 2 OS=Pongo abelii GN=SPRY2 PE=2 SV=1
JR990064	256	242	249	229	220	198	427	422	168	177	189	242	1.2	NotSig	2	Sig	1	NotSig	sp|Q5RDD8|CALU_PONAB Calumenin OS=Pongo abelii GN=CALU PE=2 SV=1
JR974873	1243	1198	1625	1599	1500	1583	1920	1922	1342	1327	1672	1651	1.2	NotSig	1.2	NotSig	1.3	Sig	sp|Q5RDN9|YPEL2_PONAB Protein yippee-like 2 OS=Pongo abelii GN=YPEL2 PE=3 SV=1
JR992247	92	97	206	204	127	148	159	152	113	119	150	137	1.2	NotSig	1.1	NotSig	2.2	Sig	sp|Q5RDU7|YPEL5_PONAB Protein yippee-like 5 OS=Pongo abelii GN=YPEL5 PE=2 SV=1
JR979551	1367	1341	891	833	489	546	946	969	653	688	794	833	1.2	NotSig	1.9	Sig	1.6	Sig	sp|Q5RKI1|IF4A2_RAT Eukaryotic initiation factor 4A-II OS=Rattus norvegicus GN=Eif4a2 PE=1 SV=1
JR999133	784	684	512	543	812	836	798	758	760	726	636	636	1.2	NotSig	1.1	NotSig	1.4	Sig	sp|Q5S007|LRRK2_HUMAN Leucine-rich repeat serine/threonine-protein kinase 2 OS=Homo sapiens GN=LRRK2 PE=1 SV=2
JT002983	423	424	610	630	465	455	463	485	439	464	535	545	1.2	NotSig	1	NotSig	1.5	Sig	sp|Q5SPW0|VPS54_MOUSE Vacuolar protein sorting-associated protein 54 OS=Mus musculus GN=Vps54 PE=1 SV=1
JR972130	215	226	108	105	274	273	226	235	255	256	197	213	1.2	NotSig	1.2	NotSig	2.1	Sig	sp|Q5T3U5|MRP7_HUMAN Multidrug resistance-associated protein 7 OS=Homo sapiens GN=ABCC10 PE=1 SV=1
JT000676	157	162	68	81	113	111	88	103	113	89	97	69	1.2	NotSig	1.2	NotSig	2.1	Sig	sp|Q5XIS8|MID51_RAT Mitochondrial dynamic protein MID51 OS=Rattus norvegicus GN=Smcr7l PE=2 SV=1
JR992038	1574	1644	2072	2107	1399	1419	1667	1656	1407	1444	1684	1677	1.2	NotSig	1.2	NotSig	1.3	Sig	sp|Q5ZI16|ADAT1_CHICK tRNA-specific adenosine deaminase 1 OS=Gallus gallus GN=ADAT1 PE=2 SV=1
JR988436	1797	1839	1837	1890	2482	2504	3506	3591	1591	1522	1831	1795	1.2	NotSig	1.4	Sig	1	NotSig	sp|Q5ZK88|PSPC1_CHICK Paraspeckle component 1 OS=Gallus gallus GN=PSPC1 PE=2 SV=1
JR983874	2214	2207	1625	1614	2545	2430	1876	1794	2702	2650	2347	2293	1.2	NotSig	1.4	Sig	1.4	Sig	sp|Q60997|DMBT1_MOUSE Deleted in malignant brain tumors 1 protein OS=Mus musculus GN=Dmbt1 PE=1 SV=2
JT001947	334	366	604	559	333	285	452	413	483	479	577	556	1.2	NotSig	1.4	NotSig	1.7	Sig	sp|Q61093|CY24B_MOUSE Cytochrome b-245 heavy chain OS=Mus musculus GN=Cybb PE=2 SV=1
JR984102	1182	1184	1683	1757	1278	1280	1202	1203	1161	1100	1357	1440	1.2	NotSig	1.1	NotSig	1.5	Sig	sp|Q62442|VAMP1_MOUSE Vesicle-associated membrane protein 1 OS=Mus musculus GN=Vamp1 PE=1 SV=1
JR976203	109	123	238	248	160	160	171	171	255	238	219	189	1.2	NotSig	1.1	NotSig	2.1	Sig	sp|Q66J52|S226B_XENLA Solute carrier family 22 member 6-B OS=Xenopus laevis GN=slc22a6-b PE=2 SV=1
JR974843	300	324	149	158	174	182	127	113	176	193	156	149	1.2	NotSig	1.5	NotSig	2	Sig	sp|Q66JZ4|CC023_MOUSE Uncharacterized protein C3orf23 homolog OS=Mus musculus GN=D9Ertd402e PE=2 SV=1
JR984532	235	230	358	351	184	180	182	200	214	209	233	254	1.2	NotSig	1	NotSig	1.5	Sig	sp|Q66KV4|BAFB_XENLA Barrier-to-autointegration factor B OS=Xenopus laevis GN=banf1-b PE=3 SV=1
JR972482	752	770	778	761	954	981	656	665	975	978	841	829	1.2	NotSig	1.5	Sig	1	NotSig	sp|Q68DA7|FMN1_HUMAN Formin-1 OS=Homo sapiens GN=FMN1 PE=1 SV=3
JR993428	658	632	927	955	776	780	766	749	585	602	727	674	1.2	NotSig	1	NotSig	1.5	Sig	sp|Q68EK7|RAB4B_DANRE Ras-related protein Rab-4B OS=Danio rerio GN=rab4b PE=2 SV=1
JT002690	473	489	787	807	630	674	598	588	482	508	627	586	1.2	NotSig	1.1	NotSig	1.7	Sig	sp|Q6AZW1|KISHB_DANRE Protein kish-B OS=Danio rerio GN=tmem167b PE=2 SV=1
JR996955	743	764	516	458	450	519	442	444	590	537	458	480	1.2	NotSig	1.1	NotSig	1.5	Sig	sp|Q6DEL2|CLPT1_DANRE Cleft lip and palate transmembrane protein 1 homolog OS=Danio rerio GN=clptm1 PE=2 SV=1
JR980073	515	504	687	747	558	603	630	647	564	538	634	672	1.2	NotSig	1.1	NotSig	1.4	Sig	sp|Q6DF62|RGN_XENTR Regucalcin OS=Xenopus tropicalis GN=rgn PE=2
JR982790	86	92	58	58	123	123	51	78	140	149	181	177	1.2	NotSig	1.9	Sig	1.5	NotSig	sp|Q6DIV6|VIAAT_XENTR Vesicular inhibitory amino acid transporter OS=Xenopus tropicalis GN=slc32a1 PE=2 SV=1
JR970659	578	565	412	385	652	672	518	508	638	615	524	515	1.2	NotSig	1.3	NotSig	1.4	Sig	sp|Q6GPE5|FEM1B_XENLA Protein fem-1 homolog B OS=Xenopus laevis GN=fem1b PE=2 SV=1
JR977138	24	27	1	1	1	1	15	17	7	12	11	12	1.2	NotSig	16	NotSig	25.5	Sig	sp|Q6NUT3|CS028_HUMAN Uncharacterized MFS-type transporter C19orf28 OS=Homo sapiens GN=C19orf28 PE=2 SV=2
JR998103	290	267	429	416	350	354	384	388	375	403	333	329	1.2	NotSig	1.1	NotSig	1.5	Sig	sp|Q6NUT3|CS028_HUMAN Uncharacterized MFS-type transporter C19orf28 OS=Homo sapiens GN=C19orf28 PE=2 SV=2
JR973893	2930	2915	2058	2032	2880	2775	2525	2617	2585	2665	2128	2254	1.2	NotSig	1.1	NotSig	1.4	Sig	sp|Q6P2Q9|PRP8_HUMAN Pre-mRNA-processing-splicing factor 8 OS=Homo sapiens GN=PRPF8 PE=1 SV=2
JR989176	545	540	368	407	456	388	267	261	362	379	462	434	1.2	NotSig	1.6	Sig	1.4	Sig	sp|Q6PBH5|NDUA4_DANRE NADH dehydrogenase [ubiquinone] 1 alpha subcomplex subunit 4 OS=Danio rerio GN=ndufa4 PE=2 SV=1
JR993237	352	333	490	493	420	436	431	448	391	440	510	480	1.2	NotSig	1	NotSig	1.4	Sig	sp|Q6PBU5|GRT1A_DANRE Growth hormone-regulated TBC protein 1-A OS=Danio rerio GN=grtp1a PE=2 SV=1
JR993935	258	269	438	432	474	458	421	413	415	407	488	491	1.2	NotSig	1.1	NotSig	1.7	Sig	sp|Q6QI06|RICTR_MOUSE Rapamycin-insensitive companion of mTOR OS=Mus musculus GN=Rictor PE=1 SV=2
JR988658	175	173	90	94	160	172	124	136	185	201	156	155	1.2	NotSig	1.3	NotSig	1.9	Sig	sp|Q6RI86|TRPA1_RAT Transient receptor potential cation channel subfamily A member 1 OS=Rattus norvegicus GN=Trpa1 PE=2 SV=1
JT018161	246	237	431	402	371	372	291	294	291	318	377	380	1.2	NotSig	1.3	NotSig	1.7	Sig	sp|Q6TLH3|CUED2_DANRE CUE domain-containing protein 2 OS=Danio rerio GN=cuedc2 PE=2 SV=1
JT013073	365	377	382	382	399	326	566	556	210	240	267	254	1.2	NotSig	1.5	Sig	1	NotSig	sp|Q6TUG0|DJB11_RAT DnaJ homolog subfamily B member 11 OS=Rattus norvegicus GN=Dnajb11 PE=2 SV=1
JR978168	532	518	714	782	605	615	622	609	569	528	665	681	1.2	NotSig	1	NotSig	1.4	Sig	sp|Q6UWE0|LRSM1_HUMAN E3 ubiquitin-protein ligase LRSAM1 OS=Homo sapiens GN=LRSAM1 PE=1 SV=1
JR993191	2366	2480	2392	2495	3826	3734	2754	2797	2277	2231	2676	2562	1.2	NotSig	1.4	Sig	1	NotSig	sp|Q6V0I7|FAT4_HUMAN Protocadherin Fat 4 OS=Homo sapiens GN=FAT4 PE=2 SV=2
JR985284	281	273	473	478	349	364	346	363	347	413	451	470	1.2	NotSig	1	NotSig	1.7	Sig	sp|Q6VYA3|SOSD1_CHICK Sclerostin domain-containing protein 1 OS=Gallus gallus GN=SOSTDC1 PE=1 SV=1
JR991088	49	48	18	15	16	17	41	43	46	56	43	44	1.2	NotSig	2.5	NotSig	2.9	Sig	sp|Q708S4|ACC4A_DANRE Amiloride-sensitive cation channel 4-A OS=Danio rerio GN=accn4a PE=2 SV=1
JR992973	3662	3635	3187	3211	2025	2060	4045	4000	1882	1908	2307	2284	1.2	NotSig	2	Sig	1.1	NotSig	sp|Q70VZ7|MOGT1_BOVIN 2-acylglycerol O-acyltransferase 1 OS=Bos taurus GN=MOGAT1 PE=2 SV=1
JR974075	1143	1171	759	757	578	560	1537	1566	506	500	599	619	1.2	NotSig	2.7	Sig	1.5	Sig	sp|Q76I25|HIG1C_MOUSE HIG1 domain family member 1C OS=Mus musculus GN=Higd1c PE=2 SV=1
JT000085	702	716	1034	982	703	763	1365	1317	508	508	597	606	1.2	NotSig	1.8	Sig	1.4	Sig	sp|Q78P75|DYL2_RAT Dynein light chain 2, cytoplasmic OS=Rattus norvegicus GN=Dynll2 PE=1 SV=1
JR983314	1237	1231	1689	1707	1340	1345	1523	1486	1331	1216	1487	1464	1.2	NotSig	1.1	NotSig	1.4	Sig	sp|Q792I0|LIN7C_RAT Protein lin-7 homolog C OS=Rattus norvegicus GN=Lin7c PE=1 SV=1
JR979705	609	568	374	343	429	377	483	511	319	277	379	358	1.2	NotSig	1.2	NotSig	1.6	Sig	sp|Q7RTN6|STRAA_HUMAN STE20-related kinase adapter protein alpha OS=Homo sapiens GN=STRADA PE=1 SV=1
JR990503	597	651	457	435	771	774	659	624	743	752	603	603	1.2	NotSig	1.2	NotSig	1.4	Sig	sp|Q7TN88|PK1L2_MOUSE Polycystic kidney disease protein 1-like 2 OS=Mus musculus GN=Pkd1l2 PE=2 SV=1
JR989597	426	404	605	585	514	572	624	640	427	409	512	502	1.2	NotSig	1.2	NotSig	1.4	Sig	sp|Q7ZU42|OLA1_DANRE Obg-like ATPase 1 OS=Danio rerio GN=ola1 PE=2 SV=1
JR990195	825	769	1164	1139	950	995	1115	1129	894	905	1052	1029	1.2	NotSig	1.2	NotSig	1.4	Sig	sp|Q7ZYC4|ACBG2_XENLA Long-chain-fatty-acid--CoA ligase ACSBG2 OS=Xenopus laevis GN=acsbg2 PE=2 SV=1
JR980713	502	510	760	792	631	581	545	508	523	556	608	661	1.2	NotSig	1.2	NotSig	1.5	Sig	sp|Q80U16|FA65B_MOUSE Protein FAM65B OS=Mus musculus GN=Fam65b PE=1 SV=2
JT007679	539	534	597	574	856	815	575	554	782	807	630	678	1.2	NotSig	1.5	Sig	1.1	NotSig	sp|Q80XK6|ATG2B_MOUSE Autophagy-related protein 2 homolog B OS=Mus musculus GN=Atg2b PE=1 SV=3
JR992021	107	117	46	51	145	142	100	109	120	123	109	101	1.2	NotSig	1.4	NotSig	2.3	Sig	sp|Q86Y13|DZIP3_HUMAN E3 ubiquitin-protein ligase DZIP3 OS=Homo sapiens GN=DZIP3 PE=1 SV=2
JR993283	446	448	263	287	484	426	461	423	399	414	330	344	1.2	NotSig	1	NotSig	1.6	Sig	sp|Q8BFR2|FSTL5_MOUSE Follistatin-related protein 5 OS=Mus musculus GN=Fstl5 PE=2 SV=1
JT002894	2424	2383	5376	5428	2912	2874	2715	2725	3181	3241	3770	3787	1.2	NotSig	1.1	NotSig	2.2	Sig	sp|Q8BLA8|TRPA1_MOUSE Transient receptor potential cation channel subfamily A member 1 OS=Mus musculus GN=Trpa1 PE=1 SV=1
JT022288	104	95	220	197	159	174	122	141	141	139	152	172	1.2	NotSig	1.3	NotSig	2.1	Sig	sp|Q8C9E8|FA26F_MOUSE Protein FAM26F OS=Mus musculus GN=Fam26f PE=1 SV=1
JR990600	1013	1034	1380	1445	616	619	584	626	698	712	821	863	1.2	NotSig	1	NotSig	1.4	Sig	sp|Q8CHM3|T53I2_RAT Tumor protein p53-inducible nuclear protein 2 (Fragment) OS=Rattus norvegicus GN=Tp53inp2 PE=2 SV=1
JT006991	700	651	441	429	661	682	642	653	690	676	573	603	1.2	NotSig	1	NotSig	1.6	Sig	sp|Q8IWB9|TEX2_HUMAN Testis-expressed sequence 2 protein OS=Homo sapiens GN=TEX2 PE=1 SV=2
JT007732	146	168	91	89	104	85	99	109	110	107	137	113	1.2	NotSig	1.1	NotSig	1.7	Sig	sp|Q8IWL3|HSC20_HUMAN Iron-sulfur cluster co-chaperone protein HscB, mitochondrial OS=Homo sapiens GN=HSCB PE=1 SV=3
JT000991	62	58	17	21	10	9	8	8	9	4	7	9	1.2	NotSig	1.2	NotSig	3.2	Sig	sp|Q8N119|MMP21_HUMAN Matrix metalloproteinase-21 OS=Homo sapiens GN=MMP21 PE=2 SV=2
JR985586	463	482	666	694	491	496	528	504	530	566	623	647	1.2	NotSig	1	NotSig	1.4	Sig	sp|Q8NE28|SGK71_HUMAN Protein kinase-like protein SgK071 OS=Homo sapiens GN=SGK071 PE=2 SV=4
JR979135	58	40	109	111	97	83	61	77	52	54	55	67	1.2	NotSig	1.3	NotSig	2.2	Sig	sp|Q8NFD2|ANKK1_HUMAN Ankyrin repeat and protein kinase domain-containing protein 1 OS=Homo sapiens GN=ANKK1 PE=1 SV=1
JR987179	273	283	181	177	687	660	167	178	297	289	357	357	1.2	NotSig	3.9	Sig	1.6	NotSig	sp|Q8R151|ZNFX1_MOUSE NFX1-type zinc finger-containing protein 1 OS=Mus musculus GN=Znfx1 PE=2 SV=3
JR999132	2432	2456	1213	1208	2076	2081	1854	1932	2504	2513	2038	2012	1.2	NotSig	1.1	NotSig	2	Sig	sp|Q8SJB6|CYB_ACRTE Cytochrome b OS=Acropora tenuis GN=MT-CYB PE=3 SV=1
JT019439	234	205	314	368	373	344	316	258	259	269	307	333	1.2	NotSig	1.2	NotSig	1.6	Sig	sp|Q8TC07|TBC15_HUMAN TBC1 domain family member 15 OS=Homo sapiens GN=TBC1D15 PE=1 SV=2
JR978040	1564	1653	1451	1491	1004	1074	533	545	1453	1446	1225	1226	1.2	NotSig	1.9	Sig	1.1	NotSig	sp|Q8VE97|SRSF4_MOUSE Serine/arginine-rich splicing factor 4 OS=Mus musculus GN=Srsf4 PE=2 SV=1
JR975911	654	621	953	929	579	607	573	500	551	502	597	658	1.2	NotSig	1.1	NotSig	1.5	Sig	sp|Q8VIF7|SBP1_RAT Selenium-binding protein 1 OS=Rattus norvegicus GN=Selenbp1 PE=1 SV=1
JR982699	254	249	374	386	333	329	280	277	232	235	285	286	1.2	NotSig	1.2	NotSig	1.5	Sig	sp|Q8WUA2|PPIL4_HUMAN Peptidyl-prolyl cis-trans isomerase-like 4 OS=Homo sapiens GN=PPIL4 PE=1 SV=1
JT008031	771	813	729	803	585	620	930	948	549	597	697	711	1.2	NotSig	1.6	Sig	1	NotSig	sp|Q8WXF0|SRS12_HUMAN Serine/arginine-rich splicing factor 12 OS=Homo sapiens GN=SRSF12 PE=1 SV=1
JR979059	139	146	246	266	195	209	238	265	210	171	225	228	1.2	NotSig	1.2	NotSig	1.8	Sig	sp|Q8WZA2|RPGF4_HUMAN Rap guanine nucleotide exchange factor 4 OS=Homo sapiens GN=RAPGEF4 PE=1 SV=1
JR983179	602	605	650	655	954	1017	704	646	1035	1069	857	894	1.2	NotSig	1.5	Sig	1.1	NotSig	sp|Q90623|MYPT1_CHICK Protein phosphatase 1 regulatory subunit 12A OS=Gallus gallus GN=PPP1R12A PE=1 SV=1
JR979380	1111	1099	828	949	707	694	1208	1251	666	643	797	837	1.2	NotSig	1.8	Sig	1.2	NotSig	sp|Q90837|ERG_CHICK Transcriptional regulator Erg OS=Gallus gallus GN=ERG PE=2 SV=1
JR990964	313	313	490	462	355	379	359	355	321	370	403	428	1.2	NotSig	1	NotSig	1.5	Sig	sp|Q90Z12|HES4A_XENLA Transcription factor HES-4-A OS=Xenopus laevis GN=hes4-a PE=1 SV=2
JR972126	616	581	285	312	498	460	434	420	432	434	363	370	1.2	NotSig	1.1	NotSig	2	Sig	sp|Q91437|PYR1_SQUAC CAD protein OS=Squalus acanthias GN=CAD PE=2 SV=1
JR986219	133	121	249	251	237	233	292	269	190	201	231	251	1.2	NotSig	1.2	NotSig	2	Sig	sp|Q91713|CHRD_XENLA Chordin OS=Xenopus laevis GN=chrd PE=1 SV=1
JR971497	76	82	80	103	112	87	49	44	97	98	87	80	1.2	NotSig	2.1	Sig	1.2	NotSig	sp|Q92179|CHST3_CHICK Carbohydrate sulfotransferase 3 OS=Gallus gallus GN=CHST3 PE=1 SV=1
JR978591	192	190	323	332	314	265	205	214	248	263	312	289	1.2	NotSig	1.4	NotSig	1.7	Sig	sp|Q92482|AQP3_HUMAN Aquaporin-3 OS=Homo sapiens GN=AQP3 PE=2
JR986175	3006	3016	2643	2692	2315	2343	3532	3429	1932	1997	2380	2331	1.2	NotSig	1.5	Sig	1.1	NotSig	sp|Q92519|TRIB2_HUMAN Tribbles homolog 2 OS=Homo sapiens GN=TRIB2 PE=2 SV=1
JR984742	675	694	1085	1127	693	722	680	704	1103	1131	906	919	1.2	NotSig	1	NotSig	1.6	Sig	sp|Q95117|SFRP3_BOVIN Secreted frizzled-related protein 3 OS=Bos taurus GN=FRZB PE=1 SV=1
JR989140	172	159	204	217	234	223	135	154	155	189	204	219	1.2	NotSig	1.6	Sig	1.3	NotSig	sp|Q95J75|MFTC_MACFA Mitochondrial folate transporter/carrier OS=Macaca fascicularis GN=SLC25A32 PE=2 SV=1
JT022700	1328	1266	1802	1649	1350	1357	1588	1650	1293	1295	1628	1502	1.2	NotSig	1.2	NotSig	1.3	Sig	sp|Q95NR9|CALM_METSE Calmodulin OS=Metridium senile PE=1 SV=3
JR975777	1486	1534	1531	1419	1888	1950	1506	1421	1910	1915	1610	1669	1.2	NotSig	1.3	Sig	1	NotSig	sp|Q96AY4|TTC28_HUMAN Tetratricopeptide repeat protein 28 OS=Homo sapiens GN=TTC28 PE=1 SV=4
JR971321	1738	1820	1526	1440	2430	2497	1568	1686	2471	2434	2098	2045	1.2	NotSig	1.5	Sig	1.2	NotSig	sp|Q96PE2|ARHGH_HUMAN Rho guanine nucleotide exchange factor 17 OS=Homo sapiens GN=ARHGEF17 PE=1 SV=1
JR976502	230	243	240	266	467	447	267	245	354	314	417	366	1.2	NotSig	1.8	Sig	1.1	NotSig	sp|Q96RW7|HMCN1_HUMAN Hemicentin-1 OS=Homo sapiens GN=HMCN1 PE=1
JR996891	2311	2516	1807	1756	1278	1255	1584	1487	2232	2252	1826	1861	1.2	NotSig	1.2	NotSig	1.4	Sig	sp|Q98SJ2|DAZP1_XENLA DAZ-associated protein 1 OS=Xenopus laevis GN=dazap1 PE=1 SV=1
JT005316	1223	1267	796	884	454	484	493	516	528	485	606	599	1.2	NotSig	1.1	NotSig	1.5	Sig	sp|Q99MD6|TRXR3_MOUSE Thioredoxin reductase 3 (Fragment) OS=Mus musculus GN=Txnrd3 PE=1 SV=2
JT017532	1654	1560	1082	1050	1331	1311	1335	1368	1517	1551	1266	1269	1.2	NotSig	1	NotSig	1.5	Sig	sp|Q99N01|SO4A1_RAT Solute carrier organic anion transporter family member 4A1 OS=Rattus norvegicus GN=Slco4a1 PE=2 SV=1
JT019402	337	371	195	191	215	219	330	381	153	179	203	207	1.2	NotSig	1.6	Sig	1.8	Sig	sp|Q99PW6|MMP24_RAT Matrix metalloproteinase-24 OS=Rattus norvegicus GN=Mmp24 PE=2 SV=1
JR993616	86	71	88	95	135	137	269	266	89	77	111	82	1.2	NotSig	2	Sig	1.2	NotSig	sp|Q9BDY9|RBM4_RABIT RNA-binding protein 4 OS=Oryctolagus cuniculus GN=RBM4 PE=2 SV=1
JR991712	994	961	702	712	1018	956	841	780	993	997	781	858	1.2	NotSig	1.2	NotSig	1.4	Sig	sp|Q9C098|DCLK3_HUMAN Serine/threonine-protein kinase DCLK3 OS=Homo sapiens GN=DCLK3 PE=1 SV=2
JR974726	314	325	435	471	377	342	298	344	316	324	402	367	1.2	NotSig	1.1	NotSig	1.4	Sig	sp|Q9CYL5|GAPR1_MOUSE Golgi-associated plant pathogenesis-related protein 1 OS=Mus musculus GN=Glipr2 PE=2 SV=3
JT004037	228	197	317	312	263	290	254	229	185	203	227	234	1.2	NotSig	1.1	NotSig	1.5	Sig	sp|Q9CZH7|MXRA7_MOUSE Matrix-remodeling-associated protein 7 OS=Mus musculus GN=Mxra7 PE=1 SV=2
JR988004	110	93	271	266	225	217	168	154	161	181	217	210	1.2	NotSig	1.4	NotSig	2.6	Sig	sp|Q9CZR2|NALD2_MOUSE N-acetylated-alpha-linked acidic dipeptidase 2 OS=Mus musculus GN=Naalad2 PE=1 SV=2
JT012589	155	176	119	77	138	146	98	118	144	137	121	110	1.2	NotSig	1.3	NotSig	1.7	Sig	sp|Q9DA37|SAMD8_MOUSE Sphingomyelin synthase-related protein 1 OS=Mus musculus GN=Samd8 PE=2 SV=1
JT021682	740	793	1043	1075	690	679	698	705	372	393	444	485	1.2	NotSig	1	NotSig	1.4	Sig	sp|Q9EPL8|IPO7_MOUSE Importin-7 OS=Mus musculus GN=Ipo7 PE=1
JR987378	293	324	436	446	479	428	430	431	413	409	504	497	1.2	NotSig	1.1	NotSig	1.4	Sig	sp|Q9ERS5|PKHA2_MOUSE Pleckstrin homology domain-containing family A member 2 OS=Mus musculus GN=Plekha2 PE=1 SV=1
JR989997	1080	1126	811	801	1016	1091	705	746	810	823	698	707	1.2	NotSig	1.5	Sig	1.4	Sig	sp|Q9ES87|PRSS8_RAT Prostasin OS=Rattus norvegicus GN=Prss8 PE=2
JT020109	259	270	165	177	158	166	174	164	173	197	162	138	1.2	NotSig	1	NotSig	1.5	Sig	sp|Q9FR44|PEAM1_ARATH Phosphoethanolamine N-methyltransferase 1 OS=Arabidopsis thaliana GN=NMT1 PE=2 SV=1
JR972127	464	490	301	328	477	479	422	370	391	366	317	313	1.2	NotSig	1.2	NotSig	1.5	Sig	sp|Q9H583|HEAT1_HUMAN HEAT repeat-containing protein 1 OS=Homo sapiens GN=HEATR1 PE=1 SV=3
JR992594	1672	1675	1158	1114	1000	917	1047	1170	1131	1211	961	979	1.2	NotSig	1.2	NotSig	1.5	Sig	sp|Q9HCD5|NCOA5_HUMAN Nuclear receptor coactivator 5 OS=Homo sapiens GN=NCOA5 PE=1 SV=2
JR986089	983	1001	778	799	1001	915	702	720	1009	973	842	863	1.2	NotSig	1.3	Sig	1.3	NotSig	sp|Q9HCM7|FBSL_HUMAN Fibrosin-1-like protein OS=Homo sapiens GN=FBRSL1 PE=1 SV=4
JR981466	720	740	885	887	627	717	932	945	616	627	720	734	1.2	NotSig	1.4	Sig	1.2	NotSig	sp|Q9I927|FUCL5_ANGJA Fucolectin-5 OS=Anguilla japonica PE=2
JR997775	830	896	718	700	812	851	590	597	914	968	772	766	1.2	NotSig	1.4	Sig	1.2	NotSig	sp|Q9IA31|GLI3_CHICK Transcriptional activator GLI3 (Fragment) OS=Gallus gallus GN=GLI3 PE=1 SV=1
JT013052	100	115	179	137	106	107	205	212	114	151	139	167	1.2	NotSig	2	Sig	1.5	NotSig	sp|Q9K7A0|CSD_BACHD Probable cysteine desulfurase OS=Bacillus halodurans GN=csd PE=3 SV=2
JR975557	1518	1456	921	918	879	796	1710	1724	751	762	947	939	1.2	NotSig	2.1	Sig	1.6	Sig	sp|Q9K9H0|ACEA_BACHD Isocitrate lyase OS=Bacillus halodurans GN=aceA PE=3 SV=1
JR995182	2375	2330	2640	2630	1952	1966	2661	2618	1901	1752	2284	2220	1.2	NotSig	1.3	Sig	1.1	NotSig	sp|Q9NEW6|RSP3_CAEEL Probable splicing factor, arginine/serine-rich 3 OS=Caenorhabditis elegans GN=rsp-3 PE=1 SV=2
JR983611	199	192	121	117	145	162	196	210	175	196	156	154	1.2	NotSig	1.3	NotSig	1.6	Sig	sp|Q9NRY5|F1142_HUMAN Protein FAM114A2 OS=Homo sapiens GN=FAM114A2 PE=1 SV=4
JR977048	399	429	265	282	356	329	439	431	331	324	273	270	1.2	NotSig	1.3	NotSig	1.5	Sig	sp|Q9NU22|MDN1_HUMAN Midasin OS=Homo sapiens GN=MDN1 PE=1 SV=2
JR982448	403	455	476	488	426	431	601	591	368	399	465	456	1.2	NotSig	1.4	Sig	1.1	NotSig	sp|Q9P2Y5|UVRAG_HUMAN UV radiation resistance-associated gene protein OS=Homo sapiens GN=UVRAG PE=1 SV=1
JR987618	35	39	9	8	26	23	32	30	48	45	42	37	1.2	NotSig	1.3	NotSig	4.4	Sig	sp|Q9QY16|DDX25_RAT ATP-dependent RNA helicase DDX25 OS=Rattus norvegicus GN=Ddx25 PE=1 SV=2
JT018809	788	792	1229	1223	735	827	733	775	872	885	1027	996	1.2	NotSig	1	NotSig	1.6	Sig	sp|Q9QYC0|ADDA_MOUSE Alpha-adducin OS=Mus musculus GN=Add1 PE=1
JT007295	58	50	124	111	82	67	52	51	63	55	60	78	1.2	NotSig	1.4	NotSig	2.2	Sig	sp|Q9QZ15|CLC4A_MOUSE C-type lectin domain family 4 member A OS=Mus musculus GN=Clec4a PE=1 SV=1
JT011218	731	720	1151	1084	991	957	1171	1092	859	909	1056	1064	1.2	NotSig	1.2	NotSig	1.5	Sig	sp|Q9QZN3|FBX8_MOUSE F-box only protein 8 OS=Mus musculus GN=Fbxo8 PE=2 SV=2
JT011543	1109	1089	798	883	1175	1180	858	875	1116	1111	876	987	1.2	NotSig	1.4	Sig	1.3	NotSig	sp|Q9R0K7|AT2B2_MOUSE Plasma membrane calcium-transporting ATPase 2 OS=Mus musculus GN=Atp2b2 PE=1 SV=2
JR975233	380	371	306	306	280	253	436	470	275	245	314	326	1.2	NotSig	1.7	Sig	1.2	NotSig	sp|Q9UK58|CCNL1_HUMAN Cyclin-L1 OS=Homo sapiens GN=CCNL1 PE=1
JR978349	656	665	441	455	702	696	540	600	774	749	623	645	1.2	NotSig	1.2	NotSig	1.5	Sig	sp|Q9ULJ7|ANR50_HUMAN Ankyrin repeat domain-containing protein 50 OS=Homo sapiens GN=ANKRD50 PE=1 SV=4
JT000945	318	317	183	188	245	250	348	363	251	255	223	216	1.2	NotSig	1.4	NotSig	1.7	Sig	sp|Q9ULV1|FZD4_HUMAN Frizzled-4 OS=Homo sapiens GN=FZD4 PE=1
JR974842	356	330	481	526	427	412	430	424	420	404	470	528	1.2	NotSig	1	NotSig	1.5	Sig	sp|Q9UN19|DAPP1_HUMAN Dual adapter for phosphotyrosine and 3-phosphotyrosine and 3-phosphoinositide OS=Homo sapiens GN=DAPP1 PE=1 SV=1
JR974730	154	141	80	84	23	28	31	29	45	35	26	42	1.2	NotSig	1.2	NotSig	1.8	Sig	sp|Q9VCZ3|OCTB1_DROME Octopamine receptor beta-1R OS=Drosophila melanogaster GN=oa2 PE=2 SV=1
JT022823	76	79	86	92	147	128	73	70	92	112	78	87	1.2	NotSig	1.9	Sig	1.1	NotSig	sp|Q9VZF4|FBXW7_DROME F-box/WD repeat-containing protein 7 OS=Drosophila melanogaster GN=ago PE=1 SV=1
JT020165	1321	1333	908	947	1098	1048	928	859	933	983	1062	1188	1.2	NotSig	1.2	NotSig	1.4	Sig	sp|Q9Y2C9|TLR6_HUMAN Toll-like receptor 6 OS=Homo sapiens GN=TLR6 PE=1 SV=2
JR972596	267	251	133	126	131	137	155	130	113	99	84	87	1.2	NotSig	1.1	NotSig	2	Sig	sp|Q9Y5X5|NPFF2_HUMAN Neuropeptide FF receptor 2 OS=Homo sapiens GN=NPFFR2 PE=1 SV=2
JR983916	1418	1383	1945	1893	2099	2122	1972	1874	1784	1839	2190	2276	1.2	NotSig	1.1	NotSig	1.4	Sig	sp|Q9Y603|ETV7_HUMAN Transcription factor ETV7 OS=Homo sapiens GN=ETV7 PE=1 SV=1
JT010969	56	43	124	140	82	93	80	79	103	103	119	137	1.2	NotSig	1.1	NotSig	2.7	Sig	sp|Q9Z2U4|ELF4_MOUSE ETS-related transcription factor Elf-4 OS=Mus musculus GN=Elf4 PE=2 SV=2
JR987799	654	675	1125	1072	988	943	1167	1151	819	824	997	980	1.2	NotSig	1.2	NotSig	1.7	Sig	sp|Q9Z2V9|CCNI_MOUSE Cyclin-I OS=Mus musculus GN=Ccni PE=2 SV=3
JR977631	1976	1902	1229	1257	749	743	936	988	756	765	874	889	1.2	NotSig	1.3	NotSig	1.6	Sig	sp|Q9ZAE9|ACBC_ACTS5 2-epi-5-epi-valiolone synthase OS=Actinoplanes sp. (strain 50/110) GN=acbC PE=3 SV=2
JR974282	455	458	658	657	554	588	412	456	453	500	515	528	1.1	NotSig	1.3	NotSig	1.4	Sig	sp|A1DWM3|MFSD6_PIG Major facilitator superfamily domain-containing protein 6 OS=Sus scrofa GN=MFSD6 PE=2 SV=1
JT010716	2409	2354	1624	1627	1683	1683	1649	1635	1811	1811	1678	1626	1.1	NotSig	1	NotSig	1.5	Sig	sp|A1L1W9|MOT10_DANRE Monocarboxylate transporter 10 OS=Danio rerio GN=slc16a10 PE=2 SV=1
JR982572	1205	1229	554	552	592	564	652	682	580	553	561	513	1.1	NotSig	1.2	NotSig	2.2	Sig	sp|A2SWM2|SPNS2_DANRE Protein spinster homolog 2 OS=Danio rerio GN=spns2 PE=1 SV=2
JR980406	85	78	154	146	104	102	76	87	98	77	95	94	1.1	NotSig	1.3	NotSig	1.8	Sig	sp|A2VDD2|TC1DB_XENLA Tctex1 domain-containing protein 1-B (Fragment) OS=Xenopus laevis GN=tctex1d1-b PE=2 SV=1
JR974641	1201	1153	852	857	1313	1290	1100	1120	1139	1190	1105	1065	1.1	NotSig	1.2	NotSig	1.4	Sig	sp|A3C6D7|ACT2_ORYSJ Actin-2 OS=Oryza sativa subsp. japonica GN=ACT2 PE=2 SV=1
JR972580	918	921	648	650	832	797	672	621	722	714	685	649	1.1	NotSig	1.3	NotSig	1.4	Sig	sp|A5D7I4|EXT1_BOVIN Exostosin-1 OS=Bos taurus GN=EXT1 PE=2 SV=1
JT019284	336	325	264	302	363	408	250	269	391	365	309	360	1.1	NotSig	1.5	Sig	1.2	NotSig	sp|A6QQL0|S15A4_BOVIN Solute carrier family 15 member 4 OS=Bos taurus GN=SLC15A4 PE=2 SV=2
JR974645	215	195	372	375	347	359	199	205	229	227	255	269	1.1	NotSig	1.7	Sig	1.8	Sig	sp|A7RTB3|SOSSC_NEMVE SOSS complex subunit C homolog OS=Nematostella vectensis GN=v1g201834 PE=3 SV=1
JR973318	297	348	467	447	414	340	353	376	301	346	356	357	1.1	NotSig	1	NotSig	1.4	Sig	sp|A7SE05|UBE2S_NEMVE Ubiquitin-conjugating enzyme E2 S OS=Nematostella vectensis GN=v1g237158 PE=3 SV=1
JR985048	381	396	539	568	460	437	418	404	423	414	486	476	1.1	NotSig	1.1	NotSig	1.4	Sig	sp|A8MV24|CQ098_HUMAN Uncharacterized protein C17orf98 OS=Homo sapiens GN=C17orf98 PE=4 SV=1
JR984098	285	265	420	421	428	425	414	376	447	481	432	450	1.1	NotSig	1.1	NotSig	1.5	Sig	sp|B2BS84|IVBI_AUSLA Protease inhibitor OS=Austrelaps labialis PE=2 SV=1
JR981687	694	691	1257	1305	1637	1538	1384	1271	872	908	995	990	1.1	NotSig	1.2	NotSig	1.8	Sig	sp|B7ZTW1|IF4A3_XENTR Eukaryotic initiation factor 4A-III OS=Xenopus tropicalis GN=eif4a3 PE=2 SV=1
JR989481	271	259	388	403	299	295	249	233	203	239	247	235	1.1	NotSig	1.2	NotSig	1.5	Sig	sp|C3YWU0|FUCO_BRAFL Alpha-L-fucosidase OS=Branchiostoma floridae GN=BRAFLDRAFT_56888 PE=3 SV=2
JR973888	1976	1961	1394	1493	1227	1193	1297	1372	1184	1193	1237	1275	1.1	NotSig	1.1	NotSig	1.4	Sig	sp|E2QWQ2|NLK_CANFA Serine/threonine-protein kinase NLK OS=Canis familiaris GN=NLK PE=3 SV=1
JT018957	156	159	305	303	264	275	305	334	225	230	258	259	1.1	NotSig	1.2	NotSig	1.9	Sig	sp|O00408|PDE2A_HUMAN cGMP-dependent 3',5'-cyclic phosphodiesterase OS=Homo sapiens GN=PDE2A PE=1 SV=1
JR985746	5246	5281	4469	4533	4104	4085	5112	5222	3760	3617	4055	4096	1.1	NotSig	1.3	Sig	1.2	NotSig	sp|O00560|SDCB1_HUMAN Syntenin-1 OS=Homo sapiens GN=SDCBP PE=1
JR975224	2406	2418	1811	1799	2617	2592	1969	1994	2415	2422	2310	2259	1.1	NotSig	1.3	Sig	1.3	Sig	sp|O13395|CHS6_USTMA Chitin synthase 6 OS=Ustilago maydis (strain 521 / FGSC 9021) GN=CHS6 PE=3 SV=2
JR985319	1169	1145	1759	1706	1481	1487	1368	1364	1434	1475	1614	1666	1.1	NotSig	1.1	NotSig	1.5	Sig	sp|O14874|BCKD_HUMAN [3-methyl-2-oxobutanoate dehydrogenase [lipoamide]] kinase, mitochondrial OS=Homo sapiens GN=BCKDK PE=1
JR989029	1130	1067	952	1000	927	926	689	668	1020	1057	954	936	1.1	NotSig	1.4	Sig	1.1	NotSig	sp|O15169|AXIN1_HUMAN Axin-1 OS=Homo sapiens GN=AXIN1 PE=1 SV=2
JT011539	439	470	304	299	285	281	428	441	399	410	373	362	1.1	NotSig	1.5	Sig	1.5	Sig	sp|O15439|MRP4_HUMAN Multidrug resistance-associated protein 4 OS=Homo sapiens GN=ABCC4 PE=1 SV=3
JR980691	2259	2169	1624	1614	924	955	1086	1080	1003	980	1069	1092	1.1	NotSig	1.2	NotSig	1.4	Sig	sp|O18896|SOX9_PIG Transcription factor SOX-9 OS=Sus scrofa GN=SOX9 PE=2 SV=1
JR977346	4019	3899	3420	3461	2653	2533	3361	3402	2767	2904	3201	3226	1.1	NotSig	1.3	Sig	1.2	NotSig	sp|O35566|CD151_MOUSE CD151 antigen OS=Mus musculus GN=Cd151 PE=2 SV=2
JT010314	508	516	523	522	416	375	778	819	417	433	471	429	1.1	NotSig	2	Sig	1	NotSig	sp|O42115|ARX_DANRE Aristaless-related homeobox protein OS=Danio rerio GN=arx PE=2 SV=1
JR978960	562	562	333	312	630	657	394	395	552	528	535	484	1.1	NotSig	1.6	Sig	1.7	Sig	sp|O43435|TBX1_HUMAN T-box transcription factor TBX1 OS=Homo sapiens GN=TBX1 PE=1 SV=1
JT004096	954	925	770	771	676	628	1012	1014	640	662	706	676	1.1	NotSig	1.6	Sig	1.2	NotSig	sp|O43900|PRIC3_HUMAN Prickle-like protein 3 OS=Homo sapiens GN=PRICKLE3 PE=1 SV=2
JR980117	511	546	387	346	510	566	508	502	606	599	512	575	1.1	NotSig	1.1	NotSig	1.4	Sig	sp|O43933|PEX1_HUMAN Peroxisome biogenesis factor 1 OS=Homo sapiens GN=PEX1 PE=1 SV=1
JR994033	1088	1095	989	942	1607	1693	1157	1161	1445	1485	1363	1340	1.1	NotSig	1.4	Sig	1.1	NotSig	sp|O57321|EAA1_AMBTI Excitatory amino acid transporter 1 OS=Ambystoma tigrinum GN=SLC1A3 PE=2 SV=1
JT011212	202	195	343	320	331	305	179	208	321	309	342	337	1.1	NotSig	1.6	Sig	1.7	Sig	sp|O57382|TLL2_XENLA Tolloid-like protein 2 OS=Xenopus laevis GN=tll2 PE=2 SV=1
JR985829	623	660	672	613	896	876	525	574	542	585	640	654	1.1	NotSig	1.6	Sig	1	NotSig	sp|O57382|TLL2_XENLA Tolloid-like protein 2 OS=Xenopus laevis GN=tll2 PE=2 SV=1
JT012967	494	439	278	292	270	283	313	337	394	402	343	366	1.1	NotSig	1.2	NotSig	1.6	Sig	sp|O60287|NPA1P_HUMAN Nucleolar pre-ribosomal-associated protein 1 OS=Homo sapiens GN=URB1 PE=1 SV=4
JR989112	1371	1358	984	1005	911	895	808	802	1150	1105	1054	1061	1.1	NotSig	1.1	NotSig	1.4	Sig	sp|O60941|DTNB_HUMAN Dystrobrevin beta OS=Homo sapiens GN=DTNB PE=1 SV=1
JR995016	1038	1014	1341	1377	1179	1151	1130	1188	1180	1185	1258	1230	1.1	NotSig	1	NotSig	1.3	Sig	sp|O70437|SMAD4_RAT Mothers against decapentaplegic homolog 4 OS=Rattus norvegicus GN=Smad4 PE=1 SV=1
JT006878	1149	1148	994	991	1194	1089	1589	1621	1179	1214	1300	1300	1.1	NotSig	1.4	Sig	1.2	NotSig	sp|O77460|IPYR_DROME Inorganic pyrophosphatase OS=Drosophila melanogaster GN=Nurf-38 PE=1 SV=3
JR995528	337	318	216	180	367	361	248	249	312	307	295	290	1.1	NotSig	1.5	Sig	1.7	Sig	sp|O81635|ATK4_ARATH Kinesin-4 OS=Arabidopsis thaliana GN=ATK4 PE=1 SV=2
JR971326	595	573	740	781	843	846	635	602	792	833	701	764	1.1	NotSig	1.4	Sig	1.3	NotSig	sp|O88281|MEGF6_RAT Multiple epidermal growth factor-like domains protein 6 OS=Rattus norvegicus GN=Megf6 PE=1 SV=1
JR991561	519	524	711	764	627	625	560	624	470	487	513	584	1.1	NotSig	1.1	NotSig	1.4	Sig	sp|O88900|GRB14_RAT Growth factor receptor-bound protein 14 OS=Rattus norvegicus GN=Grb14 PE=2 SV=1
JR996000	278	247	509	524	388	363	313	344	299	338	384	340	1.1	NotSig	1.1	NotSig	2	Sig	sp|O89026|ROBO1_MOUSE Roundabout homolog 1 OS=Mus musculus GN=Robo1 PE=1 SV=1
JR976975	352	353	547	498	279	261	258	301	244	304	318	302	1.1	NotSig	1	NotSig	1.5	Sig	sp|O93353|HXA3_CHICK Homeobox protein Hox-A3 OS=Gallus gallus GN=HOXA3 PE=2 SV=2
JR992559	3083	3090	1743	1877	1794	1900	2431	2380	1802	1837	1943	2116	1.1	NotSig	1.3	Sig	1.7	Sig	sp|O93429|TRFE_PAROL Serotransferrin OS=Paralichthys olivaceus GN=tf PE=2 SV=1
JR984716	1143	1129	1188	1230	1310	1295	1019	952	1374	1360	1326	1248	1.1	NotSig	1.3	Sig	1.1	NotSig	sp|O94818|NOL4_HUMAN Nucleolar protein 4 OS=Homo sapiens GN=NOL4 PE=2 SV=2
JR972393	1833	1801	1220	1292	1916	1893	1405	1402	1854	1875	1745	1593	1.1	NotSig	1.4	Sig	1.4	Sig	sp|O97758|ZO1_CANFA Tight junction protein ZO-1 OS=Canis familiaris GN=TJP1 PE=1 SV=1
JR978351	1177	1130	1392	1394	1605	1600	1203	1145	1229	1252	1362	1347	1.1	NotSig	1.4	Sig	1.2	NotSig	sp|P00734|THRB_HUMAN Prothrombin OS=Homo sapiens GN=F2 PE=1 SV=2
JR975429	1392	1419	1289	1392	2034	2028	3077	2985	1543	1450	1538	1684	1.1	NotSig	1.5	Sig	1	NotSig	sp|P08003|PDIA4_MOUSE Protein disulfide-isomerase A4 OS=Mus musculus GN=Pdia4 PE=1 SV=3
JR977576	2925	2925	5092	5020	3005	2978	3185	3223	2537	2484	2669	2814	1.1	NotSig	1.1	NotSig	1.7	Sig	sp|P08553|NFM_MOUSE Neurofilament medium polypeptide OS=Mus musculus GN=Nefm PE=1 SV=4
JT021890	3916	4095	2626	2684	2991	2943	2819	2810	3127	3048	2928	2862	1.1	NotSig	1.1	NotSig	1.5	Sig	sp|P08775|RPB1_MOUSE DNA-directed RNA polymerase II subunit RPB1 OS=Mus musculus GN=Polr2a PE=1 SV=3
JT018996	293	299	401	367	576	555	386	403	344	343	360	387	1.1	NotSig	1.4	Sig	1.3	NotSig	sp|P0C6B8|SVEP1_RAT Sushi, von Willebrand factor type A, EGF and pentraxin domain-containing protein 1 OS=Rattus norvegicus GN=Svep1 PE=1 SV=1
JT018019	42187	42589	42507	42644	33931	33627	45134	45157	25821	25583	29340	29023	1.1	NotSig	1.3	Sig	1	NotSig	sp|P0CH28|UBC_BOVIN Polyubiquitin-C OS=Bos taurus GN=UBC PE=1
JT022984	794	746	656	690	589	549	801	803	481	472	499	533	1.1	NotSig	1.4	Sig	1.1	NotSig	sp|P11387|TOP1_HUMAN DNA topoisomerase 1 OS=Homo sapiens GN=TOP1 PE=1 SV=2
JR999845	13799	13591	9653	9656	10946	10803	16674	16357	8966	8905	7967	7809	1.1	NotSig	1.5	Sig	1.4	Sig	sp|P11501|HS90A_CHICK Heat shock protein HSP 90-alpha OS=Gallus gallus GN=HSP90AA1 PE=3 SV=3
JR997509	626	627	412	450	552	549	676	616	610	622	570	520	1.1	NotSig	1.2	NotSig	1.5	Sig	sp|P14314|GLU2B_HUMAN Glucosidase 2 subunit beta OS=Homo sapiens GN=PRKCSH PE=1 SV=2
JT000629	1523	1609	2197	2265	1793	1844	1660	1730	1664	1772	1826	1947	1.1	NotSig	1.1	NotSig	1.4	Sig	sp|P14618|KPYM_HUMAN Pyruvate kinase isozymes M1/M2 OS=Homo sapiens GN=PKM2 PE=1 SV=4
JT001050	1004	1106	696	617	943	898	750	715	771	801	856	892	1.1	NotSig	1.3	NotSig	1.6	Sig	sp|P15989|CO6A3_CHICK Collagen alpha-3(VI) chain OS=Gallus gallus GN=COL6A3 PE=2 SV=2
JR982406	209	195	306	302	205	209	225	221	191	206	218	208	1.1	NotSig	1.1	NotSig	1.5	Sig	sp|P16066|ANPRA_HUMAN Atrial natriuretic peptide receptor 1 OS=Homo sapiens GN=NPR1 PE=1 SV=1
JT011353	8474	8513	10017	10040	6881	6757	9087	9190	5035	5100	5696	5762	1.1	NotSig	1.3	Sig	1.2	NotSig	sp|P16580|GLNA_CHICK Glutamine synthetase OS=Gallus gallus GN=GLUL PE=1 SV=1
JR993827	1832	1768	1496	1542	1285	1249	1661	1667	1211	1208	1040	1071	1.1	NotSig	1.3	Sig	1.2	NotSig	sp|P20241|NRG_DROME Neuroglian OS=Drosophila melanogaster GN=Nrg PE=1 SV=2
JR988259	8597	8282	6412	6253	4091	4114	4908	4917	5060	5179	5473	5518	1.1	NotSig	1.2	NotSig	1.3	Sig	sp|P21333|FLNA_HUMAN Filamin-A OS=Homo sapiens GN=FLNA PE=1 SV=4
JR980630	362	365	376	374	413	422	267	293	400	393	434	431	1.1	NotSig	1.5	Sig	1	NotSig	sp|P21521|SY65_DROME Synaptotagmin 1 OS=Drosophila melanogaster GN=Syt1 PE=1 SV=2
JR982194	719	695	446	474	362	429	453	430	378	409	446	453	1.1	NotSig	1.1	NotSig	1.5	Sig	sp|P21575|DYN1_RAT Dynamin-1 OS=Rattus norvegicus GN=Dnm1 PE=1
JT009255	840	808	1188	1186	1365	1366	1151	1139	1672	1656	1476	1493	1.1	NotSig	1.2	NotSig	1.4	Sig	sp|P21674|FST_RAT Follistatin OS=Rattus norvegicus GN=Fst PE=1
JR972797	2027	2023	1402	1347	1457	1558	2115	2154	1089	1109	970	1058	1.1	NotSig	1.4	Sig	1.5	Sig	sp|P22700|ATC1_DROME Calcium-transporting ATPase sarcoplasmic/endoplasmic reticulum type OS=Drosophila melanogaster GN=Ca-P60A PE=1 SV=2
JR983930	1032	1026	1442	1463	1209	1220	1507	1572	1172	1162	1228	1241	1.1	NotSig	1.3	NotSig	1.4	Sig	sp|P23359|BMP7_MOUSE Bone morphogenetic protein 7 OS=Mus musculus GN=Bmp7 PE=1 SV=2
JR992381	879	852	575	591	640	657	670	669	702	676	587	630	1.1	NotSig	1	NotSig	1.5	Sig	sp|P23588|IF4B_HUMAN Eukaryotic translation initiation factor 4B OS=Homo sapiens GN=EIF4B PE=1 SV=2
JR982134	740	735	525	552	851	754	513	553	752	706	666	642	1.1	NotSig	1.5	Sig	1.4	Sig	sp|P23978|SC6A1_RAT Sodium- and chloride-dependent GABA transporter 1 OS=Rattus norvegicus GN=Slc6a1 PE=1 SV=1
JR989211	5284	5240	2994	2928	2703	2737	2411	2444	3200	3212	2803	2845	1.1	NotSig	1.1	NotSig	1.8	Sig	sp|P24346|DDX3_XENLA Putative ATP-dependent RNA helicase an3 OS=Xenopus laevis GN=an3 PE=2 SV=1
JR992591	2337	2311	2408	2397	2497	2482	3213	3423	2148	2216	2517	2486	1.1	NotSig	1.3	Sig	1	NotSig	sp|P26369|U2AF2_MOUSE Splicing factor U2AF 65 kDa subunit OS=Mus musculus GN=U2af2 PE=1 SV=3
JT017305	225	226	1	1	1	2	185	226	227	238	205	221	1.1	NotSig	137	Sig	225.5	Sig	sp|P26779|SAP_BOVIN Proactivator polypeptide OS=Bos taurus GN=PSAP PE=1 SV=3
JR972270	241	252	256	261	291	261	468	502	186	223	251	213	1.1	NotSig	1.8	Sig	1	NotSig	sp|P28562|DUS1_HUMAN Dual specificity protein phosphatase 1 OS=Homo sapiens GN=DUSP1 PE=1 SV=3
JR988389	2073	2160	1786	1741	2213	2173	1652	1617	2083	1988	1879	1713	1.1	NotSig	1.3	Sig	1.2	NotSig	sp|P29145|NECB_HYDVU PC3-like endoprotease variant B OS=Hydra vulgaris PE=2 SV=1
JR999206	2089	2070	1886	1887	1695	1718	2487	2436	1579	1557	1435	1467	1.1	NotSig	1.4	Sig	1.1	NotSig	sp|P33947|ERD22_HUMAN ER lumen protein retaining receptor 2 OS=Homo sapiens GN=KDELR2 PE=1 SV=1
JT011541	260	253	153	149	223	160	184	154	179	151	145	168	1.1	NotSig	1.1	NotSig	1.7	Sig	sp|P36080|RRP14_YEAST Ribosomal RNA-processing protein 14 OS=Saccharomyces cerevisiae (strain ATCC 204508 / S288c) GN=RRP14 PE=1 SV=1
JT017016	135	140	78	62	271	290	152	170	182	188	169	166	1.1	NotSig	1.7	Sig	2	Sig	sp|P37889|FBLN2_MOUSE Fibulin-2 OS=Mus musculus GN=Fbln2 PE=1
JR973985	2398	2404	1843	1878	1537	1545	1570	1650	1200	1245	1289	1281	1.1	NotSig	1	NotSig	1.3	Sig	sp|P38646|GRP75_HUMAN Stress-70 protein, mitochondrial OS=Homo sapiens GN=HSPA9 PE=1 SV=2
JR972403	176	158	156	161	89	93	167	170	174	145	156	179	1.1	NotSig	1.9	Sig	1.1	NotSig	sp|P38718|BR44_RAT Brain protein 44 OS=Rattus norvegicus GN=Brp44 PE=2 SV=1
JR971625	874	887	904	945	1176	1149	1641	1664	992	998	1096	1090	1.1	NotSig	1.4	Sig	1	NotSig	sp|P41158|ELK4_MOUSE ETS domain-containing protein Elk-4 OS=Mus musculus GN=Elk4 PE=2 SV=2
JR992444	3415	3396	2525	2518	1894	1909	2073	2103	1991	1898	2111	2058	1.1	NotSig	1.1	NotSig	1.4	Sig	sp|P41233|ABCA1_MOUSE ATP-binding cassette sub-family A member 1 OS=Mus musculus GN=Abca1 PE=1 SV=4
JR986419	844	788	591	587	628	628	563	578	517	550	623	569	1.1	NotSig	1.1	NotSig	1.4	Sig	sp|P42587|HNK2_XENLA Homeobox protein XENK-2 OS=Xenopus laevis PE=2 SV=1
JR983417	892	823	793	770	1131	1220	863	883	1071	1119	992	981	1.1	NotSig	1.3	Sig	1.1	NotSig	sp|P42694|HELZ_HUMAN Probable helicase with zinc finger domain OS=Homo sapiens GN=HELZ PE=1 SV=2
JT008113	343	338	518	545	513	448	443	463	426	420	445	449	1.1	NotSig	1.1	NotSig	1.6	Sig	sp|P46019|KPB2_HUMAN Phosphorylase b kinase regulatory subunit alpha, liver isoform OS=Homo sapiens GN=PHKA2 PE=1 SV=1
JR992773	112	108	55	42	45	44	61	45	46	43	43	57	1.1	NotSig	1.2	NotSig	2.3	Sig	sp|P49338|WNT4_XENLA Protein Wnt-4 OS=Xenopus laevis GN=wnt4 PE=2 SV=1
JT008615	209	201	241	285	158	191	314	298	237	227	267	241	1.1	NotSig	1.8	Sig	1.3	NotSig	sp|P49582|ACHA7_MOUSE Neuronal acetylcholine receptor subunit alpha-7 OS=Mus musculus GN=Chrna7 PE=2 SV=1
JT003009	825	881	593	604	766	812	757	734	805	830	728	755	1.1	NotSig	1.1	NotSig	1.4	Sig	sp|P49793|NUP98_RAT Nuclear pore complex protein Nup98-Nup96 OS=Rattus norvegicus GN=Nup98 PE=1 SV=2
JT000358	536	504	590	569	481	483	341	328	520	498	428	486	1.1	NotSig	1.4	Sig	1.1	NotSig	sp|P50429|ARSB_MOUSE Arylsulfatase B OS=Mus musculus GN=Arsb PE=2 SV=3
JR979945	1343	1229	1191	1198	1011	1049	1378	1344	1043	1053	1096	1118	1.1	NotSig	1.3	Sig	1.1	NotSig	sp|P50538|MAD1_MOUSE Max dimerization protein 1 OS=Mus musculus GN=Mxd1 PE=1 SV=2
JR990254	89	88	41	34	50	47	58	56	87	85	72	82	1.1	NotSig	1.2	NotSig	2.4	Sig	sp|P53111|ARI1_YEAST NADPH-dependent aldehyde reductase ARI1 OS=Saccharomyces cerevisiae (strain ATCC 204508 / S288c) GN=ARI1 PE=1 SV=1
JT005286	211	246	369	383	316	301	363	388	339	304	355	350	1.1	NotSig	1.2	NotSig	1.6	Sig	sp|P54357|MLC2_DROME Myosin-2 essential light chain OS=Drosophila melanogaster GN=Mlc-c PE=1 SV=1
JR980169	2078	2127	1235	1237	1218	1287	1266	1245	1280	1250	1108	1169	1.1	NotSig	1	NotSig	1.7	Sig	sp|P55012|S12A2_MOUSE Solute carrier family 12 member 2 OS=Mus musculus GN=Slc12a2 PE=1 SV=2
JR999299	300	298	70	70	72	69	99	104	107	86	81	89	1.1	NotSig	1.4	NotSig	4.3	Sig	sp|P55115|NAS15_CAEEL Zinc metalloproteinase nas-15 OS=Caenorhabditis elegans GN=nas-15 PE=2 SV=2
JR989828	2066	2119	1011	1012	675	739	502	501	823	772	930	883	1.1	NotSig	1.4	Sig	2.1	Sig	sp|P55579|Y4NG_RHISN Uncharacterized protein y4nG OS=Rhizobium sp. (strain NGR234) GN=NGR_a02350 PE=4 SV=1
JR971484	55	50	113	94	111	86	76	46	64	86	72	93	1.1	NotSig	1.6	NotSig	2	Sig	sp|P55807|NRT2_CHICK NAD(P)(+)--arginine ADP-ribosyltransferase 2 OS=Gallus gallus PE=2 SV=1
JR973172	573	558	789	794	630	633	577	585	524	511	575	599	1.1	NotSig	1.1	NotSig	1.4	Sig	sp|P57093|PAHX_RAT Phytanoyl-CoA dioxygenase, peroxisomal OS=Rattus norvegicus GN=Phyh PE=1 SV=2
JT002813	445	452	278	302	215	242	349	365	389	370	428	400	1.1	NotSig	1.6	Sig	1.5	Sig	sp|P59015|VPS18_DANRE Vacuolar protein sorting-associated protein 18 homolog OS=Danio rerio GN=vps18 PE=2 SV=2
JR996386	341	370	423	421	592	616	378	457	413	429	415	483	1.1	NotSig	1.4	Sig	1.2	NotSig	sp|P62296|ASPM_SAIBB Abnormal spindle-like microcephaly-associated protein homolog OS=Saimiri boliviensis boliviensis GN=ASPM PE=2 SV=1
JR989059	287	301	168	174	278	269	245	210	280	270	237	264	1.1	NotSig	1.2	NotSig	1.7	Sig	sp|P69527|AMPO_RAT Aminopeptidase O OS=Rattus norvegicus GN=Aopep PE=2 SV=1
JT013575	980	958	649	641	649	652	1337	1326	685	666	621	574	1.1	NotSig	2	Sig	1.5	Sig	sp|P78543|BTG2_HUMAN Protein BTG2 OS=Homo sapiens GN=BTG2 PE=1
JR985207	1631	1632	1578	1438	1272	1251	1935	1898	1197	1216	1313	1314	1.1	NotSig	1.5	Sig	1.1	NotSig	sp|P79145|CREM_CANFA cAMP-responsive element modulator OS=Canis familiaris GN=CREM PE=2 SV=2
JT002812	622	632	735	736	890	908	492	539	1046	984	943	954	1.1	NotSig	1.7	Sig	1.2	NotSig	sp|P85857|GDF6A_DANRE Growth/differentiation factor 6-A OS=Danio rerio GN=gdf6a PE=2 SV=1
JR971005	475	445	377	365	473	452	729	736	365	342	360	404	1.1	NotSig	1.6	Sig	1.2	NotSig	sp|P86854|PLCL_MYTGA Perlucin-like protein OS=Mytilus galloprovincialis PE=1 SV=1
JR972827	990	969	1038	1023	837	804	1176	1223	845	858	964	874	1.1	NotSig	1.5	Sig	1.1	NotSig	sp|P97360|ETV6_MOUSE Transcription factor ETV6 OS=Mus musculus GN=Etv6 PE=1 SV=1
JT017581	627	661	843	906	1158	1132	1030	1017	860	807	886	987	1.1	NotSig	1.1	NotSig	1.4	Sig	sp|P97608|OPLA_RAT 5-oxoprolinase OS=Rattus norvegicus GN=Oplah PE=1 SV=2
JR971946	1400	1399	2009	2031	2717	2684	2513	2484	2110	2120	2262	2283	1.1	NotSig	1.1	NotSig	1.4	Sig	sp|P97846|CNTP1_RAT Contactin-associated protein 1 OS=Rattus norvegicus GN=Cntnap1 PE=1 SV=1
JR976511	77	74	120	127	108	91	197	162	115	98	122	106	1.1	NotSig	1.8	Sig	1.6	NotSig	sp|P97931|UNG_MOUSE Uracil-DNA glycosylase OS=Mus musculus GN=Ung PE=2 SV=3
JT001265	472	469	481	473	588	612	390	399	489	495	459	423	1.1	NotSig	1.5	Sig	1	NotSig	sp|P98069|BMPH_STRPU Bone morphogenetic protein 1 homolog OS=Strongylocentrotus purpuratus PE=2 SV=1
JT017179	113	113	55	35	47	42	51	52	44	37	41	45	1.1	NotSig	1.2	NotSig	2.5	Sig	sp|Q00168|KCC2A_DROME Calcium/calmodulin-dependent protein kinase type II alpha chain OS=Drosophila melanogaster GN=CaMKII PE=1 SV=1
JT009015	253	251	474	416	347	346	316	330	289	302	320	342	1.1	NotSig	1.1	NotSig	1.8	Sig	sp|Q00808|HETE1_PODAS Vegetative incompatibility protein HET-E-1 OS=Podospora anserina GN=HET-E1 PE=4 SV=1
JT014411	1328	1270	583	574	592	570	995	1038	563	539	570	588	1.1	NotSig	1.7	Sig	2.2	Sig	sp|Q01196|RUNX1_HUMAN Runt-related transcription factor 1 OS=Homo sapiens GN=RUNX1 PE=1 SV=3
JT004771	235	232	129	100	131	132	41	60	152	163	179	172	1.1	NotSig	2.6	Sig	2	Sig	sp|Q01528|HAAF_LIMPO Hemagglutinin/amebocyte aggregation factor OS=Limulus polyphemus PE=1 SV=1
JR988007	338	347	383	328	599	616	401	380	457	447	404	386	1.1	NotSig	1.6	Sig	1	NotSig	sp|Q01H84|SELN_XENTR Selenoprotein N OS=Xenopus tropicalis GN=sepn1 PE=2 SV=2
JR992353	814	819	411	396	396	410	889	844	363	397	391	453	1.1	NotSig	2.2	Sig	2	Sig	sp|Q02361|FD3_DROME Fork head domain-containing protein FD3 OS=Drosophila melanogaster GN=fd59A PE=2 SV=2
JT009901	3777	3722	3422	3238	3671	3737	2933	2764	2996	3045	2896	2803	1.1	NotSig	1.3	Sig	1.1	NotSig	sp|Q03168|ASPP_AEDAE Lysosomal aspartic protease OS=Aedes aegypti GN=AAEL006169 PE=1 SV=2
JR993474	119	123	56	76	96	62	180	189	45	54	48	46	1.1	NotSig	2.3	Sig	1.8	NotSig	sp|Q04688|ELG_DROME DNA-binding protein Ets97D OS=Drosophila melanogaster GN=Ets97D PE=1 SV=2
JR991468	1966	1928	1593	1584	1328	1322	900	991	1371	1456	1556	1524	1.1	NotSig	1.4	Sig	1.2	NotSig	sp|Q05AQ8|ZN503_XENTR Zinc finger protein 503 OS=Xenopus tropicalis GN=znf503 PE=2 SV=1
JR990050	99	83	154	168	111	130	73	77	99	109	99	138	1.1	NotSig	1.6	NotSig	1.8	Sig	sp|Q06S87|HIUH_DANRE 5-hydroxyisourate hydrolase OS=Danio rerio GN=urah PE=1 SV=1
JR998467	1250	1275	1663	1677	1444	1559	1293	1220	1473	1531	1670	1587	1.1	NotSig	1.2	NotSig	1.3	Sig	sp|Q07889|SOS1_HUMAN Son of sevenless homolog 1 OS=Homo sapiens GN=SOS1 PE=1 SV=1
JR989966	608	553	142	128	195	158	160	165	124	117	138	127	1.1	NotSig	1.1	NotSig	4.3	Sig	sp|Q08CS6|MOXD2_DANRE DBH-like monooxygenase protein 2 homolog OS=Danio rerio GN=moxd2 PE=2 SV=2
JR975634	263	236	138	123	113	93	165	167	207	192	211	210	1.1	NotSig	1.6	NotSig	1.9	Sig	sp|Q08DT6|RM47_BOVIN 39S ribosomal protein L47, mitochondrial OS=Bos taurus GN=MRPL47 PE=2 SV=1
JR990694	211	206	198	175	177	164	295	285	193	196	163	179	1.1	NotSig	1.7	Sig	1.1	NotSig	sp|Q0GGW5|STK11_CHICK Serine/threonine-protein kinase STK11 OS=Gallus gallus GN=STK11 PE=2 SV=1
JR986365	719	716	693	690	640	620	847	877	637	588	647	666	1.1	NotSig	1.4	Sig	1	NotSig	sp|Q0II91|DJC21_BOVIN DnaJ homolog subfamily C member 21 OS=Bos taurus GN=DNAJC21 PE=2 SV=2
JT022320	428	406	450	506	409	399	245	251	384	410	444	423	1.1	NotSig	1.6	Sig	1.1	NotSig	sp|Q0VA40|SP9_XENTR Transcription factor Sp9 OS=Xenopus tropicalis GN=sp9 PE=2 SV=1
JR985679	2450	2496	2401	2356	1805	1764	2844	2965	1607	1576	1717	1738	1.1	NotSig	1.6	Sig	1	NotSig	sp|Q0VH32|MNT_XENLA Max-binding protein MNT OS=Xenopus laevis GN=mnt PE=2 SV=1
JR998185	876	856	379	435	135	142	106	103	233	247	263	283	1.1	NotSig	1.3	NotSig	2.1	Sig	sp|Q13308|PTK7_HUMAN Inactive tyrosine-protein kinase 7 OS=Homo sapiens GN=PTK7 PE=1 SV=2
JR974303	946	916	893	829	1429	1437	993	963	1241	1180	1097	1025	1.1	NotSig	1.5	Sig	1.1	NotSig	sp|Q13439|GOGA4_HUMAN Golgin subfamily A member 4 OS=Homo sapiens GN=GOLGA4 PE=1 SV=1
JT020402	242	255	423	448	593	642	423	406	317	345	367	370	1.1	NotSig	1.5	Sig	1.8	Sig	sp|Q13439|GOGA4_HUMAN Golgin subfamily A member 4 OS=Homo sapiens GN=GOLGA4 PE=1 SV=1
JT001373	123	125	205	213	170	191	160	148	120	120	120	149	1.1	NotSig	1.2	NotSig	1.7	Sig	sp|Q13454|TUSC3_HUMAN Tumor suppressor candidate 3 OS=Homo sapiens GN=TUSC3 PE=2 SV=1
JT009360	1014	949	1325	1331	1164	1167	1208	1201	1183	1126	1259	1336	1.1	NotSig	1	NotSig	1.4	Sig	sp|Q13542|4EBP2_HUMAN Eukaryotic translation initiation factor 4E-binding protein 2 OS=Homo sapiens GN=EIF4EBP2 PE=1 SV=1
JT006453	200	196	108	101	161	144	149	145	143	126	125	116	1.1	NotSig	1	NotSig	1.9	Sig	sp|Q13951|PEBB_HUMAN Core-binding factor subunit beta OS=Homo sapiens GN=CBFB PE=1 SV=2
JR981919	1823	1856	1588	1524	1180	1309	2842	2919	1047	1056	1178	1174	1.1	NotSig	2.3	Sig	1.2	NotSig	sp|Q14106|TOB2_HUMAN Protein Tob2 OS=Homo sapiens GN=TOB2 PE=1
JT015427	413	388	208	192	240	232	331	301	223	232	223	207	1.1	NotSig	1.3	NotSig	2	Sig	sp|Q14192|FHL2_HUMAN Four and a half LIM domains protein 2 OS=Homo sapiens GN=FHL2 PE=1 SV=3
JR997722	665	631	457	445	582	559	577	551	610	551	519	501	1.1	NotSig	1	NotSig	1.4	Sig	sp|Q14690|RRP5_HUMAN Protein RRP5 homolog OS=Homo sapiens GN=PDCD11 PE=1 SV=3
JT014203	1240	1283	877	970	1089	968	962	935	1079	1039	1008	1003	1.1	NotSig	1.1	NotSig	1.4	Sig	sp|Q14AX6|CDK12_MOUSE Cyclin-dependent kinase 12 OS=Mus musculus GN=Cdk12 PE=1 SV=2
JR976384	755	796	549	523	489	469	518	577	498	453	517	507	1.1	NotSig	1.1	NotSig	1.4	Sig	sp|Q15436|SC23A_HUMAN Protein transport protein Sec23A OS=Homo sapiens GN=SEC23A PE=1 SV=2
JT005661	346	352	122	127	99	105	196	182	76	86	93	93	1.1	NotSig	1.9	Sig	2.8	Sig	sp|Q19673|TYR3_CAEEL Putative tyrosinase-like protein tyr-3 OS=Caenorhabditis elegans GN=tyr-3 PE=2 SV=5
JR992511	12142	11913	9076	9127	9503	9364	8538	8516	9830	9868	8872	8748	1.1	NotSig	1.1	NotSig	1.3	Sig	sp|Q1HPK6|EF2_BOMMO Translation elongation factor 2 OS=Bombyx mori GN=tef2 PE=1 SV=1
JR990197	450	480	858	810	606	638	715	694	665	653	734	754	1.1	NotSig	1.1	NotSig	1.8	Sig	sp|Q1LZ53|DNM3A_RAT DNA (cytosine-5)-methyltransferase 3A OS=Rattus norvegicus GN=Dnmt3a PE=2 SV=1
JR981482	260	264	275	324	312	308	204	197	381	343	306	332	1.1	NotSig	1.5	Sig	1.1	NotSig	sp|Q1PSW8|LIN41_MOUSE Tripartite motif-containing protein 71 OS=Mus musculus GN=Trim71 PE=2 SV=1
JR975119	393	364	541	513	474	438	480	478	476	443	489	523	1.1	NotSig	1.1	NotSig	1.4	Sig	sp|Q26619|KAPR_STRPU cAMP-dependent protein kinase type II regulatory subunit OS=Strongylocentrotus purpuratus PE=2 SV=1
JR983068	462	477	850	793	727	748	690	703	823	748	884	856	1.1	NotSig	1.1	NotSig	1.7	Sig	sp|Q26636|CATL_SARPE Cathepsin L OS=Sarcophaga peregrina PE=1
JT020837	826	830	585	561	774	754	831	827	551	621	539	486	1.1	NotSig	1.1	NotSig	1.4	Sig	sp|Q26636|CATL_SARPE Cathepsin L OS=Sarcophaga peregrina PE=1
JR983644	278	293	249	295	480	466	285	291	328	315	360	373	1.1	NotSig	1.6	Sig	1	NotSig	sp|Q29RU2|OIT3_BOVIN Oncoprotein-induced transcript 3 protein OS=Bos taurus GN=OIT3 PE=2 SV=1
JR999521	4693	4733	4359	4308	3687	3616	6499	6311	3529	3536	3957	3842	1.1	NotSig	1.8	Sig	1.1	NotSig	sp|Q2EJA0|YAP1_RAT Yorkie homolog OS=Rattus norvegicus GN=Yap1 PE=2 SV=1
JR996679	2771	2852	3814	3732	3164	3362	3229	3150	3213	3217	3434	3494	1.1	NotSig	1	NotSig	1.3	Sig	sp|Q2F7Z7|TMM59_PIG Transmembrane protein 59 OS=Sus scrofa GN=TMEM59 PE=2 SV=1
JR982041	324	360	535	549	441	462	472	428	453	452	492	480	1.1	NotSig	1	NotSig	1.6	Sig	sp|Q2HJ23|MLP3A_BOVIN Microtubule-associated proteins 1A/1B light chain 3A OS=Bos taurus GN=MAP1LC3A PE=2 SV=1
JT006946	1336	1373	1780	1839	1319	1277	1330	1321	1257	1236	1380	1378	1.1	NotSig	1	NotSig	1.3	Sig	sp|Q2HJ57|COTL1_BOVIN Coactosin-like protein OS=Bos taurus GN=COTL1 PE=2 SV=3
JR980422	2222	2221	2198	2081	2897	2843	2184	2013	2587	2604	2338	2352	1.1	NotSig	1.4	Sig	1	NotSig	sp|Q2VL90|C163A_PIG Scavenger receptor cysteine-rich type 1 protein M130 OS=Sus scrofa GN=CD163 PE=1 SV=1
JR972945	286	301	193	171	180	224	165	185	254	251	219	244	1.1	NotSig	1.2	NotSig	1.6	Sig	sp|Q32NT4|LRC58_XENLA Leucine-rich repeat-containing protein 58 OS=Xenopus laevis GN=lrrc58 PE=2 SV=1
JT002895	482	465	240	290	559	463	445	381	530	529	477	446	1.1	NotSig	1.2	NotSig	1.8	Sig	sp|Q35099|NU5M_METSE NADH-ubiquinone oxidoreductase chain 5 OS=Metridium senile GN=ND5 PE=3 SV=1
JT001785	115	126	18	18	19	16	100	102	60	75	72	76	1.1	NotSig	5.8	Sig	6.7	Sig	sp|Q3TJZ6|FA98A_MOUSE Protein FAM98A OS=Mus musculus GN=Fam98a PE=2 SV=1
JT012235	1315	1329	979	989	1461	1401	1157	1084	1640	1656	1505	1506	1.1	NotSig	1.3	NotSig	1.3	Sig	sp|Q3UHC2|LRRK1_MOUSE Leucine-rich repeat serine/threonine-protein kinase 1 OS=Mus musculus GN=Lrrk1 PE=2 SV=1
JT003532	431	325	538	552	356	357	403	410	374	361	405	394	1.1	NotSig	1.1	NotSig	1.4	Sig	sp|Q3UMT1|PP12C_MOUSE Protein phosphatase 1 regulatory subunit 12C OS=Mus musculus GN=Ppp1r12c PE=1 SV=1
JT006825	133	127	116	133	158	146	238	240	153	143	146	118	1.1	NotSig	1.6	Sig	1	NotSig	sp|Q498D6|FGFR4_RAT Fibroblast growth factor receptor 4 OS=Rattus norvegicus GN=Fgfr4 PE=1 SV=1
JR982102	413	404	282	260	265	281	253	227	193	214	198	252	1.1	NotSig	1.1	NotSig	1.5	Sig	sp|Q498R1|MTRR_RAT Methionine synthase reductase OS=Rattus norvegicus GN=Mtrr PE=2 SV=2
JT005328	939	991	1083	1060	881	867	1200	1146	928	848	985	1002	1.1	NotSig	1.3	Sig	1.1	NotSig	sp|Q4R4J0|GDIR1_MACFA Rho GDP-dissociation inhibitor 1 OS=Macaca fascicularis GN=ARHGDIA PE=2 SV=1
JR997701	2335	2292	1322	1401	1451	1443	1497	1481	1332	1345	1193	1164	1.1	NotSig	1	NotSig	1.7	Sig	sp|Q501I9|DIRC2_XENTR Disrupted in renal carcinoma protein 2 homolog OS=Xenopus tropicalis GN=dirc2 PE=2 SV=1
JR979318	3820	3898	2899	2987	2529	2527	4247	4365	3205	3201	2974	3059	1.1	NotSig	1.7	Sig	1.3	Sig	sp|Q503L9|NXN_DANRE Nucleoredoxin OS=Danio rerio GN=nxn PE=2
JR970708	893	837	416	429	419	421	653	637	527	535	485	503	1.1	NotSig	1.5	Sig	2	Sig	sp|Q503V9|ENDUB_DANRE Poly(U)-specific endoribonuclease-B OS=Danio rerio GN=endoub PE=2 SV=1
JT002264	231	255	325	299	186	200	345	401	295	264	315	272	1.1	NotSig	1.9	Sig	1.3	NotSig	sp|Q54G05|LRRX1_DICDI Putative leucine-rich repeat-containing protein DDB_G0290503 OS=Dictyostelium discoideum GN=DDB_G0290503 PE=4 SV=1
JR994926	565	580	950	854	949	1034	987	1011	954	1017	935	927	1.1	NotSig	1	NotSig	1.6	Sig	sp|Q552M5|GEFY_DICDI Ras guanine nucleotide exchange factor Y OS=Dictyostelium discoideum GN=gefY PE=1 SV=2
JT014517	187	193	139	134	93	92	165	171	112	144	145	128	1.1	NotSig	1.8	Sig	1.4	NotSig	sp|Q559T8|Y0701_DICDI Probable serine/threonine-protein kinase DDB_G0272282 OS=Dictyostelium discoideum GN=DDB_G0272282 PE=3
JR998207	559	550	339	362	343	371	340	326	397	416	353	367	1.1	NotSig	1.1	NotSig	1.6	Sig	sp|Q55C17|TECR_DICDI Trans-2,3-enoyl-CoA reductase OS=Dictyostelium discoideum GN=gpsn2 PE=3 SV=1
JR971020	286	277	342	296	323	286	475	438	289	277	288	323	1.1	NotSig	1.5	Sig	1.1	NotSig	sp|Q561R0|PERP1_RAT Plasma cell-induced resident endoplasmic reticulum protein OS=Rattus norvegicus GN=Pacap PE=2 SV=1
JR984482	487	523	312	327	232	265	415	419	274	272	309	318	1.1	NotSig	1.7	Sig	1.6	Sig	sp|Q5I0I9|CQ10B_RAT Coenzyme Q-binding protein COQ10 homolog B, mitochondrial OS=Rattus norvegicus GN=Coq10b PE=2 SV=2
JR988045	2057	2073	987	940	1125	1135	1429	1477	1092	1113	991	1014	1.1	NotSig	1.3	NotSig	2.1	Sig	sp|Q5R4F5|MBNL2_PONAB Muscleblind-like protein 2 OS=Pongo abelii GN=MBNL2 PE=2 SV=2
JR998073	1020	1017	520	546	715	740	489	534	597	638	577	527	1.1	NotSig	1.4	Sig	1.9	Sig	sp|Q5R5H1|METK2_PONAB S-adenosylmethionine synthase isoform type-2 OS=Pongo abelii GN=MAT2A PE=2 SV=1
JT007069	1143	1138	1545	1587	1183	1171	1085	1033	1488	1377	1564	1547	1.1	NotSig	1.1	NotSig	1.4	Sig	sp|Q5R5U1|RAB10_PONAB Ras-related protein Rab-10 OS=Pongo abelii GN=RAB10 PE=2 SV=1
JT004351	1637	1654	1350	1337	1175	1229	1571	1661	1138	1126	1271	1205	1.1	NotSig	1.3	Sig	1.2	NotSig	sp|Q5R787|ARFG3_PONAB ADP-ribosylation factor GTPase-activating protein 3 OS=Pongo abelii GN=ARFGAP3 PE=2 SV=1
JR973678	910	920	672	668	688	667	811	729	712	665	634	649	1.1	NotSig	1.1	NotSig	1.4	Sig	sp|Q5R7J8|TP4A1_PONAB Protein tyrosine phosphatase type IVA 1 OS=Pongo abelii GN=PTP4A1 PE=2 SV=1
JT000208	253	253	399	392	315	250	226	255	326	335	356	375	1.1	NotSig	1.2	NotSig	1.6	Sig	sp|Q5RA03|SHOT1_PONAB Shootin-1 OS=Pongo abelii PE=2 SV=2
JT016536	656	687	445	486	397	406	440	436	404	401	435	455	1.1	NotSig	1.1	NotSig	1.4	Sig	sp|Q5RA81|GRPE1_PONAB GrpE protein homolog 1, mitochondrial OS=Pongo abelii GN=GRPEL1 PE=2 SV=1
JR986450	238	254	229	214	533	555	797	880	358	367	320	327	1.1	NotSig	1.5	Sig	1.1	NotSig	sp|Q5RAK8|CLOCK_PONAB Circadian locomoter output cycles protein kaput OS=Pongo abelii GN=CLOCK PE=2 SV=1
JR996701	979	903	742	751	659	684	1029	1066	638	648	708	739	1.1	NotSig	1.6	Sig	1.3	NotSig	sp|Q5RBA5|SQSTM_PONAB Sequestosome-1 OS=Pongo abelii GN=SQSTM1 PE=2 SV=1
JT014157	676	664	453	431	578	578	839	827	645	648	590	631	1.1	NotSig	1.4	Sig	1.5	Sig	sp|Q5RDD8|CALU_PONAB Calumenin OS=Pongo abelii GN=CALU PE=2 SV=1
JR990726	761	709	1010	993	812	835	718	767	803	760	857	882	1.1	NotSig	1.1	NotSig	1.4	Sig	sp|Q5T089|MORN1_HUMAN MORN repeat-containing protein 1 OS=Homo sapiens GN=MORN1 PE=2 SV=2
JR990818	1175	1164	853	862	877	894	921	850	1120	1092	1024	1055	1.1	NotSig	1	NotSig	1.4	Sig	sp|Q5T200|ZC3HD_HUMAN Zinc finger CCCH domain-containing protein 13 OS=Homo sapiens GN=ZC3H13 PE=1 SV=1
JR984002	245	312	197	164	202	224	259	250	280	242	236	226	1.1	NotSig	1.2	NotSig	1.5	Sig	sp|Q5T6L9|CF070_HUMAN Transmembrane protein C6orf70 OS=Homo sapiens GN=C6orf70 PE=2 SV=1
JT002320	1126	1016	1169	1145	720	669	1240	1211	841	851	887	1003	1.1	NotSig	1.8	Sig	1.1	NotSig	sp|Q5TCZ1|SPD2A_HUMAN SH3 and PX domain-containing protein 2A OS=Homo sapiens GN=SH3PXD2A PE=1 SV=1
JR995801	395	412	718	729	407	411	425	528	573	563	606	639	1.1	NotSig	1.2	NotSig	1.8	Sig	sp|Q5TGI0|CF168_HUMAN Uncharacterized protein C6orf168 OS=Homo sapiens GN=C6orf168 PE=2 SV=2
JR987185	5262	5301	4806	4808	6672	6662	5161	5023	5347	5294	5029	4926	1.1	NotSig	1.3	Sig	1.1	NotSig	sp|Q5TZA2|CROCC_HUMAN Rootletin OS=Homo sapiens GN=CROCC PE=1
JT018740	2258	2170	2052	2080	2166	2193	3046	2994	1594	1660	1812	1872	1.1	NotSig	1.4	Sig	1.1	NotSig	sp|Q5U231|ZFR_XENTR Zinc finger RNA-binding protein OS=Xenopus tropicalis GN=zfr PE=2 SV=1
JR995637	1875	1977	1987	2106	1605	1530	2030	2027	1515	1510	1636	1698	1.1	NotSig	1.3	Sig	1.1	NotSig	sp|Q5U239|TM145_XENLA Transmembrane protein 145 OS=Xenopus laevis GN=tmem145 PE=2 SV=1
JT004754	753	696	1165	1157	1618	1610	1475	1414	1064	990	1172	1188	1.1	NotSig	1.1	NotSig	1.6	Sig	sp|Q5VU97|CAHD1_HUMAN VWFA and cache domain-containing protein 1 OS=Homo sapiens GN=CACHD1 PE=1 SV=2
JT001500	516	527	308	320	465	418	480	466	435	387	375	401	1.1	NotSig	1.1	NotSig	1.7	Sig	sp|Q5VV67|PPRC1_HUMAN Peroxisome proliferator-activated receptor gamma coactivator-related protein 1 OS=Homo sapiens GN=PPRC1 PE=1 SV=1
JR994474	7047	6868	4735	4805	13701	13718	8348	8286	7736	7715	6909	6910	1.1	NotSig	1.6	Sig	1.5	Sig	sp|Q5VYJ5|CJ112_HUMAN MAM and LDL-receptor class A domain-containing protein C10orf112 OS=Homo sapiens GN=C10orf112 PE=2
JR995836	2182	2191	1612	1664	1757	1731	2117	2222	1741	1787	1627	1676	1.1	NotSig	1.2	NotSig	1.3	Sig	sp|Q5XIJ5|F108A_RAT Abhydrolase domain-containing protein FAM108A OS=Rattus norvegicus GN=Fam108a PE=2 SV=1
JR992203	69	79	143	119	107	110	126	118	103	104	120	111	1.1	NotSig	1.1	NotSig	1.8	Sig	sp|Q5XIU1|ABTB1_RAT Ankyrin repeat and BTB/POZ domain-containing protein 1 OS=Rattus norvegicus GN=Abtb1 PE=2 SV=1
JR994398	2665	2771	1757	1676	3314	3214	2433	2361	2658	2592	2914	2961	1.1	NotSig	1.4	Sig	1.6	Sig	sp|Q60553|ERBB2_MESAU Receptor tyrosine-protein kinase erbB-2 OS=Mesocricetus auratus GN=ERBB2 PE=2 SV=1
JR975970	694	695	681	666	863	834	592	631	786	740	703	739	1.1	NotSig	1.4	Sig	1	NotSig	sp|Q62739|RAB3I_RAT Rab-3A-interacting protein OS=Rattus norvegicus GN=Rab3ip PE=1 SV=1
JR985391	529	527	613	572	814	792	603	549	727	704	648	696	1.1	NotSig	1.4	Sig	1.1	NotSig	sp|Q68F77|FOXC1_XENTR Forkhead box protein C1 OS=Xenopus tropicalis GN=foxc1 PE=2 SV=1
JR996859	1233	1285	1859	1914	1595	1641	2043	1993	1659	1681	1852	1946	1.1	NotSig	1.2	NotSig	1.5	Sig	sp|Q69D48|RHBGA_XENLA Ammonium transporter Rh type B-A OS=Xenopus laevis GN=rhbg-a PE=2 SV=1
JR983977	1434	1493	1364	1358	1258	1280	855	933	1552	1461	1326	1327	1.1	NotSig	1.4	Sig	1.1	NotSig	sp|Q6BEB4|SP5_HUMAN Transcription factor Sp5 OS=Homo sapiens GN=SP5 PE=2 SV=1
JR971418	557	591	399	404	461	464	384	391	461	434	457	395	1.1	NotSig	1.2	NotSig	1.4	Sig	sp|Q6DCD5|TMTC2_XENLA Transmembrane and TPR repeat-containing protein 2 OS=Xenopus laevis GN=tmtc2 PE=2 SV=1
JR973769	115	92	110	110	156	160	77	77	95	105	101	115	1.1	NotSig	2.1	Sig	1.1	NotSig	sp|Q6DFV7|NCOA7_MOUSE Nuclear receptor coactivator 7 OS=Mus musculus GN=Ncoa7 PE=2 SV=2
JR990511	3490	3598	3375	3329	3991	4039	5384	5241	3980	3901	4296	4227	1.1	NotSig	1.3	Sig	1.1	NotSig	sp|Q6F3J0|NFKB1_CANFA Nuclear factor NF-kappa-B p105 subunit OS=Canis familiaris GN=NFKB1 PE=2 SV=1
JR981200	618	627	407	444	526	544	491	545	551	538	505	505	1.1	NotSig	1	NotSig	1.5	Sig	sp|Q6F3J0|NFKB1_CANFA Nuclear factor NF-kappa-B p105 subunit OS=Canis familiaris GN=NFKB1 PE=2 SV=1
JR975995	765	772	554	534	622	676	639	699	706	722	677	633	1.1	NotSig	1	NotSig	1.4	Sig	sp|Q6JHU9|CBP_RAT CREB-binding protein OS=Rattus norvegicus GN=Crebbp PE=2 SV=1
JR973887	569	523	610	625	690	658	447	431	694	668	588	626	1.1	NotSig	1.5	Sig	1.1	NotSig	sp|Q6L8S8|B4GN3_MOUSE N-acetyl-beta-glucosaminyl-glycoprotein 4-beta-N-acetylgalactosaminyltransferase 2 OS=Mus musculus GN=B4galnt3 PE=2 SV=1
JR989214	260	245	436	457	578	573	505	509	371	361	375	419	1.1	NotSig	1.1	NotSig	1.8	Sig	sp|Q6PF45|VIAAT_XENLA Vesicular inhibitory amino acid transporter OS=Xenopus laevis GN=slc32a1 PE=2 SV=1
JR971355	685	664	365	360	357	392	674	661	822	797	794	709	1.1	NotSig	1.8	Sig	1.9	Sig	sp|Q6PR54|RIF1_MOUSE Telomere-associated protein RIF1 OS=Mus musculus GN=Rif1 PE=1 SV=2
JR980090	1340	1303	1059	1139	990	988	1504	1526	913	919	990	1017	1.1	NotSig	1.5	Sig	1.2	NotSig	sp|Q6R755|BCL2_CANFA Apoptosis regulator Bcl-2 OS=Canis familiaris GN=BCL2 PE=2 SV=1
JT002102	176	194	99	96	99	91	218	227	101	105	110	119	1.1	NotSig	2.3	Sig	1.9	Sig	sp|Q6RI86|TRPA1_RAT Transient receptor potential cation channel subfamily A member 1 OS=Rattus norvegicus GN=Trpa1 PE=2 SV=1
JR976826	503	495	322	309	283	344	430	406	311	306	255	323	1.1	NotSig	1.3	NotSig	1.6	Sig	sp|Q6TH22|DDI2_DANRE Protein DDI1 homolog 2 OS=Danio rerio GN=ddi2 PE=2 SV=1
JR988464	1973	2093	2365	2356	1703	1562	2479	2422	1719	1717	1855	1891	1.1	NotSig	1.5	Sig	1.2	NotSig	sp|Q6U841|S4A10_HUMAN Sodium-driven chloride bicarbonate exchanger OS=Homo sapiens GN=SLC4A10 PE=1 SV=1
JR988378	658	754	508	464	577	596	504	508	493	584	482	459	1.1	NotSig	1.2	NotSig	1.5	Sig	sp|Q6WV17|GALT5_DROME Polypeptide N-acetylgalactosaminyltransferase 5 OS=Drosophila melanogaster GN=pgant5 PE=2 SV=2
JR987358	1390	1408	1915	1873	1567	1515	1790	1841	1423	1362	1601	1551	1.1	NotSig	1.2	NotSig	1.4	Sig	sp|Q75JR3|IDHC_DICDI Isocitrate dehydrogenase [NADP] cytoplasmic OS=Dictyostelium discoideum GN=idhC PE=1 SV=1
JR971372	253	231	244	225	362	330	223	242	266	276	237	268	1.1	NotSig	1.5	Sig	1	NotSig	sp|Q75N90|FBN3_HUMAN Fibrillin-3 OS=Homo sapiens GN=FBN3 PE=2
JR989859	2695	2749	3682	3719	2743	2631	3079	3055	3225	3273	2873	2905	1.1	NotSig	1.1	NotSig	1.4	Sig	sp|Q761V0|SC6A5_MOUSE Sodium- and chloride-dependent glycine transporter 2 OS=Mus musculus GN=Slc6a5 PE=2 SV=1
JR983451	434	405	642	657	582	586	475	491	502	503	530	544	1.1	NotSig	1.2	NotSig	1.5	Sig	sp|Q7DFU6|YGHX_ECOLI Putative uncharacterized protein yghX OS=Escherichia coli (strain K12) GN=yghX PE=5 SV=3
JR989591	178	201	180	181	216	189	455	476	129	140	115	130	1.1	NotSig	2.3	Sig	1	NotSig	sp|Q7SXF6|CREL2_DANRE Cysteine-rich with EGF-like domain protein 2 OS=Danio rerio GN=creld2 PE=2 SV=2
JR982549	310	311	455	491	345	376	331	346	381	350	421	403	1.1	NotSig	1.1	NotSig	1.5	Sig	sp|Q7SZ56|TM218_DANRE Transmembrane protein 218 OS=Danio rerio GN=tmem218 PE=3 SV=1
JR987899	355	321	308	291	297	306	726	747	325	318	293	308	1.1	NotSig	2.4	Sig	1.1	NotSig	sp|Q7T0T9|PA24A_XENLA Cytosolic phospholipase A2 OS=Xenopus laevis GN=pla2g4a PE=2 SV=1
JR987503	413	436	269	253	432	443	412	421	434	446	368	404	1.1	NotSig	1.1	NotSig	1.6	Sig	sp|Q7T163|KDIS_DANRE Kinase D-interacting substrate of 220 kDa OS=Danio rerio GN=kidins220 PE=2 SV=2
JR974069	1291	1257	867	820	706	660	702	785	584	608	642	668	1.1	NotSig	1.1	NotSig	1.5	Sig	sp|Q7T292|MFRN2_DANRE Mitoferrin-2 OS=Danio rerio GN=slc25a28 PE=2 SV=1
JT018869	242	212	109	126	256	232	220	185	235	236	207	239	1.1	NotSig	1.2	NotSig	1.9	Sig	sp|Q7TNG8|LDHD_MOUSE Probable D-lactate dehydrogenase, mitochondrial OS=Mus musculus GN=Ldhd PE=1 SV=1
JR978955	2389	2323	1895	1946	1572	1549	2030	2075	1529	1576	1721	1720	1.1	NotSig	1.3	Sig	1.2	NotSig	sp|Q7YQK9|TSN7_PONPY Tetraspanin-7 OS=Pongo pygmaeus GN=TSPAN7 PE=2 SV=1
JT001864	3131	3068	2341	2384	2772	2681	2500	2558	2885	2831	2620	2524	1.1	NotSig	1.1	NotSig	1.3	Sig	sp|Q7ZWU7|EST2B_XENLA Extended synaptotagmin-2-B OS=Xenopus laevis GN=esyt2-b PE=2 SV=1
JT000348	925	969	594	650	1061	1056	890	914	1024	990	928	964	1.1	NotSig	1.2	NotSig	1.5	Sig	sp|Q7ZXT3|EDC4_XENLA Enhancer of mRNA-decapping protein 4 OS=Xenopus laevis GN=edc4 PE=2 SV=1
JR986066	359	405	235	254	225	237	201	198	274	215	254	299	1.1	NotSig	1.2	NotSig	1.6	Sig	sp|Q7ZXZ2|UTP15_XENLA U3 small nucleolar RNA-associated protein 15 homolog OS=Xenopus laevis GN=utp15 PE=2 SV=1
JR995602	248	271	383	387	336	371	365	339	296	299	308	349	1.1	NotSig	1	NotSig	1.5	Sig	sp|Q80T79|CSMD3_MOUSE CUB and sushi domain-containing protein 3 OS=Mus musculus GN=Csmd3 PE=2 SV=3
JR996262	848	797	602	560	578	622	653	633	600	547	618	609	1.1	NotSig	1.1	NotSig	1.4	Sig	sp|Q80TM9|NISCH_MOUSE Nischarin OS=Mus musculus GN=Nisch PE=1
JR980433	533	568	350	308	424	429	330	361	435	400	396	369	1.1	NotSig	1.2	NotSig	1.7	Sig	sp|Q810U0|CCD50_RAT Coiled-coil domain-containing protein 50 OS=Rattus norvegicus GN=Ccdc50 PE=2 SV=1
JR971044	86	84	149	150	129	121	110	123	131	121	119	121	1.1	NotSig	1.1	NotSig	1.8	Sig	sp|Q86UP6|CUZD1_HUMAN CUB and zona pellucida-like domain-containing protein 1 OS=Homo sapiens GN=CUZD1 PE=2 SV=1
JR985431	713	672	490	523	486	495	560	586	574	555	535	513	1.1	NotSig	1.2	NotSig	1.4	Sig	sp|Q8AVY1|ODF3A_XENLA Outer dense fiber protein 3 OS=Xenopus laevis GN=odf3 PE=2 SV=1
JR984631	720	684	968	941	866	802	829	758	770	853	866	877	1.1	NotSig	1.1	NotSig	1.4	Sig	sp|Q8AW42|S39AD_DANRE Zinc transporter ZIP13 OS=Danio rerio GN=slc39a13 PE=2 SV=1
JR984754	1702	1823	2057	1992	1413	1519	1963	1867	1396	1496	1572	1676	1.1	NotSig	1.3	Sig	1.1	NotSig	sp|Q8BI21|RNF38_MOUSE RING finger protein 38 OS=Mus musculus GN=Rnf38 PE=2 SV=1
JR985855	452	431	421	400	330	366	211	249	364	339	403	380	1.1	NotSig	1.5	Sig	1.1	NotSig	sp|Q8BL97|SRSF7_MOUSE Serine/arginine-rich splicing factor 7 OS=Mus musculus GN=Srsf7 PE=1 SV=1
JR995733	363	379	396	428	339	319	480	527	378	375	399	399	1.1	NotSig	1.5	Sig	1.1	NotSig	sp|Q8BM54|MYLIP_MOUSE E3 ubiquitin-protein ligase MYLIP OS=Mus musculus GN=Mylip PE=1 SV=1
JR973073	2127	2171	1692	1777	2188	2133	1600	1629	2315	2391	2062	2073	1.1	NotSig	1.3	Sig	1.2	NotSig	sp|Q8BTI8|SRRM2_MOUSE Serine/arginine repetitive matrix protein 2 OS=Mus musculus GN=Srrm2 PE=1 SV=3
JT001389	177	168	269	285	214	205	215	236	192	222	215	252	1.1	NotSig	1.1	NotSig	1.6	Sig	sp|Q8BWC0|TPC2_MOUSE Two pore calcium channel protein 2 OS=Mus musculus GN=Tpcn2 PE=1 SV=1
JT017065	285	245	220	237	238	236	421	397	245	231	237	209	1.1	NotSig	1.7	Sig	1.2	NotSig	sp|Q8C8R3|ANK2_MOUSE Ankyrin-2 OS=Mus musculus GN=Ank2 PE=1 SV=2
JR975888	952	956	1175	1233	1462	1397	1078	1039	997	1017	1120	1092	1.1	NotSig	1.4	Sig	1.3	NotSig	sp|Q8CG08|CTHR1_RAT Collagen triple helix repeat-containing protein 1 OS=Rattus norvegicus GN=Cthrc1 PE=1 SV=1
JR972597	2352	2496	1829	1866	1551	1446	2439	2520	1447	1514	1457	1311	1.1	NotSig	1.7	Sig	1.3	Sig	sp|Q8CG46|SMC5_MOUSE Structural maintenance of chromosomes protein 5 OS=Mus musculus GN=Smc5 PE=2 SV=1
JR975726	1904	1965	1850	1820	2078	2040	3199	3264	1896	1824	1962	1972	1.1	NotSig	1.6	Sig	1.1	NotSig	sp|Q8IUR6|CE041_HUMAN UPF0474 protein C5orf41 OS=Homo sapiens GN=C5orf41 PE=1 SV=2
JR994528	599	530	514	542	336	332	544	535	317	306	353	335	1.1	NotSig	1.6	Sig	1.1	NotSig	sp|Q8MQJ9|BRAT_DROME Brain tumor protein OS=Drosophila melanogaster GN=brat PE=1 SV=2
JR996142	458	422	321	289	257	248	231	223	197	211	228	207	1.1	NotSig	1.1	NotSig	1.4	Sig	sp|Q8N0W4|NLGNX_HUMAN Neuroligin-4, X-linked OS=Homo sapiens GN=NLGN4X PE=1 SV=1
JR971998	1396	1375	1457	1425	1980	1900	1518	1452	1740	1676	1806	1897	1.1	NotSig	1.3	Sig	1	NotSig	sp|Q8N2E2|VWDE_HUMAN von Willebrand factor D and EGF domain-containing protein OS=Homo sapiens GN=VWDE PE=2 SV=4
JT002390	1015	948	692	714	656	669	422	434	704	720	665	649	1.1	NotSig	1.5	Sig	1.4	Sig	sp|Q8N4W9|ZN808_HUMAN Zinc finger protein 808 OS=Homo sapiens GN=ZNF808 PE=2 SV=2
JR998406	473	416	520	546	542	532	823	846	521	500	534	582	1.1	NotSig	1.6	Sig	1.2	NotSig	sp|Q8N584|TT39C_HUMAN Tetratricopeptide repeat protein 39C OS=Homo sapiens GN=TTC39C PE=1 SV=2
JR971444	238	237	224	192	183	191	294	294	238	236	215	216	1.1	NotSig	1.6	Sig	1.1	NotSig	sp|Q8N6F8|WBS27_HUMAN Williams-Beuren syndrome chromosomal region 27 protein OS=Homo sapiens GN=WBSCR27 PE=2 SV=2
JT020033	118	152	172	194	182	182	105	97	175	156	144	153	1.1	NotSig	1.8	Sig	1.4	NotSig	sp|Q8N9H8|MUT7_HUMAN Probable exonuclease mut-7 homolog OS=Homo sapiens GN=EXD3 PE=1 SV=3
JR974755	397	387	238	231	277	231	372	347	368	349	338	323	1.1	NotSig	1.4	NotSig	1.7	Sig	sp|Q8NB14|UBP38_HUMAN Ubiquitin carboxyl-terminal hydrolase 38 OS=Homo sapiens GN=USP38 PE=2 SV=2
JR978137	711	690	1081	1144	579	601	809	828	891	889	942	935	1.1	NotSig	1.4	Sig	1.6	Sig	sp|Q8QFX6|NRP1A_DANRE Neuropilin-1a OS=Danio rerio GN=nrp1a PE=2
JR981816	265	303	254	255	203	226	332	331	224	232	252	242	1.1	NotSig	1.5	Sig	1.1	NotSig	sp|Q8R0N9|ZDHC1_MOUSE Probable palmitoyltransferase ZDHHC1 OS=Mus musculus GN=Zdhhc1 PE=2 SV=2
JT013483	159	194	195	172	174	161	295	274	158	150	174	168	1.1	NotSig	1.7	Sig	1	NotSig	sp|Q8R367|RERG_MOUSE Ras-related and estrogen-regulated growth inhibitor OS=Mus musculus GN=Rerg PE=2 SV=1
JT010310	1071	1078	725	759	1056	993	863	777	1008	989	925	924	1.1	NotSig	1.2	NotSig	1.4	Sig	sp|Q8R4K8|PAPP1_MOUSE Pappalysin-1 OS=Mus musculus GN=Pappa PE=2
JT010367	405	373	210	190	95	104	91	103	133	129	146	146	1.1	NotSig	1	NotSig	1.9	Sig	sp|Q8RWN2|ZIF1_ARATH Protein ZINC INDUCED FACILITATOR 1 OS=Arabidopsis thaliana GN=ZIF1 PE=1 SV=2
JR973820	397	430	763	691	379	361	402	380	519	525	581	551	1.1	NotSig	1.1	NotSig	1.8	Sig	sp|Q8TE60|ATS18_HUMAN A disintegrin and metalloproteinase with thrombospondin motifs 18 OS=Homo sapiens GN=ADAMTS18 PE=2
JR973735	1796	1818	1312	1239	1533	1551	1601	1550	1343	1295	1410	1419	1.1	NotSig	1	NotSig	1.4	Sig	sp|Q8VDJ3|VIGLN_MOUSE Vigilin OS=Mus musculus GN=Hdlbp PE=1 SV=1
JR976149	672	706	713	604	562	598	414	411	651	602	673	680	1.1	NotSig	1.4	Sig	1	NotSig	sp|Q8VE97|SRSF4_MOUSE Serine/arginine-rich splicing factor 4 OS=Mus musculus GN=Srsf4 PE=2 SV=1
JR977859	1333	1217	1135	1098	960	942	1806	1734	1029	1037	990	948	1.1	NotSig	1.9	Sig	1.1	NotSig	sp|Q8VI36|PAXI_MOUSE Paxillin OS=Mus musculus GN=Pxn PE=1 SV=1
JT013992	345	386	509	554	549	562	431	421	513	470	504	548	1.1	NotSig	1.3	NotSig	1.5	Sig	sp|Q8WXG1|RSAD2_HUMAN Radical S-adenosyl methionine domain-containing protein 2 OS=Homo sapiens GN=RSAD2 PE=1 SV=1
JR989659	533	593	391	410	508	506	426	424	555	544	495	516	1.1	NotSig	1.2	NotSig	1.4	Sig	sp|Q8WY54|PPM1E_HUMAN Protein phosphatase 1E OS=Homo sapiens GN=PPM1E PE=1 SV=2
JR985524	363	317	206	202	143	142	143	142	121	108	127	116	1.1	NotSig	1	NotSig	1.7	Sig	sp|Q8WZ42|TITIN_HUMAN Titin OS=Homo sapiens GN=TTN PE=1 SV=3
JR999528	161	146	273	271	229	205	185	199	188	180	168	166	1.1	NotSig	1.1	NotSig	1.8	Sig	sp|Q90WM5|DMRT3_TAKRU Doublesex- and mab-3-related transcription factor 3 OS=Takifugu rubripes GN=dmrt3 PE=2 SV=2
JR995508	1372	1368	1221	1167	1493	1400	959	1012	1732	1812	1615	1535	1.1	NotSig	1.5	Sig	1.1	NotSig	sp|Q90WR8|SP3_CHICK Transcription factor Sp3 OS=Gallus gallus GN=SP3 PE=1 SV=1
JR982076	330	344	374	376	367	338	182	223	399	321	343	318	1.1	NotSig	1.7	Sig	1.1	NotSig	sp|Q90Z12|HES4A_XENLA Transcription factor HES-4-A OS=Xenopus laevis GN=hes4-a PE=1 SV=2
JT002560	1420	1342	1154	1151	983	961	2114	2085	916	924	983	998	1.1	NotSig	2.2	Sig	1.2	NotSig	sp|Q91827|AR1_XENLA Apoptosis regulator R1 (Fragment) OS=Xenopus laevis PE=2 SV=1
JT005916	610	596	383	383	283	297	262	219	244	229	263	247	1.1	NotSig	1.2	NotSig	1.6	Sig	sp|Q91Y77|MOT10_RAT Monocarboxylate transporter 10 OS=Rattus norvegicus GN=Slc16a10 PE=1 SV=1
JR973462	335	338	222	222	137	130	139	133	138	139	159	134	1.1	NotSig	1	NotSig	1.5	Sig	sp|Q920Q6|MSI2H_MOUSE RNA-binding protein Musashi homolog 2 OS=Mus musculus GN=Msi2 PE=1 SV=1
JR988365	528	557	1151	1249	882	921	886	923	973	961	1028	1088	1.1	NotSig	1	NotSig	2.2	Sig	sp|Q92963|RIT1_HUMAN GTP-binding protein Rit1 OS=Homo sapiens GN=RIT1 PE=1 SV=1
JT017586	184	142	76	99	187	193	93	103	140	119	157	134	1.1	NotSig	1.9	Sig	1.9	Sig	sp|Q95116|TSP2_BOVIN Thrombospondin-2 OS=Bos taurus GN=THBS2 PE=2 SV=2
JT004102	192	233	248	272	437	382	270	264	266	256	241	252	1.1	NotSig	1.5	Sig	1.2	NotSig	sp|Q95SX7|RTBS_DROME Probable RNA-directed DNA polymerase from transposon BS OS=Drosophila melanogaster GN=RTase PE=2 SV=1
JT009778	477	526	325	366	433	481	371	406	464	490	420	425	1.1	NotSig	1.2	NotSig	1.5	Sig	sp|Q969H0|FBXW7_HUMAN F-box/WD repeat-containing protein 7 OS=Homo sapiens GN=FBXW7 PE=1 SV=1
JR973822	388	373	559	543	393	390	435	395	425	417	491	467	1.1	NotSig	1.1	NotSig	1.4	Sig	sp|Q96C24|SYTL4_HUMAN Synaptotagmin-like protein 4 OS=Homo sapiens GN=SYTL4 PE=1 SV=2
JR977745	2184	2116	1904	1878	2305	2350	1698	1738	2244	2267	2053	2010	1.1	NotSig	1.4	Sig	1.1	NotSig	sp|Q96JQ0|PCD16_HUMAN Protocadherin-16 OS=Homo sapiens GN=DCHS1 PE=2 SV=1
JT013766	569	581	503	473	682	631	404	408	752	754	652	684	1.1	NotSig	1.6	Sig	1.2	NotSig	sp|Q96L93|KI16B_HUMAN Kinesin-like protein KIF16B OS=Homo sapiens GN=KIF16B PE=1 SV=2
JR987929	1119	1067	765	808	703	677	739	680	801	802	732	753	1.1	NotSig	1	NotSig	1.4	Sig	sp|Q96LD1|SGCZ_HUMAN Zeta-sarcoglycan OS=Homo sapiens GN=SGCZ PE=2 SV=1
JR977647	546	511	733	706	642	706	674	628	704	703	762	780	1.1	NotSig	1	NotSig	1.4	Sig	sp|Q96NW4|ANR27_HUMAN Ankyrin repeat domain-containing protein 27 OS=Homo sapiens GN=ANKRD27 PE=1 SV=2
JR998470	394	355	229	244	331	324	282	262	356	326	309	287	1.1	NotSig	1.2	NotSig	1.6	Sig	sp|Q96RW7|HMCN1_HUMAN Hemicentin-1 OS=Homo sapiens GN=HMCN1 PE=1
JT016638	2070	2030	980	986	1408	1358	1395	1372	971	942	1102	963	1.1	NotSig	1	NotSig	2.1	Sig	sp|Q96RW7|HMCN1_HUMAN Hemicentin-1 OS=Homo sapiens GN=HMCN1 PE=1
JR983136	57	54	61	45	35	41	204	208	31	43	43	42	1.1	NotSig	5.4	Sig	1	NotSig	sp|Q98982|NK1R_RANCA Substance-P receptor OS=Rana catesbeiana GN=TACR1 PE=2 SV=1
JR975725	272	266	308	287	249	199	370	307	206	236	247	256	1.1	NotSig	1.5	Sig	1.1	NotSig	sp|Q98SJ2|DAZP1_XENLA DAZ-associated protein 1 OS=Xenopus laevis GN=dazap1 PE=1 SV=1
JR976989	1094	1072	988	967	709	742	1178	1228	696	678	743	719	1.1	NotSig	1.7	Sig	1.1	NotSig	sp|Q99676|ZN184_HUMAN Zinc finger protein 184 OS=Homo sapiens GN=ZNF184 PE=1 SV=4
JR987921	1803	1779	1294	1254	1808	1933	2185	2199	1874	1902	1720	1623	1.1	NotSig	1.2	NotSig	1.4	Sig	sp|Q99MN1|SYK_MOUSE Lysyl-tRNA synthetase OS=Mus musculus GN=Kars PE=1 SV=1
JR982299	1191	1195	872	885	938	967	903	875	951	866	809	893	1.1	NotSig	1.1	NotSig	1.4	Sig	sp|Q99NH0|ANR17_MOUSE Ankyrin repeat domain-containing protein 17 OS=Mus musculus GN=Ankrd17 PE=1 SV=2
JR974715	1703	1724	1332	1201	1472	1655	1528	1421	1726	1860	1596	1543	1.1	NotSig	1.1	NotSig	1.4	Sig	sp|Q99NH0|ANR17_MOUSE Ankyrin repeat domain-containing protein 17 OS=Mus musculus GN=Ankrd17 PE=1 SV=2
JT001871	423	457	628	670	286	276	261	250	466	431	387	448	1.1	NotSig	1.1	NotSig	1.5	Sig	sp|Q9BXS9|S26A6_HUMAN Solute carrier family 26 member 6 OS=Homo sapiens GN=SLC26A6 PE=1 SV=1
JR988373	306	318	456	438	404	418	363	379	380	403	413	425	1.1	NotSig	1.1	NotSig	1.4	Sig	sp|Q9BXW7|CECR5_HUMAN Cat eye syndrome critical region protein 5 OS=Homo sapiens GN=CECR5 PE=1 SV=1
JR973249	332	325	466	456	269	240	315	292	343	354	287	342	1.1	NotSig	1.2	NotSig	1.4	Sig	sp|Q9CR35|CTRB1_MOUSE Chymotrypsinogen B OS=Mus musculus GN=Ctrb1 PE=2 SV=1
JR986969	336	398	407	390	304	312	474	496	390	380	383	448	1.1	NotSig	1.6	Sig	1.1	NotSig	sp|Q9CWX9|DDX47_MOUSE Probable ATP-dependent RNA helicase DDX47 OS=Mus musculus GN=Ddx47 PE=2 SV=2
JR992892	169	135	230	245	98	112	106	123	140	157	174	155	1.1	NotSig	1.1	NotSig	1.6	Sig	sp|Q9CYL5|GAPR1_MOUSE Golgi-associated plant pathogenesis-related protein 1 OS=Mus musculus GN=Glipr2 PE=2 SV=3
JT009229	259	238	144	140	176	145	237	225	265	258	230	236	1.1	NotSig	1.4	NotSig	1.8	Sig	sp|Q9D1Z3|F173B_MOUSE Protein FAM173B OS=Mus musculus GN=Fam173b PE=2 SV=1
JR993232	75	75	156	143	115	101	111	96	73	100	87	103	1.1	NotSig	1	NotSig	2	Sig	sp|Q9D5I4|TC1D1_MOUSE Tctex1 domain-containing protein 1 OS=Mus musculus GN=Tctex1d1 PE=2 SV=1
JR981358	233	235	373	380	267	280	328	351	275	280	293	329	1.1	NotSig	1.2	NotSig	1.6	Sig	sp|Q9ERQ8|CAH7_MOUSE Carbonic anhydrase 7 OS=Mus musculus GN=Ca7 PE=1 SV=2
JT007602	178	180	262	321	218	195	221	249	204	185	195	248	1.1	NotSig	1.1	NotSig	1.6	Sig	sp|Q9GYZ0|KIF15_STRPU Kinesin-like protein KIF15 OS=Strongylocentrotus purpuratus GN=KIF15 PE=1 SV=1
JT021086	178	152	261	274	248	248	225	247	195	185	228	204	1.1	NotSig	1.1	NotSig	1.6	Sig	sp|Q9H1D0|TRPV6_HUMAN Transient receptor potential cation channel subfamily V member 6 OS=Homo sapiens GN=TRPV6 PE=1 SV=2
JT005398	518	551	934	928	560	623	852	869	676	725	762	734	1.1	NotSig	1.5	Sig	1.7	Sig	sp|Q9H4G4|GAPR1_HUMAN Golgi-associated plant pathogenesis-related protein 1 OS=Homo sapiens GN=GLIPR2 PE=1 SV=3
JT001088	71	65	65	77	41	53	100	111	68	66	60	62	1.1	NotSig	2.2	Sig	1	NotSig	sp|Q9H4G4|GAPR1_HUMAN Golgi-associated plant pathogenesis-related protein 1 OS=Homo sapiens GN=GLIPR2 PE=1 SV=3
JT021330	1544	1571	1345	1376	1054	1055	1548	1535	1059	1023	1105	1134	1.1	NotSig	1.5	Sig	1.1	NotSig	sp|Q9HU55|GLRX_PSEAE Glutaredoxin OS=Pseudomonas aeruginosa (strain ATCC 15692 / PAO1 / 1C / PRS 101 / LMG 12228) GN=grx PE=3 SV=1
JT011388	1990	1971	1470	1493	1488	1477	1908	1779	1490	1553	1604	1649	1.1	NotSig	1.2	NotSig	1.3	Sig	sp|Q9JID6|ACSL1_CAVPO Long-chain-fatty-acid--CoA ligase 1 OS=Cavia porcellus GN=ACSL1 PE=2 SV=1
JR997194	1643	1621	1848	1843	1334	1413	2890	2946	1269	1254	1330	1370	1.1	NotSig	2.1	Sig	1.1	NotSig	sp|Q9JIZ0|CMLO1_MOUSE Probable N-acetyltransferase CML1 OS=Mus musculus GN=Cml1 PE=1 SV=1
JT004114	510	530	397	388	530	491	338	304	427	422	390	382	1.1	NotSig	1.6	Sig	1.3	NotSig	sp|Q9JJ09|NPT2B_RAT Sodium-dependent phosphate transport protein 2B OS=Rattus norvegicus GN=Slc34a2 PE=2 SV=1
JR989067	151	161	89	84	131	138	129	150	161	133	115	142	1.1	NotSig	1	NotSig	1.8	Sig	sp|Q9JKK0|RCAN3_MOUSE Calcipressin-3 OS=Mus musculus GN=Rcan3 PE=1 SV=1
JR978825	232	251	377	359	473	406	650	633	323	340	379	379	1.1	NotSig	1.5	Sig	1.5	Sig	sp|Q9K9H0|ACEA_BACHD Isocitrate lyase OS=Bacillus halodurans GN=aceA PE=3 SV=1
JR990513	421	401	389	395	421	439	326	267	418	460	433	376	1.1	NotSig	1.5	Sig	1	NotSig	sp|Q9MYM7|B3GT1_PONPY Beta-1,3-galactosyltransferase 1 OS=Pongo pygmaeus GN=B3GALT1 PE=3 SV=1
JR999778	346	377	208	249	373	386	308	259	284	296	279	257	1.1	NotSig	1.3	NotSig	1.6	Sig	sp|Q9NQB0|TF7L2_HUMAN Transcription factor 7-like 2 OS=Homo sapiens GN=TCF7L2 PE=1 SV=2
JR972131	2022	2151	1600	1529	1702	1674	1621	1629	1861	1864	1645	1648	1.1	NotSig	1	NotSig	1.3	Sig	sp|Q9NR16|C163B_HUMAN Scavenger receptor cysteine-rich type 1 protein M160 OS=Homo sapiens GN=CD163L1 PE=1 SV=2
JT010364	993	1036	750	702	655	666	688	656	622	691	707	678	1.1	NotSig	1	NotSig	1.4	Sig	sp|Q9NZB2|F120A_HUMAN Constitutive coactivator of PPAR-gamma-like protein 1 OS=Homo sapiens GN=FAM120A PE=1 SV=2
JR981545	371	423	179	171	569	565	444	431	555	568	504	490	1.1	NotSig	1.3	NotSig	2.3	Sig	sp|Q9NZJ4|SACS_HUMAN Sacsin OS=Homo sapiens GN=SACS PE=1 SV=2
JR993731	1321	1354	963	957	1358	1291	1218	1249	1385	1362	1512	1518	1.1	NotSig	1.1	NotSig	1.4	Sig	sp|Q9NZJ4|SACS_HUMAN Sacsin OS=Homo sapiens GN=SACS PE=1 SV=2
JT010971	314	327	408	388	460	437	239	240	324	329	348	368	1.1	NotSig	1.9	Sig	1.2	NotSig	sp|Q9PVY8|FXC2B_XENLA Forkhead box protein C2-B OS=Xenopus laevis GN=foxc2-b PE=2 SV=2
JR989541	1469	1454	2312	2210	1490	1518	2632	2507	2406	2474	2303	2223	1.1	NotSig	1.7	Sig	1.5	Sig	sp|Q9QYP1|LRP4_RAT Low-density lipoprotein receptor-related protein 4 OS=Rattus norvegicus GN=Lrp4 PE=2 SV=2
JR982153	1363	1330	1042	1093	1849	1835	1335	1378	1773	1680	1555	1568	1.1	NotSig	1.4	Sig	1.3	NotSig	sp|Q9QYY0|GAB1_MOUSE GRB2-associated-binding protein 1 OS=Mus musculus GN=Gab1 PE=1 SV=2
JT004959	304	311	339	333	245	270	585	561	234	232	252	244	1.1	NotSig	2.2	Sig	1.1	NotSig	sp|Q9SEE4|PIRL_SOLLC Pirin-like protein OS=Solanum lycopersicum PE=2 SV=1
JR980103	8098	8003	9623	9685	6457	6443	8267	8274	6357	6268	6918	6707	1.1	NotSig	1.3	Sig	1.2	NotSig	sp|Q9TTR7|COT2_BOVIN COUP transcription factor 2 OS=Bos taurus GN=NR2F2 PE=2 SV=1
JT013803	966	948	696	725	959	996	1029	1012	811	876	720	810	1.1	NotSig	1	NotSig	1.3	Sig	sp|Q9UBV2|SE1L1_HUMAN Protein sel-1 homolog 1 OS=Homo sapiens GN=SEL1L PE=1 SV=3
JR975546	139	148	130	154	214	227	133	119	130	121	137	136	1.1	NotSig	1.8	Sig	1	NotSig	sp|Q9UHC6|CNTP2_HUMAN Contactin-associated protein-like 2 OS=Homo sapiens GN=CNTNAP2 PE=1 SV=1
JR988587	151	159	225	255	169	171	175	112	186	180	218	189	1.1	NotSig	1.2	NotSig	1.5	Sig	sp|Q9UJG1|MSPD1_HUMAN Motile sperm domain-containing protein 1 OS=Homo sapiens GN=MOSPD1 PE=2 SV=1
JR973184	3505	3439	3730	3752	3931	3980	2977	3040	3512	3333	3797	3752	1.1	NotSig	1.3	Sig	1.1	NotSig	sp|Q9UNA0|ATS5_HUMAN A disintegrin and metalloproteinase with thrombospondin motifs 5 OS=Homo sapiens GN=ADAMTS5 PE=1 SV=2
JR976807	976	994	1335	1325	1287	1255	1685	1704	1283	1298	1363	1373	1.1	NotSig	1.3	Sig	1.4	Sig	sp|Q9UNH5|CC14A_HUMAN Dual specificity protein phosphatase CDC14A OS=Homo sapiens GN=CDC14A PE=1 SV=1
JT010084	490	504	837	792	639	591	582	575	628	645	614	577	1.1	NotSig	1.1	NotSig	1.6	Sig	sp|Q9VCA2|ORCT_DROME Organic cation transporter protein OS=Drosophila melanogaster GN=Orct PE=1 SV=1
JR986069	982	1012	1307	1325	1106	1136	1011	965	1050	1048	1176	1227	1.1	NotSig	1.1	NotSig	1.3	Sig	sp|Q9VL13|MOB3_DROME Mps one binder kinase activator-like 3 OS=Drosophila melanogaster GN=Mob3 PE=2 SV=1
JR995857	4986	5057	3963	3964	3664	3743	2641	2664	4125	4143	3802	3813	1.1	NotSig	1.4	Sig	1.3	Sig	sp|Q9VVE5|MSIR6_DROME RNA-binding protein Musashi homolog Rbp6 OS=Drosophila melanogaster GN=Rbp6 PE=2 SV=3
JR984332	589	516	386	376	542	527	622	647	447	429	462	465	1.1	NotSig	1.2	NotSig	1.5	Sig	sp|Q9W770|SPON1_CHICK Spondin-1 OS=Gallus gallus GN=SPON1 PE=2
JR988666	1487	1486	1072	1172	1410	1405	2630	2671	770	817	880	905	1.1	NotSig	1.9	Sig	1.3	NotSig	sp|Q9WTP3|SPDEF_MOUSE SAM pointed domain-containing Ets transcription factor OS=Mus musculus GN=Spdef PE=2 SV=1
JT010242	160	164	132	130	147	136	245	243	105	105	103	85	1.1	NotSig	1.7	Sig	1.2	NotSig	sp|Q9WTR0|MMP16_MOUSE Matrix metalloproteinase-16 OS=Mus musculus GN=Mmp16 PE=2 SV=3
JR972536	1238	1187	1061	1035	1196	1135	705	848	1221	1248	1147	1103	1.1	NotSig	1.5	Sig	1.2	NotSig	sp|Q9WU00|NRF1_MOUSE Nuclear respiratory factor 1 OS=Mus musculus GN=Nrf1 PE=2 SV=2
JR983825	313	276	454	399	335	351	388	371	308	282	319	324	1.1	NotSig	1.1	NotSig	1.4	Sig	sp|Q9Y6F7|CDY2_HUMAN Testis-specific chromodomain protein Y 2 OS=Homo sapiens GN=CDY2A PE=1 SV=1
JR977521	145	155	239	250	266	246	155	161	201	193	223	211	1.1	NotSig	1.6	Sig	1.6	Sig	sp|Q9YH64|CP1A1_PLAFE Cytochrome P450 1A1 OS=Platichthys flesus GN=cyp1a1 PE=3 SV=1
JT014708	448	426	490	496	443	455	641	625	555	515	506	472	1.1	NotSig	1.4	Sig	1.1	NotSig	sp|Q9Z1Z1|E2AK3_RAT Eukaryotic translation initiation factor 2-alpha kinase 3 OS=Rattus norvegicus GN=Eif2ak3 PE=1 SV=1
JR980100	1539	1633	969	1041	927	922	921	922	978	1028	1026	960	1	NotSig	1	NotSig	1.6	Sig	sp|A1A4N1|S29A3_BOVIN Equilibrative nucleoside transporter 3 OS=Bos taurus GN=SLC29A3 PE=2 SV=1
JT014705	1119	1099	826	766	636	599	634	638	793	838	817	801	1	NotSig	1	NotSig	1.4	Sig	sp|A4ZNR5|NKD2L_DANRE Protein naked cuticle homolog 2-like OS=Danio rerio GN=nkd2l PE=2 SV=1
JT000311	1780	1824	1545	1621	1605	1588	2134	2137	1456	1465	1452	1418	1	NotSig	1.3	Sig	1.1	NotSig	sp|A5PJJ7|S16C6_BOVIN Short-chain dehydrogenase/reductase family 16C member 6 OS=Bos taurus GN=SDR16C6 PE=2 SV=1
JR983654	1066	1090	1068	1076	786	844	1093	1119	835	817	827	819	1	NotSig	1.4	Sig	1	NotSig	sp|A6NIH7|U119B_HUMAN Protein unc-119 homolog B OS=Homo sapiens GN=UNC119B PE=1 SV=1
JR986820	288	285	245	253	178	177	306	333	328	311	308	313	1	NotSig	1.8	Sig	1.2	NotSig	sp|A7RWD2|CIAO1_NEMVE Probable cytosolic iron-sulfur protein assembly protein OS=Nematostella vectensis GN=v1g226592 PE=3
JR985398	1206	1168	1681	1669	1206	1204	1411	1426	1230	1329	1171	1267	1	NotSig	1.2	NotSig	1.4	Sig	sp|A7Y2W8|SC6A9_XENLA Sodium- and chloride-dependent glycine transporter 1 OS=Xenopus laevis GN=slc6a9 PE=2 SV=1
JT022388	57	71	66	80	55	56	125	128	101	106	99	100	1	NotSig	2.3	Sig	1.1	NotSig	sp|A8JUV0|SBNO_DROME Protein strawberry notch OS=Drosophila melanogaster GN=sno PE=1 SV=1
JR979068	755	753	953	933	1031	1051	677	687	880	754	834	807	1	NotSig	1.5	Sig	1.3	NotSig	sp|A8MY62|BLML_HUMAN Putative beta-lactamase-like 1 OS=Homo sapiens GN=LACTBL1 PE=2 SV=2
JT014888	488	492	288	259	304	311	232	222	358	350	355	351	1	NotSig	1.4	NotSig	1.8	Sig	sp|B0S5Y3|RFT2A_DANRE Riboflavin transporter 2-A OS=Danio rerio GN=rft2a PE=2 SV=1
JR975208	149	148	71	85	95	89	85	94	155	138	147	154	1	NotSig	1	NotSig	1.9	Sig	sp|B3QT42|THIM_CHLT3 Hydroxyethylthiazole kinase OS=Chloroherpeton thalassium (strain ATCC 35110 / GB-78) GN=thiM PE=3 SV=1
JR992771	1657	1703	1567	1527	1909	1909	1447	1433	1666	1698	1650	1697	1	NotSig	1.3	Sig	1.1	NotSig	sp|O00187|MASP2_HUMAN Mannan-binding lectin serine protease 2 OS=Homo sapiens GN=MASP2 PE=1 SV=4
JR987709	3208	2978	2065	2089	1959	1907	2296	2170	1655	1633	1752	1626	1	NotSig	1.2	NotSig	1.5	Sig	sp|O02649|CH60_DROME 60 kDa heat shock protein, mitochondrial OS=Drosophila melanogaster GN=Hsp60 PE=1 SV=3
JR971152	649	583	458	439	413	416	404	399	379	388	374	387	1	NotSig	1	NotSig	1.4	Sig	sp|O14730|RIOK3_HUMAN Serine/threonine-protein kinase RIO3 OS=Homo sapiens GN=RIOK3 PE=1 SV=2
JR979163	917	884	1182	1201	767	771	717	743	931	946	966	949	1	NotSig	1.1	NotSig	1.3	Sig	sp|O35738|KLF12_MOUSE Krueppel-like factor 12 OS=Mus musculus GN=Klf12 PE=2 SV=2
JR979835	777	782	858	823	577	551	814	742	821	832	821	797	1	NotSig	1.4	Sig	1.1	NotSig	sp|O35783|CALU_RAT Calumenin OS=Rattus norvegicus GN=Calu PE=1
JR993051	1197	1220	2126	2031	1447	1417	1238	1299	1471	1458	1573	1501	1	NotSig	1.1	NotSig	1.7	Sig	sp|O57321|EAA1_AMBTI Excitatory amino acid transporter 1 OS=Ambystoma tigrinum GN=SLC1A3 PE=2 SV=1
JR999431	409	431	301	287	293	283	236	231	310	288	295	318	1	NotSig	1.2	NotSig	1.4	Sig	sp|O73742|COE3_XENLA Transcription factor COE3 OS=Xenopus laevis GN=coe3 PE=2 SV=2
JR982519	137	133	92	109	81	76	211	169	169	169	179	161	1	NotSig	2.4	Sig	1.3	NotSig	sp|O88622|PARG_MOUSE Poly(ADP-ribose) glycohydrolase OS=Mus musculus GN=Parg PE=1 SV=2
JT018935	6506	6354	7644	7546	1077	1097	1986	1984	3166	3086	3061	3086	1	NotSig	1.8	Sig	1.2	NotSig	sp|P00920|CAH2_MOUSE Carbonic anhydrase 2 OS=Mus musculus GN=Ca2 PE=1 SV=4
JR980842	5973	5902	5234	5088	5846	5704	4563	4503	5435	5353	5294	5352	1	NotSig	1.3	Sig	1.2	NotSig	sp|P01026|CO3_RAT Complement C3 OS=Rattus norvegicus GN=C3 PE=1
JR982829	174	185	225	193	246	280	143	153	168	156	169	156	1	NotSig	1.8	Sig	1.2	NotSig	sp|P05208|CEL2A_MOUSE Chymotrypsin-like elastase family member 2A OS=Mus musculus GN=Cela2a PE=2 SV=1
JR977867	1488	1381	953	976	824	814	3824	3859	829	768	775	849	1	NotSig	4.7	Sig	1.5	Sig	sp|P05627|JUN_MOUSE Transcription factor AP-1 OS=Mus musculus GN=Jun PE=1 SV=3
JT008936	857	926	1182	1201	1074	1101	1012	1013	1065	1052	1153	1055	1	NotSig	1.1	NotSig	1.3	Sig	sp|P07742|RIR1_MOUSE Ribonucleoside-diphosphate reductase large subunit OS=Mus musculus GN=Rrm1 PE=1 SV=2
JT020124	5029	5294	3883	3914	6698	6507	11767	11929	3968	3908	3726	3804	1	NotSig	1.8	Sig	1.3	Sig	sp|P08110|ENPL_CHICK Endoplasmin OS=Gallus gallus GN=HSP90B1 PE=1 SV=1
JT004864	506	477	681	664	563	617	537	504	593	558	593	612	1	NotSig	1.1	NotSig	1.4	Sig	sp|P08510|KCNAS_DROME Potassium voltage-gated channel protein Shaker OS=Drosophila melanogaster GN=Sh PE=1 SV=3
JR997088	410	410	249	204	252	231	175	179	178	209	201	195	1	NotSig	1.4	NotSig	1.8	Sig	sp|P10079|FBP1_STRPU Fibropellin-1 OS=Strongylocentrotus purpuratus GN=EGF1 PE=1 SV=2
JR986440	548	553	191	180	392	401	278	316	411	370	385	397	1	NotSig	1.3	NotSig	3	Sig	sp|P11976|PSTA_DICDI Prestalk protein OS=Dictyostelium discoideum GN=ecmB PE=2 SV=2
JT010511	148	159	166	155	128	139	257	296	139	140	158	125	1	NotSig	2.1	Sig	1	NotSig	sp|P12965|MOS_XENLA Serine/threonine-protein kinase mos OS=Xenopus laevis GN=mos PE=2 SV=1
JR972451	5729	5725	5091	4808	7907	7748	11283	11029	5782	5811	6033	5973	1	NotSig	1.4	Sig	1.2	NotSig	sp|P14211|CALR_MOUSE Calreticulin OS=Mus musculus GN=Calr PE=1
JR986845	11	6	6	5	276	286	4	13	544	577	581	548	1	NotSig	33.1	Sig	1.5	NotSig	sp|P16443|DBP_RAT D site-binding protein OS=Rattus norvegicus GN=Dbp PE=2 SV=2
JT019704	927	956	731	758	703	709	987	945	703	756	733	758	1	NotSig	1.4	Sig	1.3	NotSig	sp|P16951|ATF2_MOUSE Cyclic AMP-dependent transcription factor ATF-2 OS=Mus musculus GN=Atf2 PE=1 SV=2
JR973995	5797	5857	4029	4078	3025	3114	3196	3289	3108	3257	3334	3321	1	NotSig	1.1	NotSig	1.4	Sig	sp|P17844|DDX5_HUMAN Probable ATP-dependent RNA helicase DDX5 OS=Homo sapiens GN=DDX5 PE=1 SV=1
JR985813	1955	1918	1869	1821	1686	1701	2473	2547	1791	1745	1829	1856	1	NotSig	1.5	Sig	1	NotSig	sp|P18654|KS6A3_MOUSE Ribosomal protein S6 kinase alpha-3 OS=Mus musculus GN=Rps6ka3 PE=1 SV=2
JR972245	352	375	198	205	191	194	149	153	162	180	167	185	1	NotSig	1.3	NotSig	1.8	Sig	sp|P21872|PUR2_CHICK Trifunctional purine biosynthetic protein adenosine-3 OS=Gallus gallus GN=GART PE=2 SV=1
JR972501	1833	1777	1713	1730	1874	1976	2600	2655	1748	1788	1735	1840	1	NotSig	1.4	Sig	1	NotSig	sp|P24367|PPIB_CHICK Peptidyl-prolyl cis-trans isomerase B OS=Gallus gallus GN=PPIB PE=2 SV=1
JR980435	5364	5255	4010	4189	4601	4742	7302	7115	4576	4496	4414	4526	1	NotSig	1.5	Sig	1.3	Sig	sp|P29773|ETS2_LYTVA Protein C-ets-2 (Fragment) OS=Lytechinus variegatus GN=ETS-2 PE=3 SV=1
JR991478	290	265	340	247	244	235	351	382	332	309	312	350	1	NotSig	1.5	Sig	1.1	NotSig	sp|P38487|CREA_BACB0 Creatinase OS=Bacillus sp. (strain B-0618) PE=1 SV=3
JR988797	307	351	513	528	329	357	409	360	388	395	389	433	1	NotSig	1.1	NotSig	1.6	Sig	sp|P41044|CAB32_DROME Calbindin-32 OS=Drosophila melanogaster GN=Cbp53E PE=2 SV=1
JT012584	593	607	894	931	843	828	949	862	979	1033	1084	955	1	NotSig	1.1	NotSig	1.5	Sig	sp|P41970|ELK3_HUMAN ETS domain-containing protein Elk-3 OS=Homo sapiens GN=ELK3 PE=1 SV=2
JR983547	7280	7360	5309	5425	4989	5157	5763	5804	5035	5088	4912	4964	1	NotSig	1.1	NotSig	1.4	Sig	sp|P54632|1433_DICDI 14-3-3-like protein OS=Dictyostelium discoideum GN=fttB PE=1 SV=2
JR986383	733	702	579	622	1169	1172	724	743	1047	1082	979	1077	1	NotSig	1.6	Sig	1.2	NotSig	sp|P55210|CASP7_HUMAN Caspase-7 OS=Homo sapiens GN=CASP7 PE=1
JR972294	158	195	276	291	232	241	298	320	234	285	263	264	1	NotSig	1.3	NotSig	1.6	Sig	sp|P55809|SCOT1_HUMAN Succinyl-CoA:3-ketoacid-coenzyme A transferase 1, mitochondrial OS=Homo sapiens GN=OXCT1 PE=1 SV=1
JT000302	3751	3613	2084	2057	1685	1731	1454	1481	1918	1824	1787	1867	1	NotSig	1.2	NotSig	1.8	Sig	sp|P56941|NPC1_PIG Niemann-Pick C1 protein OS=Sus scrofa GN=NPC1 PE=2 SV=1
JR974631	387	426	431	423	481	454	705	673	428	473	423	467	1	NotSig	1.5	Sig	1.1	NotSig	sp|P77475|YQAB_ECOLI Phosphatase YqaB OS=Escherichia coli (strain K12) GN=yqaB PE=1 SV=1
JR990988	1834	1838	3618	3471	1359	1440	1322	1355	1606	1523	1585	1623	1	NotSig	1	NotSig	1.9	Sig	sp|P79121|TIMP3_BOVIN Metalloproteinase inhibitor 3 OS=Bos taurus GN=TIMP3 PE=2 SV=1
JR980834	2158	2234	1651	1666	2168	2260	1694	1601	2012	2045	1956	1959	1	NotSig	1.3	Sig	1.3	Sig	sp|P81439|EQST_ACTEQ Equistatin OS=Actinia equina PE=1 SV=1
JT003171	1252	1228	718	711	677	674	891	935	613	576	608	620	1	NotSig	1.4	NotSig	1.7	Sig	sp|P98167|SSPO_BOVIN SCO-spondin OS=Bos taurus GN=SSPO PE=2 SV=2
JR978115	371	335	206	248	279	260	319	354	292	268	283	271	1	NotSig	1.2	NotSig	1.6	Sig	sp|Q03364|FGFR2_XENLA Fibroblast growth factor receptor 2 OS=Xenopus laevis GN=fgfr2 PE=2 SV=1
JT009127	56	72	10	11	14	16	40	44	49	63	56	51	1	NotSig	2.8	NotSig	6.1	Sig	sp|Q05AV1|COMD6_XENLA COMM domain-containing protein 6 OS=Xenopus laevis GN=commd6 PE=2 SV=1
JR977860	2245	2253	2787	2746	2228	2247	3186	3123	2275	2252	2284	2204	1	NotSig	1.4	Sig	1.2	NotSig	sp|Q05B92|TFE3_BOVIN Transcription factor E3 OS=Bos taurus GN=TFE3 PE=2 SV=1
JR973171	264	276	162	194	475	481	290	285	396	400	397	370	1	NotSig	1.7	Sig	1.5	Sig	sp|Q0DXS3|RDR1_ORYSJ Probable RNA-dependent RNA polymerase 1 OS=Oryza sativa subsp. japonica GN=RDR1 PE=2 SV=2
JT002356	499	516	523	510	354	383	706	729	350	405	375	415	1	NotSig	1.9	Sig	1	NotSig	sp|Q11179|YPC2_CAEEL Putative serine/threonine-protein kinase C05D10.2 OS=Caenorhabditis elegans GN=C05D10.2 PE=2 SV=2
JT014167	1975	2011	1529	1489	1498	1573	1629	1614	1438	1444	1404	1462	1	NotSig	1.1	NotSig	1.3	Sig	sp|Q14677|EPN4_HUMAN Clathrin interactor 1 OS=Homo sapiens GN=CLINT1 PE=1 SV=1
JR984585	332	363	527	536	444	476	437	471	335	338	320	351	1	NotSig	1	NotSig	1.5	Sig	sp|Q16348|S15A2_HUMAN Solute carrier family 15 member 2 OS=Homo sapiens GN=SLC15A2 PE=2 SV=2
JR983482	123	115	120	116	120	131	50	62	81	69	69	86	1	NotSig	2.2	Sig	1	NotSig	sp|Q16820|MEP1B_HUMAN Meprin A subunit beta OS=Homo sapiens GN=MEP1B PE=1 SV=3
JT017300	947	947	933	1010	1046	971	655	686	868	871	913	890	1	NotSig	1.5	Sig	1	NotSig	sp|Q20176|NAS39_CAEEL Zinc metalloproteinase nas-39 OS=Caenorhabditis elegans GN=nas-39 PE=2 SV=3
JR987091	867	853	288	260	696	658	1329	1311	529	500	482	535	1	NotSig	1.9	Sig	3.1	Sig	sp|Q24180|DEAF1_DROME Deformed epidermal autoregulatory factor 1 OS=Drosophila melanogaster GN=Deaf1 PE=1 SV=1
JT005738	155	169	137	111	86	115	214	190	49	58	50	58	1	NotSig	2	Sig	1.3	NotSig	sp|Q29496|CP3AO_SHEEP Cytochrome P450 3A24 OS=Ovis aries GN=CYP3A24 PE=2 SV=1
JR974376	2655	2705	2863	2803	3421	3270	2557	2557	2991	3002	2953	2956	1	NotSig	1.3	Sig	1.1	NotSig	sp|Q2KIY5|PLBL2_BOVIN Putative phospholipase B-like 2 OS=Bos taurus GN=PLBD2 PE=2 SV=1
JR995798	203	214	81	76	106	92	100	97	119	98	115	110	1	NotSig	1	NotSig	2.7	Sig	sp|Q2M3R5|S35G1_HUMAN Solute carrier family 35 member G1 OS=Homo sapiens GN=SLC35G1 PE=2 SV=1
JR993532	5809	5820	2827	2811	4577	4482	7282	7168	3002	3007	2811	2973	1	NotSig	1.6	Sig	2.1	Sig	sp|Q309Z6|HIF1A_EOSBA Hypoxia-inducible factor 1-alpha OS=Eospalax baileyi GN=HIF1A PE=2 SV=1
JT011551	3155	3116	2420	2311	3645	3494	3311	3385	2877	2821	2844	2823	1	NotSig	1.1	NotSig	1.3	Sig	sp|Q3UQ28|PXDN_MOUSE Peroxidasin homolog OS=Mus musculus GN=Pxdn PE=2 SV=2
JR981739	368	324	206	188	187	167	166	179	209	196	210	179	1	NotSig	1	NotSig	1.8	Sig	sp|Q496Y0|LONF3_HUMAN LON peptidase N-terminal domain and RING finger protein 3 OS=Homo sapiens GN=LONRF3 PE=1 SV=1
JR982516	405	398	542	506	555	540	359	360	463	495	481	521	1	NotSig	1.5	Sig	1.3	NotSig	sp|Q4FAT7|BGLR_PIG Beta-glucuronidase OS=Sus scrofa GN=GUSB PE=3
JR989912	1509	1508	1674	1674	2300	2341	3030	3007	2279	2333	2207	2228	1	NotSig	1.3	Sig	1.1	NotSig	sp|Q4H4B6|SCRIB_DANRE Protein scribble homolog OS=Danio rerio GN=scrib PE=1 SV=1
JT011091	293	297	374	394	378	393	253	256	325	338	347	331	1	NotSig	1.5	Sig	1.3	NotSig	sp|Q4PZA2|ECE1_MOUSE Endothelin-converting enzyme 1 OS=Mus musculus GN=Ece1 PE=1 SV=1
JT007977	348	351	361	408	414	439	245	235	462	507	462	471	1	NotSig	1.8	Sig	1.1	NotSig	sp|Q4TZY1|IRK12_BOVIN ATP-sensitive inward rectifier potassium channel 12 OS=Bos taurus GN=KCNJ12 PE=2 SV=1
JR989763	2295	2455	2466	2354	3179	3171	4098	4158	3123	3018	2947	2995	1	NotSig	1.3	Sig	1	NotSig	sp|Q4VA61|DSCL1_MOUSE Down syndrome cell adhesion molecule-like protein 1 homolog OS=Mus musculus GN=Dscaml1 PE=1 SV=2
JT009292	794	799	860	870	670	732	945	919	669	649	644	704	1	NotSig	1.3	Sig	1.1	NotSig	sp|Q566C8|ANR54_RAT Ankyrin repeat domain-containing protein 54 OS=Rattus norvegicus GN=Ankrd54 PE=2 SV=1
JR984508	167	181	97	96	188	146	105	111	107	88	98	89	1	NotSig	1.5	NotSig	1.8	Sig	sp|Q57307|CHOD_MYCTU Cholesterol oxidase OS=Mycobacterium tuberculosis GN=choD PE=1 SV=1
JR979680	1114	1100	781	767	1205	1196	989	948	990	1011	976	1009	1	NotSig	1.2	NotSig	1.4	Sig	sp|Q58EK5|TDRD1_DANRE Tudor domain-containing protein 1 OS=Danio rerio GN=tdrd1 PE=2 SV=2
JR970633	305	324	452	456	439	460	361	359	426	402	410	394	1	NotSig	1.2	NotSig	1.4	Sig	sp|Q5NVP8|LIN52_PONAB Protein lin-52 homolog OS=Pongo abelii GN=LIN52 PE=3 SV=1
JT005165	952	959	694	700	623	594	852	846	602	558	603	578	1	NotSig	1.4	Sig	1.4	Sig	sp|Q5R606|HS105_PONAB Heat shock protein 105 kDa OS=Pongo abelii GN=HSPH1 PE=2 SV=1
JR997469	733	789	1189	1249	979	1036	804	772	866	916	888	907	1	NotSig	1.3	NotSig	1.6	Sig	sp|Q5RCH7|ID2_PONAB DNA-binding protein inhibitor ID-2 OS=Pongo abelii GN=ID2 PE=2 SV=1
JT001101	744	746	818	899	624	651	439	468	748	764	740	718	1	NotSig	1.4	Sig	1.2	NotSig	sp|Q5RCZ5|NR2C1_PONAB Nuclear receptor subfamily 2 group C member 1 OS=Pongo abelii GN=NR2C1 PE=2 SV=1
JR981945	639	625	389	352	511	505	480	550	528	535	505	557	1	NotSig	1	NotSig	1.7	Sig	sp|Q61824|ADA12_MOUSE Disintegrin and metalloproteinase domain-containing protein 12 OS=Mus musculus GN=Adam12 PE=1 SV=1
JR995065	1846	1807	1535	1593	2111	2059	3177	3256	1648	1622	1550	1628	1	NotSig	1.5	Sig	1.2	NotSig	sp|Q63081|PDIA6_RAT Protein disulfide-isomerase A6 OS=Rattus norvegicus GN=Pdia6 PE=1 SV=2
JR974881	776	829	664	680	657	634	948	922	726	782	787	753	1	NotSig	1.4	Sig	1.2	NotSig	sp|Q63665|USF2_RAT Upstream stimulatory factor 2 OS=Rattus norvegicus GN=Usf2 PE=1 SV=2
JR987115	143	138	205	185	201	188	100	110	114	115	114	121	1	NotSig	1.9	Sig	1.4	NotSig	sp|Q640M1|UT14A_MOUSE U3 small nucleolar RNA-associated protein 14 homolog A OS=Mus musculus GN=Utp14a PE=2 SV=1
JR996909	1386	1360	1135	1173	1262	1259	2061	2118	1053	1051	1092	1066	1	NotSig	1.7	Sig	1.2	NotSig	sp|Q642H2|CRBL2_DANRE cAMP-responsive element-binding protein-like 2 OS=Danio rerio GN=crebl2 PE=3 SV=1
JR978733	147	123	255	265	136	156	157	170	157	171	156	170	1	NotSig	1.1	NotSig	1.9	Sig	sp|Q659K9|FUT4_PANTR Alpha-(1,3)-fucosyltransferase OS=Pan troglodytes GN=FUT4 PE=2 SV=2
JT007808	1226	1254	1462	1514	803	780	1083	1077	1250	1185	1246	1184	1	NotSig	1.4	Sig	1.2	NotSig	sp|Q68US5|CU063_PANTR Uncharacterized protein C21orf63 homolog OS=Pan troglodytes PE=3 SV=1
JR976928	125	133	219	211	176	154	167	164	190	195	181	191	1	NotSig	1	NotSig	1.7	Sig	sp|Q6AY61|PRS23_RAT Serine protease 23 OS=Rattus norvegicus GN=Prss23 PE=2 SV=1
JT010248	434	434	297	265	239	244	222	207	232	214	252	199	1	NotSig	1.1	NotSig	1.5	Sig	sp|Q6AYU1|MO4L1_RAT Mortality factor 4-like protein 1 OS=Rattus norvegicus GN=Morf4l1 PE=2 SV=1
JR998485	162	152	283	280	291	269	275	268	219	208	209	225	1	NotSig	1	NotSig	1.8	Sig	sp|Q6DDL7|UN93A_XENLA Protein unc-93 homolog A OS=Xenopus laevis GN=unc93a PE=2 SV=1
JR970451	258	273	157	172	237	255	239	230	234	229	212	233	1	NotSig	1	NotSig	1.6	Sig	sp|Q6DRI7|DDX51_DANRE ATP-dependent RNA helicase DDX51 OS=Danio rerio GN=ddx51 PE=2 SV=1
JT001022	25	32	16	22	6	9	52	38	59	49	49	55	1	NotSig	6	Sig	1.5	NotSig	sp|Q6IWL4|TRAF6_DANRE TNF receptor-associated factor 6 OS=Danio rerio GN=traf6 PE=2 SV=2
JR977435	1822	1813	1056	1028	877	827	1534	1574	1192	1162	1199	1178	1	NotSig	1.8	Sig	1.7	Sig	sp|Q6NYB7|RAB1A_RAT Ras-related protein Rab-1A OS=Rattus norvegicus GN=Rab1A PE=1 SV=3
JR975745	1409	1354	868	870	1030	1014	1134	1106	839	878	911	888	1	NotSig	1.1	NotSig	1.6	Sig	sp|Q6UXZ4|UNC5D_HUMAN Netrin receptor UNC5D OS=Homo sapiens GN=UNC5D PE=1 SV=1
JT017514	124	147	132	124	237	213	101	136	165	210	211	160	1	NotSig	1.9	Sig	1.1	NotSig	sp|Q6VY07|PACS1_HUMAN Phosphofurin acidic cluster sorting protein 1 OS=Homo sapiens GN=PACS1 PE=1 SV=2
JR992514	154	152	160	158	142	141	239	230	155	155	162	144	1	NotSig	1.7	Sig	1	NotSig	sp|Q6ZQ11|CHSS1_MOUSE Chondroitin sulfate synthase 1 OS=Mus musculus GN=Chsy1 PE=2 SV=2
JR978288	859	896	666	733	644	646	996	986	640	684	595	681	1	NotSig	1.5	Sig	1.3	NotSig	sp|Q708W2|FXJ1A_XENLA Forkhead box protein J1-A OS=Xenopus laevis GN=foxj1-a PE=2 SV=1
JR986141	914	951	634	616	647	642	1174	1099	559	544	541	528	1	NotSig	1.8	Sig	1.5	Sig	sp|Q7NBW0|DNAJ_MYCGA Chaperone protein DnaJ OS=Mycoplasma gallisepticum (strain R(low / passage 15 / clone 2)) GN=dnaJ PE=3
JR971880	556	531	473	425	421	432	741	750	383	410	384	405	1	NotSig	1.7	Sig	1.2	NotSig	sp|Q7SYS9|HNMTB_XENLA Histamine N-methyltransferase B OS=Xenopus laevis GN=hnmt-b PE=2 SV=1
JR979016	752	675	371	356	413	401	196	204	380	377	381	390	1	NotSig	2	Sig	2	Sig	sp|Q7Z3F1|GP155_HUMAN Integral membrane protein GPR155 OS=Homo sapiens GN=GPR155 PE=1 SV=2
JR971289	854	832	493	492	511	580	1125	1209	354	319	345	329	1	NotSig	2.1	Sig	1.7	Sig	sp|Q7ZUW2|HYOU1_DANRE Hypoxia up-regulated protein 1 OS=Danio rerio GN=hyou1 PE=2 SV=1
JR971502	41	51	94	95	50	48	52	54	63	55	48	69	1	NotSig	1.1	NotSig	2.1	Sig	sp|Q8HXX3|MC4R_MACFA Melanocortin receptor 4 OS=Macaca fascicularis GN=MC4R PE=2 SV=1
JR970488	96	82	146	132	195	179	114	105	141	143	141	144	1	NotSig	1.7	Sig	1.6	NotSig	sp|Q8HZ60|CCHCR_PANTR Coiled-coil alpha-helical rod protein 1 OS=Pan troglodytes GN=CCHCR1 PE=3 SV=1
JT000376	218	236	358	352	357	361	239	242	301	311	299	325	1	NotSig	1.5	Sig	1.6	Sig	sp|Q8IUR5|TMTC1_HUMAN Transmembrane and TPR repeat-containing protein 1 OS=Homo sapiens GN=TMTC1 PE=2 SV=3
JT017371	180	203	314	277	338	294	173	196	264	252	278	263	1	NotSig	1.7	Sig	1.5	Sig	sp|Q8JZQ5|ABP1_MOUSE Amiloride-sensitive amine oxidase [copper-containing] OS=Mus musculus GN=Abp1 PE=2 SV=1
JR977157	303	267	412	406	359	344	328	326	363	343	377	344	1	NotSig	1.1	NotSig	1.4	Sig	sp|Q8K370|ACD10_MOUSE Acyl-CoA dehydrogenase family member 10 OS=Mus musculus GN=Acad10 PE=2 SV=1
JR999945	1243	1228	1718	1700	1472	1454	1874	1742	1537	1582	1648	1567	1	NotSig	1.2	NotSig	1.4	Sig	sp|Q8NBX0|SCPDH_HUMAN Probable saccharopine dehydrogenase OS=Homo sapiens GN=SCCPDH PE=1 SV=1
JT002565	256	262	163	150	159	160	163	179	200	182	203	189	1	NotSig	1.1	NotSig	1.7	Sig	sp|Q8NUZ4|FLP_STAAW Protein flp OS=Staphylococcus aureus (strain MW2) GN=flp PE=3 SV=1
JT001892	4059	4113	2973	3075	3905	4104	3954	3983	3497	3465	3572	3530	1	NotSig	1	NotSig	1.4	Sig	sp|Q8VDJ3|VIGLN_MOUSE Vigilin OS=Mus musculus GN=Hdlbp PE=1 SV=1
JT022986	1553	1573	2533	2477	1922	1882	1828	1761	1888	1934	1906	1914	1	NotSig	1.1	NotSig	1.6	Sig	sp|Q8WZ42|TITIN_HUMAN Titin OS=Homo sapiens GN=TTN PE=1 SV=3
JR999138	10263	10160	6158	6254	8054	8041	16538	16559	4421	4354	4498	4444	1	NotSig	2.1	Sig	1.6	Sig	sp|Q90593|GRP78_CHICK 78 kDa glucose-regulated protein OS=Gallus gallus GN=HSPA5 PE=2 SV=1
JR986423	2864	2775	1631	1554	1906	1912	1734	1652	1861	1787	1805	1792	1	NotSig	1.1	NotSig	1.8	Sig	sp|Q90632|MOT3_CHICK Monocarboxylate transporter 3 OS=Gallus gallus GN=SLC16A3 PE=2 SV=2
JR975622	3115	3118	2025	2111	1953	2058	3025	2962	1720	1836	1867	1805	1	NotSig	1.5	Sig	1.5	Sig	sp|Q90837|ERG_CHICK Transcriptional regulator Erg OS=Gallus gallus GN=ERG PE=2 SV=1
JT000680	1506	1527	1963	2089	1916	1990	1482	1431	2222	2141	2133	2153	1	NotSig	1.3	Sig	1.3	Sig	sp|Q90XW6|IRX4A_XENLA Iroquois-class homeodomain protein irx-4-A OS=Xenopus laevis GN=irx4-a PE=2 SV=1
JT000152	3071	3128	3928	4073	3410	3326	3764	3829	3997	3788	3879	4038	1	NotSig	1.1	NotSig	1.3	Sig	sp|Q91287|FGFR3_PLEWA Fibroblast growth factor receptor 3 OS=Pleurodeles waltl GN=FGFR3 PE=2 SV=1
JT020561	2919	3020	2616	2696	2691	2682	2024	1968	2207	2246	2302	2167	1	NotSig	1.3	Sig	1.1	NotSig	sp|Q91765|FXA2A_XENLA Forkhead box protein A2-A OS=Xenopus laevis GN=foxa2-a PE=1 SV=1
JT005094	2867	2854	2033	2053	2270	2199	2364	2317	2106	2061	1957	2014	1	NotSig	1	NotSig	1.4	Sig	sp|Q91YQ5|RPN1_MOUSE Dolichyl-diphosphooligosaccharide--protein glycosyltransferase subunit 1 OS=Mus musculus GN=Rpn1 PE=2
JR988559	424	383	742	748	779	844	733	703	442	447	457	453	1	NotSig	1.1	NotSig	1.8	Sig	sp|Q91ZX7|LRP1_MOUSE Prolow-density lipoprotein receptor-related protein 1 OS=Mus musculus GN=Lrp1 PE=1 SV=1
JR987250	266	228	139	163	84	74	85	93	131	124	134	121	1	NotSig	1.1	NotSig	1.6	Sig	sp|Q92179|CHST3_CHICK Carbohydrate sulfotransferase 3 OS=Gallus gallus GN=CHST3 PE=1 SV=1
JR980683	408	447	277	314	170	192	232	241	254	271	269	234	1	NotSig	1.3	NotSig	1.4	Sig	sp|Q93YS4|AB22G_ARATH ABC transporter G family member 22 OS=Arabidopsis thaliana GN=ABCG22 PE=1 SV=1
JR994041	591	609	376	353	216	238	201	258	280	301	323	263	1	NotSig	1	NotSig	1.6	Sig	sp|Q94BV5|GSXL4_ARATH Flavin-containing monooxygenase FMO GS-OX-like 4 OS=Arabidopsis thaliana GN=At1g62600 PE=2 SV=1
JR987021	81	85	45	43	49	38	106	84	54	63	53	63	1	NotSig	2.2	Sig	1.9	NotSig	sp|Q95LU3|FBCD1_MACFA Fibrinogen C domain-containing protein 1 OS=Macaca fascicularis GN=FIBCD1 PE=2 SV=1
JR975851	109	105	188	192	213	187	263	227	185	168	169	173	1	NotSig	1.2	NotSig	1.8	Sig	sp|Q96T88|UHRF1_HUMAN E3 ubiquitin-protein ligase UHRF1 OS=Homo sapiens GN=UHRF1 PE=1 SV=1
JT003346	1271	1300	846	802	730	763	873	862	963	994	919	963	1	NotSig	1.2	NotSig	1.6	Sig	sp|Q99873|ANM1_HUMAN Protein arginine N-methyltransferase 1 OS=Homo sapiens GN=PRMT1 PE=1 SV=2
JR990025	1169	1166	884	1004	887	844	1642	1650	919	950	894	949	1	NotSig	1.9	Sig	1.2	NotSig	sp|Q99LI8|HGS_MOUSE Hepatocyte growth factor-regulated tyrosine kinase substrate OS=Mus musculus GN=Hgs PE=1 SV=2
JT021336	327	354	359	370	244	261	403	388	252	262	267	227	1	NotSig	1.6	Sig	1.1	NotSig	sp|Q9BZ19|ANR60_HUMAN Ankyrin repeat domain-containing protein 60 OS=Homo sapiens GN=ANKRD60 PE=2 SV=3
JT004308	500	488	544	565	580	524	361	367	460	446	444	455	1	NotSig	1.5	Sig	1.1	NotSig	sp|Q9BZV2|S19A3_HUMAN Thiamine transporter 2 OS=Homo sapiens GN=SLC19A3 PE=1 SV=1
JR973075	543	558	440	445	496	454	980	959	446	472	453	460	1	NotSig	2	Sig	1.2	NotSig	sp|Q9D5L7|SPSB1_MOUSE SPRY domain-containing SOCS box protein 1 OS=Mus musculus GN=Spsb1 PE=1 SV=1
JT013008	1706	1677	1964	1974	1394	1429	1994	2038	1986	1882	1856	1855	1	NotSig	1.4	Sig	1.2	NotSig	sp|Q9EQ60|CAC1H_RAT Voltage-dependent T-type calcium channel subunit alpha-1H OS=Rattus norvegicus GN=Cacna1h PE=2 SV=2
JR979681	1111	1178	775	873	1546	1524	1364	1380	1268	1163	1216	1178	1	NotSig	1.1	NotSig	1.4	Sig	sp|Q9EQS9|IGDC4_MOUSE Immunoglobulin superfamily DCC subclass member 4 OS=Mus musculus GN=Igdcc4 PE=2 SV=1
JR989390	181	178	129	135	105	113	201	188	141	139	146	138	1	NotSig	1.8	Sig	1.4	NotSig	sp|Q9FLK4|GSXL8_ARATH Flavin-containing monooxygenase FMO GS-OX-like 8 OS=Arabidopsis thaliana GN=At5g61290 PE=2 SV=1
JT002256	278	269	427	422	498	533	453	481	464	482	437	482	1	NotSig	1.1	NotSig	1.6	Sig	sp|Q9GZ69|TPM_MIMNO Tropomyosin OS=Mimachlamys nobilis PE=2 SV=1
JR993941	615	613	443	479	1205	1179	1861	1854	988	1022	990	986	1	NotSig	1.6	Sig	1.3	NotSig	sp|Q9GZT9|EGLN1_HUMAN Egl nine homolog 1 OS=Homo sapiens GN=EGLN1 PE=1 SV=1
JR986227	1809	1804	1349	1346	1317	1278	2820	2940	924	1000	919	951	1	NotSig	2.2	Sig	1.3	NotSig	sp|Q9H0K1|SIK2_HUMAN Serine/threonine-protein kinase SIK2 OS=Homo sapiens GN=SIK2 PE=1 SV=1
JT022025	356	338	288	317	498	471	338	316	472	437	465	411	1	NotSig	1.5	Sig	1.1	NotSig	sp|Q9JJJ7|PORCN_MOUSE Probable protein-cysteine N-palmitoyltransferase porcupine OS=Mus musculus GN=Porcn PE=1 SV=1
JT022356	1338	1420	910	875	1129	1066	1224	1151	1202	1235	1202	1222	1	NotSig	1.1	NotSig	1.5	Sig	sp|Q9NR09|BIRC6_HUMAN Baculoviral IAP repeat-containing protein 6 OS=Homo sapiens GN=BIRC6 PE=1 SV=2
JR970573	2378	2321	1428	1428	1278	1246	1413	1369	1239	1257	1234	1267	1	NotSig	1.1	NotSig	1.6	Sig	sp|Q9NR30|DDX21_HUMAN Nucleolar RNA helicase 2 OS=Homo sapiens GN=DDX21 PE=1 SV=5
JR974679	1057	1037	751	824	866	860	784	835	863	880	847	845	1	NotSig	1.1	NotSig	1.3	Sig	sp|Q9NRL2|BAZ1A_HUMAN Bromodomain adjacent to zinc finger domain protein 1A OS=Homo sapiens GN=BAZ1A PE=1 SV=2
JR990607	362	378	210	218	207	248	267	262	221	220	207	232	1	NotSig	1.2	NotSig	1.7	Sig	sp|Q9NS68|TNR19_HUMAN Tumor necrosis factor receptor superfamily member 19 OS=Homo sapiens GN=TNFRSF19 PE=1 SV=1
JT011849	158	176	175	161	233	264	132	149	199	185	199	197	1	NotSig	1.8	Sig	1	NotSig	sp|Q9NXG6|P4HTM_HUMAN Transmembrane prolyl 4-hydroxylase OS=Homo sapiens GN=P4HTM PE=1 SV=2
JR984443	197	206	269	219	285	264	189	165	268	294	273	283	1	NotSig	1.6	Sig	1.2	NotSig	sp|Q9UBX3|DIC_HUMAN Mitochondrial dicarboxylate carrier OS=Homo sapiens GN=SLC25A10 PE=1 SV=2
JR975967	1747	1800	1348	1314	1686	1660	1458	1451	1443	1529	1501	1455	1	NotSig	1.2	NotSig	1.3	Sig	sp|Q9UGM3|DMBT1_HUMAN Deleted in malignant brain tumors 1 protein OS=Homo sapiens GN=DMBT1 PE=1 SV=2
JR974031	356	406	267	254	162	143	214	208	214	186	198	221	1	NotSig	1.4	NotSig	1.5	Sig	sp|Q9W6I0|UQCC_XENLA Ubiquinol-cytochrome c reductase complex chaperone CBP3 homolog OS=Xenopus laevis GN=uqcc PE=2 SV=1
JR985320	118	130	148	127	153	131	244	282	157	182	183	164	1	NotSig	1.9	Sig	1.1	NotSig	sp|Q9WV30|NFAT5_MOUSE Nuclear factor of activated T-cells 5 OS=Mus musculus GN=Nfat5 PE=2 SV=1
JR995887	3342	3174	3039	3167	3124	3057	3952	3992	3234	3075	3022	3219	1	NotSig	1.3	Sig	1	NotSig	sp|Q9WV92|E41L3_MOUSE Band 4.1-like protein 3 OS=Mus musculus GN=Epb41l3 PE=1 SV=1
JR997303	471	472	460	480	595	618	395	424	454	448	440	466	1	NotSig	1.5	Sig	1	NotSig	sp|Q9WVK8|CP46A_MOUSE Cholesterol 24-hydroxylase OS=Mus musculus GN=Cyp46a1 PE=2 SV=1
JT002903	1709	1760	1245	1242	1313	1398	1920	1922	1359	1328	1331	1396	1	NotSig	1.4	Sig	1.4	Sig	sp|Q9Y6W6|DUS10_HUMAN Dual specificity protein phosphatase 10 OS=Homo sapiens GN=DUSP10 PE=1 SV=1
JT014832	75	92	127	111	120	109	690	678	100	93	101	89	1	NotSig	6	Sig	1.4	NotSig	sp|Q9Z2U4|ELF4_MOUSE ETS-related transcription factor Elf-4 OS=Mus musculus GN=Elf4 PE=2 SV=2

## Sheet: highly variable genes
Supplementary file 1. Acropora millepora genes highly variable during broadcast spawning.
GENE	New 12:00	Full 18:00	Full 12:00	New 00:00	New 18:00	Full 00:00	10 Nov 21:00 A	12 Nov 22:00 A	14 Nov 23:00 A	15 Nov 18:15 A	15 Nov 19:30 A	16 Nov 18:15 A	16 Nov 19:30 A	16 Nov 21:00 A	16 Nov 22:00 A	16 Nov 22:30 A	17 Nov 00:20 A	SwissProt
JR970425	664	597	787	677	625	769	928	939	699	619	791	602	617	457	493	370	601	sp|Q6DIF4|WDR1_XENTR WD repeat-containing protein 1 OS=Xenopus tropicalis GN=wdr1 PE=2 SV=1
JR970431	89	108	66	100	114	79	44	34	86	102	87	150	128	126	91	141	143	sp|Q68ED3|PAPD5_MOUSE PAP-associated domain-containing protein 5 OS=Mus musculus GN=Papd5 PE=2 SV=2
JR970463	100	92	104	112	103	115	98	91	136	112	124	139	169	161	122	168	126	sp|P36410|RAB14_DICDI Ras-related protein Rab-14 OS=Dictyostelium discoideum GN=rab14 PE=1 SV=2
JR970466	289	310	299	322	365	332	242	288	367	373	321	326	377	827	855	1133	435	sp|Q6P1G2|KDM2B_MOUSE Lysine-specific demethylase 2B OS=Mus musculus GN=Kdm2b PE=1 SV=1
JR970470	89	70	83	75	64	71	89	53	46	41	42	40	31	53	56	46	35	sp|Q5TD94|RSH4A_HUMAN Radial spoke head protein 4 homolog A OS=Homo sapiens GN=RSPH4A PE=1 SV=1
JR970477	132	143	142	124	133	147	164	208	111	117	169	116	151	224	288	262	135	sp|Q2KIH7|PH4H_BOVIN Phenylalanine-4-hydroxylase OS=Bos taurus GN=PAH PE=2 SV=1
JR970480	211	226	171	244	242	182	69	69	163	133	105	177	195	241	184	255	181	sp|Q8C428|TMC7_MOUSE Transmembrane channel-like protein 7 OS=Mus musculus GN=Tmc7 PE=2 SV=1
JR970485	719	717	691	632	618	646	876	824	823	789	831	807	838	889	1010	1079	797	sp|Q5ZLL1|KC1E_CHICK Casein kinase I isoform epsilon OS=Gallus gallus GN=CSNK1E PE=2 SV=2
JR970489	236	248	236	336	298	274	187	207	352	335	275	450	449	334	213	344	371	sp|Q8BH01|TMCO3_MOUSE Transmembrane and coiled-coil domain-containing protein 3 OS=Mus musculus GN=Tmco3 PE=2 SV=1
JR970490	250	265	280	253	291	240	283	293	394	322	344	373	380	280	250	293	356	sp|P80197|AFK_PHYPO Actin-fragmin kinase OS=Physarum polycephalum PE=1 SV=2
JR970495	232	191	238	155	176	190	206	200	175	176	173	125	150	149	176	138	146	sp|P56517|HDAC1_CHICK Histone deacetylase 1 OS=Gallus gallus GN=HDAC1 PE=2 SV=1
JR970500	353	405	351	309	313	369	407	400	315	414	393	332	375	350	487	411	390	sp|Q5R491|TMM66_PONAB Transmembrane protein 66 OS=Pongo abelii GN=TMEM66 PE=2 SV=2
JR970502	76	92	78	63	80	70	138	181	104	105	118	134	153	303	375	404	121	sp|P55115|NAS15_CAEEL Zinc metalloproteinase nas-15 OS=Caenorhabditis elegans GN=nas-15 PE=2 SV=2
JR970517	231	213	289	234	234	275	422	427	297	287	355	375	374	316	266	255	250	sp|Q498J9|MBLC1_XENLA Metallo-beta-lactamase domain-containing protein 1 OS=Xenopus laevis GN=mblac1 PE=2 SV=2
JR970544	29	36	38	38	34	37	42	36	59	27	46	38	44	76	167	144	35	sp|Q1PRL4|LIN41_CHICK Tripartite motif-containing protein 71 OS=Gallus gallus GN=TRIM71 PE=2 SV=1
JR970549	380	450	474	332	417	411	593	518	390	387	485	479	468	462	495	500	413	sp|Q28EW0|TM87A_XENTR Transmembrane protein 87A OS=Xenopus tropicalis GN=tmem87a PE=2 SV=1
JR970550	170	140	161	139	133	151	89	97	87	95	81	73	84	73	70	43	81	sp|P79398|IF4G2_RABIT Eukaryotic translation initiation factor 4 gamma 2 OS=Oryctolagus cuniculus GN=EIF4G2 PE=2 SV=1
JR970552	38	34	45	26	26	39	82	91	57	76	61	33	49	57	86	74	35	sp|A1L1W9|MOT10_DANRE Monocarboxylate transporter 10 OS=Danio rerio GN=slc16a10 PE=2 SV=1
JR970572	497	415	478	426	343	358	258	283	463	368	329	275	355	373	260	362	257	sp|P48746|B3A2_RABIT Anion exchange protein 2 OS=Oryctolagus cuniculus GN=SLC4A2 PE=2 SV=1
JR970573	779	472	479	424	423	426	453	419	404	421	378	372	351	496	548	428	339	sp|Q9NR30|DDX21_HUMAN Nucleolar RNA helicase 2 OS=Homo sapiens GN=DDX21 PE=1 SV=5
JR970574	655	515	581	560	538	561	606	613	662	577	639	630	707	678	643	692	653	sp|Q8BKR5|LRC68_MOUSE Leucine-rich repeat-containing protein 68 OS=Mus musculus GN=Lrrc68 PE=2 SV=1
JR970575	188	191	150	169	174	174	121	151	168	156	142	134	151	210	217	231	165	sp|Q96RW7|HMCN1_HUMAN Hemicentin-1 OS=Homo sapiens GN=HMCN1 PE=1
JR970599	2799	2763	2416	2930	3104	2789	1973	2156	2469	2161	2191	2183	2262	3165	3354	3628	2470	sp|Q61879|MYH10_MOUSE Myosin-10 OS=Mus musculus GN=Myh10 PE=1
JR970600	96	125	96	158	125	128	48	64	92	106	95	123	102	135	110	140	139	sp|Q9UBG0|MRC2_HUMAN C-type mannose receptor 2 OS=Homo sapiens GN=MRC2 PE=1 SV=2
JR970602	1287	1501	1055	1288	1268	1134	1116	1369	2494	2000	1570	2187	1989	2211	1617	2405	2162	sp|Q14151|SAFB2_HUMAN Scaffold attachment factor B2 OS=Homo sapiens GN=SAFB2 PE=1 SV=1
JR970603	133	163	155	165	183	154	191	137	116	129	124	131	136	141	158	187	141	sp|Q9UPS8|ANR26_HUMAN Ankyrin repeat domain-containing protein 26 OS=Homo sapiens GN=ANKRD26 PE=1 SV=3
JR970615	182	161	207	136	149	160	153	151	131	130	130	89	99	90	103	86	112	sp|Q4R8N7|STIP1_MACFA Stress-induced-phosphoprotein 1 OS=Macaca fascicularis GN=STIP1 PE=2 SV=1
JR970622	240	190	216	234	206	227	309	283	219	223	231	247	241	443	501	455	217	sp|Q0VCA2|ARRD3_BOVIN Arrestin domain-containing protein 3 OS=Bos taurus GN=ARRDC3 PE=2 SV=1
JR970636	83	82	97	81	85	94	130	153	138	156	135	143	179	123	127	180	117	sp|Q5R9G1|DCNL3_PONAB DCN1-like protein 3 OS=Pongo abelii GN=DCUN1D3 PE=2 SV=1
JR970646	190	152	199	151	176	167	199	198	264	224	205	182	183	177	175	208	225	sp|Q9CWK3|CD2B2_MOUSE CD2 antigen cytoplasmic tail-binding protein 2 OS=Mus musculus GN=Cd2bp2 PE=1 SV=1
JR970648	36	55	53	55	59	61	58	63	104	100	78	90	89	79	61	72	101	sp|P46531|NOTC1_HUMAN Neurogenic locus notch homolog protein 1 OS=Homo sapiens GN=NOTCH1 PE=1 SV=4
JR970649	76	52	77	63	66	53	33	47	60	42	38	56	41	31	39	31	42	sp|P58022|LOXL2_MOUSE Lysyl oxidase homolog 2 OS=Mus musculus GN=Loxl2 PE=2 SV=2
JR970656	323	310	322	338	306	340	395	375	433	440	408	405	425	283	292	268	410	sp|Q15329|E2F5_HUMAN Transcription factor E2F5 OS=Homo sapiens GN=E2F5 PE=1 SV=1
JR970659	189	174	134	213	222	177	134	105	239	203	183	212	226	169	152	205	250	sp|Q6GPE5|FEM1B_XENLA Protein fem-1 homolog B OS=Xenopus laevis GN=fem1b PE=2 SV=1
JR970665	514	348	461	409	370	379	430	530	429	401	387	411	437	524	687	608	435	sp|Q9Z1T2|TSP4_MOUSE Thrombospondin-4 OS=Mus musculus GN=Thbs4 PE=2 SV=1
JR970666	129	107	120	148	145	104	42	35	105	104	77	89	72	92	62	67	112	sp|P07942|LAMB1_HUMAN Laminin subunit beta-1 OS=Homo sapiens GN=LAMB1 PE=1 SV=2
JR970668	388	266	374	506	373	381	333	367	413	342	348	406	364	305	293	358	339	sp|B3P3M8|KIBRA_DROER Protein kibra OS=Drosophila erecta GN=Kibra PE=3 SV=1
JR970670	457	351	401	536	461	444	359	401	606	519	469	581	608	475	347	476	588	sp|Q09JY9|SHRM2_XENTR Protein Shroom2 OS=Xenopus tropicalis GN=shroom2 PE=2 SV=1
JR970671	378	308	295	356	332	310	358	360	425	365	358	442	486	704	802	1016	404	sp|Q8TF05|PP4R1_HUMAN Serine/threonine-protein phosphatase 4 regulatory subunit 1 OS=Homo sapiens GN=PPP4R1 PE=1 SV=1
JR970673	324	293	345	325	319	317	289	302	303	266	342	363	398	557	517	604	275	sp|Q91WG5|AAKG2_MOUSE 5'-AMP-activated protein kinase subunit gamma-2 OS=Mus musculus GN=Prkag2 PE=1 SV=2
JR970677	826	1102	885	1036	1158	938	764	909	1353	1156	902	1299	1074	782	771	874	1222	sp|Q2PZL6|FAT4_MOUSE Protocadherin Fat 4 OS=Mus musculus GN=Fat4 PE=1 SV=2
JR970687	87	102	82	98	104	89	69	48	94	76	62	71	68	104	76	91	98	sp|Q8NB25|F184A_HUMAN Protein FAM184A OS=Homo sapiens GN=FAM184A PE=2 SV=3
JR970708	287	219	142	181	141	168	151	161	171	144	180	131	153	186	174	189	135	sp|Q503V9|ENDUB_DANRE Poly(U)-specific endoribonuclease-B OS=Danio rerio GN=endoub PE=2 SV=1
JR970715	328	324	354	270	301	296	255	235	317	273	247	235	208	184	185	186	242	sp|Q2KIR8|TDH_BOVIN L-threonine 3-dehydrogenase, mitochondrial OS=Bos taurus GN=TDH PE=2 SV=1
JR970717	62	60	49	44	50	39	24	28	28	25	24	20	18	18	14	18	26	sp|Q8NI36|WDR36_HUMAN WD repeat-containing protein 36 OS=Homo sapiens GN=WDR36 PE=1 SV=1
JR970724	86	81	69	100	93	89	24	22	45	54	37	41	48	62	46	37	55	sp|Q6GP15|MED25_XENLA Mediator of RNA polymerase II transcription subunit 25 OS=Xenopus laevis GN=med25 PE=2 SV=1
JR970726	164	193	160	174	167	190	202	172	241	240	224	217	312	342	379	420	217	sp|Q7Z6J2|GRASP_HUMAN General receptor for phosphoinositides 1-associated scaffold protein OS=Homo sapiens GN=GRASP PE=1
JR970727	78	85	60	111	95	81	20	18	54	47	35	60	74	77	56	81	52	sp|Q9BY12|SCAPE_HUMAN S phase cyclin A-associated protein in the endoplasmic reticulum OS=Homo sapiens GN=SCAPER PE=1 SV=1
JR970728	88	111	73	171	152	119	25	39	131	136	68	178	174	176	146	255	160	sp|Q9JIS1|RIMS2_RAT Regulating synaptic membrane exocytosis protein 2 OS=Rattus norvegicus GN=Rims2 PE=1 SV=1
JR970729	47	63	61	62	60	56	90	70	98	114	94	74	70	102	83	91	103	sp|Q8BLA8|TRPA1_MOUSE Transient receptor potential cation channel subfamily A member 1 OS=Mus musculus GN=Trpa1 PE=1 SV=1
JR970731	337	349	282	395	393	341	380	394	478	442	442	544	555	461	407	585	583	sp|Q13905|RPGF1_HUMAN Rap guanine nucleotide exchange factor 1 OS=Homo sapiens GN=RAPGEF1 PE=1 SV=3
JR970734	106	129	77	125	114	92	63	54	141	129	101	161	145	118	87	150	170	sp|Q9Y2H2|SAC2_HUMAN Phosphatidylinositide phosphatase SAC2 OS=Homo sapiens GN=INPP5F PE=1 SV=3
JR970751	73	72	85	61	62	74	157	129	87	87	92	88	88	79	77	92	83	sp|Q8BXX9|CC169_MOUSE Coiled-coil domain-containing protein 169 OS=Mus musculus PE=2 SV=2
JR970793	335	428	237	397	449	291	148	137	301	297	195	318	355	297	204	314	340	sp|P20072|ANXA7_BOVIN Annexin A7 OS=Bos taurus GN=ANXA7 PE=1
JR970794	509	206	430	335	242	250	187	345	400	461	308	490	431	457	451	513	475	sp|P63696|Y941_MYCBO Uncharacterized transporter Mb0941 OS=Mycobacterium bovis GN=Mb0941 PE=3 SV=1
JR970805	61	60	56	59	41	59	45	43	40	52	69	53	74	102	109	93	65	sp|O88576|S6A18_MOUSE Sodium-dependent neutral amino acid transporter B(0)AT3 OS=Mus musculus GN=Slc6a18 PE=2 SV=1
JR970807	220	242	297	242	246	306	430	428	357	338	405	322	315	242	261	208	251	sp|Q91821|MELK_XENLA Maternal embryonic leucine zipper kinase OS=Xenopus laevis GN=melk PE=1 SV=2
JR970811	150	199	270	183	222	223	216	194	167	184	182	159	129	133	217	99	180	sp|Q3V1H3|HPHL1_MOUSE Hephaestin-like protein 1 OS=Mus musculus GN=Hephl1 PE=2 SV=2
JR970812	89	100	82	50	48	64	94	83	37	61	55	63	71	96	139	189	55	sp|Q14BV6|YDJC_MOUSE UPF0249 protein ydjC homolog OS=Mus musculus GN=Ydjc PE=2 SV=2
JR970815	133	109	143	117	158	152	341	322	292	222	256	247	194	125	105	113	194	sp|Q90481|NX22A_DANRE Homeobox protein Nkx-2.2a OS=Danio rerio GN=nkx2.2a PE=2 SV=1
JR970816	81	83	75	97	91	90	46	46	87	70	70	93	88	56	42	55	90	sp|Q12794|HYAL1_HUMAN Hyaluronidase-1 OS=Homo sapiens GN=HYAL1 PE=1 SV=2
JR970818	203	161	181	158	138	143	157	185	211	260	200	193	176	335	475	548	199	sp|Q2MJB4|DMTA2_XENLA Doublesex- and mab-3-related transcription factor A2 OS=Xenopus laevis GN=dmrta2 PE=2 SV=1
JR970839	67	107	100	90	90	93	235	192	150	155	176	138	160	203	218	209	151	sp|Q86U44|MTA70_HUMAN N6-adenosine-methyltransferase 70 kDa subunit OS=Homo sapiens GN=METTL3 PE=1 SV=2
JR970849	599	684	584	548	739	591	630	571	830	887	834	908	972	771	630	735	925	sp|Q9QXA6|BAT1_MOUSE B(0,+)-type amino acid transporter 1 OS=Mus musculus GN=Slc7a9 PE=2 SV=1
JR970882	54	46	51	42	61	52	27	22	33	18	33	28	27	51	92	100	38	sp|Q13415|ORC1_HUMAN Origin recognition complex subunit 1 OS=Homo sapiens GN=ORC1 PE=1 SV=2
JR970884	176	261	198	241	246	230	173	212	306	276	272	309	329	315	259	358	334	sp|O54852|KCNH7_RAT Potassium voltage-gated channel subfamily H member 7 OS=Rattus norvegicus GN=Kcnh7 PE=1 SV=1
JR970887	191	149	167	126	147	138	217	163	193	202	178	185	179	148	136	141	156	sp|P83877|TXN4A_MOUSE Thioredoxin-like protein 4A OS=Mus musculus GN=Txnl4a PE=2 SV=1
JR970891	66	64	80	45	60	64	86	57	52	34	47	30	27	35	36	34	38	sp|Q5TFE4|NT5D1_HUMAN 5'-nucleotidase domain-containing protein 1 OS=Homo sapiens GN=NT5DC1 PE=1 SV=1
JR970897	78	111	124	65	101	89	152	146	147	126	120	94	88	103	78	71	105	sp|Q3S8M4|ELOV4_MACMU Elongation of very long chain fatty acids protein 4 OS=Macaca mulatta GN=ELOVL4 PE=3 SV=1
JR970898	82	75	82	81	63	94	121	100	72	87	104	59	89	118	110	129	48	sp|Q5RAR0|EI2BA_PONAB Translation initiation factor eIF-2B subunit alpha OS=Pongo abelii GN=EIF2B1 PE=2 SV=2
JR970929	670	731	624	709	743	620	283	334	340	419	358	377	360	336	338	263	370	sp|Q8NBX0|SCPDH_HUMAN Probable saccharopine dehydrogenase OS=Homo sapiens GN=SCCPDH PE=1 SV=1
JR970964	134	96	100	118	112	103	55	61	106	103	65	92	93	85	85	95	112	sp|Q8NCG7|DGLB_HUMAN Sn1-specific diacylglycerol lipase beta OS=Homo sapiens GN=DAGLB PE=1 SV=2
JR971005	153	248	124	120	155	130	181	222	151	186	168	170	203	517	697	634	213	sp|P86854|PLCL_MYTGA Perlucin-like protein OS=Mytilus galloprovincialis PE=1 SV=1
JR971020	94	155	107	96	102	104	198	134	149	181	218	156	149	100	95	93	142	sp|Q561R0|PERP1_RAT Plasma cell-induced resident endoplasmic reticulum protein OS=Rattus norvegicus GN=Pacap PE=2 SV=1
JR971034	131	96	61	101	102	74	10	16	50	83	34	62	65	134	66	138	81	sp|Q9BZC7|ABCA2_HUMAN ATP-binding cassette sub-family A member 2 OS=Homo sapiens GN=ABCA2 PE=1 SV=3
JR971043	113	91	80	74	91	87	26	25	47	35	27	40	32	32	28	16	35	sp|Q15061|WDR43_HUMAN WD repeat-containing protein 43 OS=Homo sapiens GN=WDR43 PE=1 SV=3
JR971047	242	250	286	236	237	267	374	350	318	316	324	304	332	302	361	353	268	sp|O70257|STX7_RAT Syntaxin-7 OS=Rattus norvegicus GN=Stx7 PE=1
JR971048	98	86	90	72	74	76	129	118	165	127	117	114	124	112	96	153	120	sp|Q66KA5|YIPF5_XENTR Protein YIPF5 OS=Xenopus tropicalis GN=yipf5 PE=2 SV=1
JR971072	32	47	44	36	38	42	90	78	37	56	75	56	63	48	55	46	41	sp|A6QQ14|DPOE4_BOVIN DNA polymerase epsilon subunit 4 OS=Bos taurus GN=POLE4 PE=3 SV=1
JR971074	61	58	72	55	48	67	122	97	112	89	79	44	65	59	90	71	66	sp|Q8R344|CCD12_MOUSE Coiled-coil domain-containing protein 12 OS=Mus musculus GN=Ccdc12 PE=1 SV=2
JR971079	220	173	197	127	151	153	237	202	219	179	202	206	173	153	149	136	157	sp|A4QNF3|ROMO1_XENTR Reactive oxygen species modulator 1 OS=Xenopus tropicalis GN=romo1 PE=3 SV=1
JR971093	38	67	45	30	39	20	70	30	71	47	72	33	54	53	61	47	69	sp|A8E5V9|TM173_XENTR Transmembrane protein 173 OS=Xenopus tropicalis GN=tmem173 PE=2 SV=1
JR971105	409	319	483	227	211	281	240	383	282	282	435	335	381	507	744	531	391	sp|P00918|CAH2_HUMAN Carbonic anhydrase 2 OS=Homo sapiens GN=CA2 PE=1 SV=2
JR971107	8	15	15	8	11	10	23	25	20	21	28	16	25	36	35	70	18	sp|Q99680|GPR22_HUMAN Probable G-protein coupled receptor 22 OS=Homo sapiens GN=GPR22 PE=2 SV=2
JR971113	58	56	57	51	50	55	17	15	7	6	4	7	10	11	4	2	5	sp|Q9WUP7|UCHL5_MOUSE Ubiquitin carboxyl-terminal hydrolase isozyme L5 OS=Mus musculus GN=Uchl5 PE=2 SV=2
JR971121	233	212	198	239	255	211	60	70	146	147	120	182	194	150	118	130	177	sp|Q5SQX6|CYFP2_MOUSE Cytoplasmic FMR1-interacting protein 2 OS=Mus musculus GN=Cyfip2 PE=1 SV=2
JR971138	103	111	147	93	100	114	251	245	136	163	161	118	121	104	144	128	119	sp|Q96NL6|SCLT1_HUMAN Sodium channel and clathrin linker 1 OS=Homo sapiens GN=SCLT1 PE=1 SV=2
JR971151	155	98	120	97	86	105	181	138	90	108	145	118	123	126	155	149	96	sp|P59910|DJB13_HUMAN DnaJ homolog subfamily B member 13 OS=Homo sapiens GN=DNAJB13 PE=2 SV=1
JR971152	204	136	150	130	139	130	83	81	94	113	92	94	81	121	87	85	104	sp|O14730|RIOK3_HUMAN Serine/threonine-protein kinase RIO3 OS=Homo sapiens GN=RIOK3 PE=1 SV=2
JR971160	156	175	206	129	195	155	223	241	158	163	197	156	183	232	350	345	146	sp|Q6PEI7|PYRG1_DANRE CTP synthase 1 OS=Danio rerio GN=ctps PE=1
JR971161	30	29	13	13	25	18	222	308	387	160	132	70	52	169	299	337	160	sp|Q28343|PGCA_CANFA Aggrecan core protein OS=Canis familiaris GN=ACAN PE=2 SV=2
JR971177	72	98	183	67	124	92	153	134	123	126	119	114	131	126	117	87	107	sp|P09917|LOX5_HUMAN Arachidonate 5-lipoxygenase OS=Homo sapiens GN=ALOX5 PE=1 SV=2
JR971181	218	265	158	262	277	215	109	108	299	313	231	329	294	337	241	360	346	sp|P84023|SMAD3_CHICK Mothers against decapentaplegic homolog 3 OS=Gallus gallus GN=SMAD3 PE=2 SV=1
JR971191	102	90	70	100	97	75	41	42	102	78	55	94	99	174	224	307	104	sp|Q8K078|SO4A1_MOUSE Solute carrier organic anion transporter family member 4A1 OS=Mus musculus GN=Slco4a1 PE=1 SV=2
JR971192	116	123	119	102	122	106	127	161	165	140	170	134	175	546	719	794	178	sp|Q3U435|MMP25_MOUSE Matrix metalloproteinase-25 OS=Mus musculus GN=Mmp25 PE=2 SV=1
JR971194	26	28	32	24	27	33	28	26	8	17	16	14	17	10	17	3	11	sp|P48506|GSH1_HUMAN Glutamate--cysteine ligase catalytic subunit OS=Homo sapiens GN=GCLC PE=1 SV=2
JR971197	937	1052	1099	956	935	1089	1055	1203	1281	1114	1330	1265	1436	1410	1369	1744	1255	sp|O73792|TIE1_DANRE Tyrosine-protein kinase receptor Tie-1 (Fragment) OS=Danio rerio GN=tie1 PE=2 SV=1
JR971199	166	119	178	166	138	177	193	201	107	109	149	119	131	161	196	230	92	sp|P59750|MERL_PAPAN Merlin OS=Papio anubis GN=NF2 PE=3 SV=1
JR971220	89	75	83	66	64	72	27	25	31	25	23	8	6	14	11	12	13	sp|P80317|TCPZ_MOUSE T-complex protein 1 subunit zeta OS=Mus musculus GN=Cct6a PE=1 SV=3
JR971225	114	74	85	106	106	90	71	93	196	119	60	99	131	106	75	117	144	sp|Q501V0|KPSH1_DANRE Serine/threonine-protein kinase H1 homolog OS=Danio rerio GN=pskh1 PE=2 SV=2
JR971227	271	210	267	205	210	235	217	209	168	165	210	222	199	173	167	175	174	sp|Q9FIV6|DGP10_ARATH Protease Do-like 10, mitochondrial OS=Arabidopsis thaliana GN=DEGP10 PE=2 SV=1
JR971240	14	21	22	23	23	23	50	35	35	24	39	23	15	23	23	18	18	sp|Q28GQ2|MECR_XENTR Trans-2-enoyl-CoA reductase, mitochondrial OS=Xenopus tropicalis GN=mecr PE=2 SV=1
JR971289	280	396	165	114	183	115	145	125	205	187	162	152	140	86	120	100	156	sp|Q7ZUW2|HYOU1_DANRE Hypoxia up-regulated protein 1 OS=Danio rerio GN=hyou1 PE=2 SV=1
JR971290	108	157	116	142	153	145	89	91	109	87	106	92	117	132	107	134	125	sp|Q62036|AZI1_MOUSE 5-azacytidine-induced protein 1 OS=Mus musculus GN=Azi1 PE=1 SV=2
JR971291	85	73	51	82	81	62	21	29	55	52	44	58	75	55	35	62	66	sp|Q9P241|AT10D_HUMAN Probable phospholipid-transporting ATPase VD OS=Homo sapiens GN=ATP10D PE=2 SV=3
JR971293	80	96	108	108	89	104	111	133	87	96	123	90	97	144	167	160	100	sp|Q9H8V3|ECT2_HUMAN Protein ECT2 OS=Homo sapiens GN=ECT2 PE=1
JR971308	148	182	179	148	184	170	278	209	177	238	245	193	228	174	220	182	205	sp|A2A4P0|DHX8_MOUSE ATP-dependent RNA helicase DHX8 OS=Mus musculus GN=Dhx8 PE=2 SV=1
JR971312	263	316	217	242	241	262	221	223	286	313	262	316	294	457	380	482	306	sp|Q68F70|INT4_XENLA Integrator complex subunit 4 OS=Xenopus laevis GN=ints4 PE=2 SV=1
JR971316	237	222	235	204	218	219	264	264	303	359	275	265	279	311	314	341	275	sp|Q66L42|M3K10_MOUSE Mitogen-activated protein kinase kinase kinase 10 OS=Mus musculus GN=Map3k10 PE=2 SV=2
JR971320	135	114	79	184	156	141	20	36	65	57	54	89	112	91	61	89	82	sp|Q8WWQ8|STAB2_HUMAN Stabilin-2 OS=Homo sapiens GN=STAB2 PE=1
JR971321	590	552	498	833	826	706	594	640	711	681	610	778	804	1032	944	1160	774	sp|Q96PE2|ARHGH_HUMAN Rho guanine nucleotide exchange factor 17 OS=Homo sapiens GN=ARHGEF17 PE=1 SV=1
JR971325	223	252	280	211	265	263	214	190	153	151	156	124	149	170	202	143	155	sp|Q9HD67|MYO10_HUMAN Myosin-X OS=Homo sapiens GN=MYO10 PE=1
JR971326	194	210	255	276	283	250	195	192	327	290	239	275	284	239	210	264	278	sp|O88281|MEGF6_RAT Multiple epidermal growth factor-like domains protein 6 OS=Rattus norvegicus GN=Megf6 PE=1 SV=1
JR971330	109	95	135	99	101	103	195	148	138	131	155	120	122	112	139	109	135	sp|Q9BQ70|TCF25_HUMAN Transcription factor 25 OS=Homo sapiens GN=TCF25 PE=1 SV=1
JR971343	64	63	75	46	54	64	133	85	66	66	79	69	64	83	96	69	67	sp|Q568D2|CO026_DANRE Uncharacterized protein C15orf26 homolog OS=Danio rerio GN=zgc:110373 PE=2 SV=1
JR971344	256	273	261	329	318	335	337	396	379	416	330	397	369	366	362	419	381	sp|Q9HBL0|TENS1_HUMAN Tensin-1 OS=Homo sapiens GN=TNS1 PE=1 SV=2
JR971355	224	227	121	275	125	256	150	143	127	139	135	240	222	271	573	686	112	sp|Q6PR54|RIF1_MOUSE Telomere-associated protein RIF1 OS=Mus musculus GN=Rif1 PE=1 SV=2
JR971357	328	346	399	291	302	302	315	358	367	366	338	326	279	468	633	616	321	sp|Q17LW0|MYO7A_AEDAE Myosin-VIIa OS=Aedes aegypti GN=ck PE=3
JR971360	265	227	267	234	220	232	324	344	352	309	343	400	379	339	324	363	363	sp|O88637|PCY2_RAT Ethanolamine-phosphate cytidylyltransferase OS=Rattus norvegicus GN=Pcyt2 PE=1 SV=1
JR971366	24	26	14	30	30	23	5	14	23	18	16	20	21	32	23	58	16	sp|Q80T79|CSMD3_MOUSE CUB and sushi domain-containing protein 3 OS=Mus musculus GN=Csmd3 PE=2 SV=3
JR971370	2190	1889	1415	1259	1340	1032	683	915	1479	1509	1155	1592	1534	3290	3643	4747	1464	sp|P20482|CNC_DROME Segmentation protein cap'n'collar OS=Drosophila melanogaster GN=cnc PE=2 SV=3
JR971372	80	79	78	92	116	86	66	80	59	74	64	41	57	52	63	78	60	sp|Q75N90|FBN3_HUMAN Fibrillin-3 OS=Homo sapiens GN=FBN3 PE=2
JR971373	136	139	139	116	135	131	123	135	94	109	112	70	79	59	96	51	64	sp|Q6AXS4|RENR_RAT Renin receptor OS=Rattus norvegicus GN=Atp6ap2 PE=2 SV=1
JR971383	172	127	89	147	154	105	71	62	160	142	93	190	171	282	231	361	228	sp|Q8MJC3|CASP3_RABIT Caspase-3 OS=Oryctolagus cuniculus GN=CASP3 PE=2 SV=1
JR971391	83	89	73	77	106	93	178	240	117	87	112	82	150	94	164	147	79	sp|Q4R4S5|LICH_MACFA Lysosomal acid lipase/cholesteryl ester hydrolase OS=Macaca fascicularis GN=LIPA PE=2 SV=1
JR971393	152	145	167	148	167	175	176	166	186	148	158	176	135	197	188	153	123	sp|Q8QGW7|LITAF_CHICK Lipopolysaccharide-induced tumor necrosis factor-alpha factor homolog OS=Gallus gallus GN=LITAF PE=2
JR971396	221	263	241	225	212	216	385	402	257	257	307	227	256	368	459	448	205	sp|Q9GKT2|CE004_MACFA Uncharacterized protein C5orf4 homolog OS=Macaca fascicularis GN=QccE-20373 PE=2 SV=1
JR971402	117	104	117	95	98	107	228	202	159	150	202	145	133	133	133	150	123	sp|Q3SZK1|AAMP_BOVIN Angio-associated migratory cell protein OS=Bos taurus GN=AAMP PE=2 SV=1
JR971403	54	64	76	47	54	57	131	117	95	77	86	93	69	61	79	75	64	sp|Q8N543|OGFD1_HUMAN 2-oxoglutarate and iron-dependent oxygenase domain-containing protein 1 OS=Homo sapiens GN=OGFOD1 PE=1
JR971411	53	53	54	77	71	65	73	59	108	135	100	112	101	109	70	92	118	sp|Q6DFF6|KLH20_XENLA Kelch-like protein 20 OS=Xenopus laevis GN=klhl20 PE=2 SV=1
JR971418	190	131	135	152	155	146	108	109	109	103	131	142	141	262	241	281	118	sp|Q6DCD5|TMTC2_XENLA Transmembrane and TPR repeat-containing protein 2 OS=Xenopus laevis GN=tmtc2 PE=2 SV=1
JR971419	935	1111	999	1162	1206	1144	951	936	1292	1167	1174	1417	1488	1106	992	1248	1296	sp|Q9V9J3|SRC42_DROME Tyrosine-protein kinase Src42A OS=Drosophila melanogaster GN=Src42A PE=2 SV=1
JR971437	185	199	217	178	189	189	294	225	190	235	235	156	175	212	206	184	205	sp|Q5ZJZ6|NCBP1_CHICK Nuclear cap-binding protein subunit 1 OS=Gallus gallus GN=NCBP1 PE=2 SV=1
JR971440	255	309	244	393	352	321	310	310	529	403	441	459	570	666	442	694	542	sp|Q6UW02|CP20A_HUMAN Cytochrome P450 20A1 OS=Homo sapiens GN=CYP20A1 PE=1 SV=1
JR971443	515	560	347	763	717	560	242	307	662	508	450	783	1083	715	519	929	722	sp|Q9NJ15|PCSK5_BRACL Proprotein convertase subtilisin/kexin type 5 OS=Branchiostoma californiense GN=PC6 PE=2 SV=1
JR971462	216	53	159	47	51	84	25	26	65	14	16	17	12	9	21	6	15	sp|Q8K0E3|SC5AB_MOUSE Sodium/myo-inositol cotransporter 2 OS=Mus musculus GN=Slc5a11 PE=2 SV=1
JR971463	781	749	774	829	834	779	833	802	737	724	785	798	862	880	951	868	792	sp|Q6GPU3|DTLB_XENLA Denticleless protein homolog B OS=Xenopus laevis GN=dtl-b PE=2 SV=1
JR971480	215	194	206	207	187	223	322	360	241	293	305	256	298	360	345	418	245	sp|P39689|CDN1A_MOUSE Cyclin-dependent kinase inhibitor 1 OS=Mus musculus GN=Cdkn1a PE=1 SV=4
JR971481	133	116	162	136	120	158	237	221	206	171	203	183	168	203	200	178	204	sp|P53776|LHX4_MOUSE LIM/homeobox protein Lhx4 OS=Mus musculus GN=Lhx4 PE=1 SV=4
JR971484	17	21	34	26	33	28	47	63	46	34	56	55	92	57	62	75	48	sp|P55807|NRT2_CHICK NAD(P)(+)--arginine ADP-ribosyltransferase 2 OS=Gallus gallus PE=2 SV=1
JR971488	47	42	54	49	50	58	102	89	46	59	64	30	40	53	96	38	34	sp|Q5ZMV2|SAS6_CHICK Spindle assembly abnormal protein 6 homolog OS=Gallus gallus GN=SASS6 PE=2 SV=1
JR971492	70	63	90	76	76	74	131	102	83	78	99	65	73	64	89	89	72	sp|Q9D845|TEX9_MOUSE Testis-expressed sequence 9 protein OS=Mus musculus GN=Tex9 PE=2 SV=1
JR971495	90	117	125	108	116	127	226	190	160	165	175	148	142	144	143	132	155	sp|B0S733|REN3A_DANRE Regulator of nonsense transcripts 3A OS=Danio rerio GN=upf3a PE=2 SV=2
JR971502	15	18	32	20	16	20	25	34	55	37	29	39	24	10	4	4	21	sp|Q8HXX3|MC4R_MACFA Melanocortin receptor 4 OS=Macaca fascicularis GN=MC4R PE=2 SV=1
JR971520	2368	2162	2610	2163	1838	2465	2173	2047	2151	2285	2104	2088	2098	2826	3508	3486	1825	sp|Q13118|KLF10_HUMAN Krueppel-like factor 10 OS=Homo sapiens GN=KLF10 PE=1 SV=1
JR971521	503	631	639	528	508	604	745	611	593	633	768	656	630	568	540	492	594	sp|Q5RF07|CD034_PONAB Uncharacterized protein C4orf34 homolog OS=Pongo abelii PE=4 SV=1
JR971527	64	67	96	84	63	84	128	117	79	85	98	84	67	73	91	83	79	sp|Q01617|CPO_DROME Protein couch potato OS=Drosophila melanogaster GN=cpo PE=2 SV=3
JR971531	101	119	86	123	124	106	64	65	125	131	100	154	142	178	153	213	126	sp|Q8BM89|ARSJ_MOUSE Arylsulfatase J OS=Mus musculus GN=Arsj PE=2 SV=1
JR971540	83	73	45	44	41	30	47	48	60	62	52	73	82	267	271	376	87	sp|Q559T8|Y0701_DICDI Probable serine/threonine-protein kinase DDB_G0272282 OS=Dictyostelium discoideum GN=DDB_G0272282 PE=3
JR971550	239	208	206	184	191	209	277	250	202	218	213	271	258	211	231	146	207	sp|Q1HQK0|KAD2_AEDAE Adenylate kinase 2, mitochondrial OS=Aedes aegypti GN=Adk2 PE=2 SV=1
JR971552	9	3	1	1	0	0	4	2	2	1	1	1	0	86	141	180	1	sp|O44252|ROST_DROME Protein rolling stone OS=Drosophila melanogaster GN=rost PE=2 SV=2
JR971566	30	37	23	52	39	39	14	26	53	36	35	41	47	95	21	109	114	sp|Q9NPP4|NLRC4_HUMAN NLR family CARD domain-containing protein 4 OS=Homo sapiens GN=NLRC4 PE=2 SV=2
JR971567	125	73	106	80	80	84	96	51	120	92	96	35	36	65	68	46	82	sp|Q8NDX2|VGLU3_HUMAN Vesicular glutamate transporter 3 OS=Homo sapiens GN=SLC17A8 PE=1 SV=1
JR971570	131	97	106	122	111	93	45	59	104	96	81	114	111	75	59	71	107	sp|P70645|BLMH_RAT Bleomycin hydrolase OS=Rattus norvegicus GN=Blmh PE=1 SV=1
JR971600	10	7	9	9	8	9	66	41	20	62	19	64	50	27	42	40	23	sp|O32210|GR_BACSU Glyoxal reductase OS=Bacillus subtilis GN=yvgN PE=1 SV=1
JR971603	64	53	73	52	55	64	76	82	87	68	78	80	79	154	203	326	94	sp|Q08DK7|MCATL_BOVIN Mitochondrial carnitine/acylcarnitine carrier protein CACL OS=Bos taurus GN=SLC25A29 PE=2 SV=1
JR971604	131	99	113	74	87	80	134	118	127	85	104	85	76	69	55	50	79	sp|A4FV08|GNPI1_BOVIN Glucosamine-6-phosphate isomerase 1 OS=Bos taurus GN=GNPDA1 PE=2 SV=1
JR971625	292	561	310	338	390	372	435	423	364	388	560	524	1055	1305	1404	1586	404	sp|P41158|ELK4_MOUSE ETS domain-containing protein Elk-4 OS=Mus musculus GN=Elk4 PE=2 SV=2
JR971629	79	84	94	57	73	92	140	124	73	77	91	77	74	62	85	67	72	sp|Q9CQE8|CN166_MOUSE UPF0568 protein C14orf166 homolog OS=Mus musculus PE=2 SV=1
JR971640	7	7	10	9	11	10	27	22	13	18	23	27	24	17	23	20	15	sp|Q2ES46|IVBI5_DABRR Protease inhibitor 5 OS=Daboia russelli russelli PE=2 SV=1
JR971671	79	103	60	115	136	78	34	27	116	144	61	118	107	94	56	99	136	sp|Q5S007|LRRK2_HUMAN Leucine-rich repeat serine/threonine-protein kinase 2 OS=Homo sapiens GN=LRRK2 PE=1 SV=2
JR971673	15	53	8	51	77	21	6	2	58	59	9	45	55	70	45	112	63	sp|Q99MV1|TDRD1_MOUSE Tudor domain-containing protein 1 OS=Mus musculus GN=Tdrd1 PE=1 SV=2
JR971695	908	774	848	751	848	694	624	651	944	736	744	881	850	774	695	753	815	sp|Q9HB40|RISC_HUMAN Retinoid-inducible serine carboxypeptidase OS=Homo sapiens GN=SCPEP1 PE=1 SV=1
JR971715	231	248	268	286	270	265	180	201	230	185	186	223	240	174	185	173	227	sp|Q9CYK2|QPCT_MOUSE Glutaminyl-peptide cyclotransferase OS=Mus musculus GN=Qpct PE=1 SV=2
JR971736	177	166	158	138	136	139	230	209	165	202	181	169	166	102	149	154	165	sp|Q04519|ASM_MOUSE Sphingomyelin phosphodiesterase OS=Mus musculus GN=Smpd1 PE=2 SV=2
JR971738	99	98	86	65	78	75	68	69	54	61	69	50	46	44	60	28	60	sp|Q8BHN3|GANAB_MOUSE Neutral alpha-glucosidase AB OS=Mus musculus GN=Ganab PE=1 SV=1
JR971739	303	245	251	237	214	238	307	298	318	288	319	312	283	431	467	589	279	sp|P00518|PHKG1_RABIT Phosphorylase b kinase gamma catalytic chain, skeletal muscle isoform OS=Oryctolagus cuniculus GN=PHKG1 PE=1 SV=2
JR971740	147	213	130	155	190	141	106	108	193	192	149	180	200	507	588	895	206	sp|Q8R5C8|ZMY11_MOUSE Zinc finger MYND domain-containing protein 11 OS=Mus musculus GN=Zmynd11 PE=2 SV=1
JR971741	205	269	152	244	152	180	142	158	160	162	154	171	172	256	276	290	197	sp|Q9BVG8|KIFC3_HUMAN Kinesin-like protein KIFC3 OS=Homo sapiens GN=KIFC3 PE=1 SV=4
JR971750	257	219	257	204	194	216	2664	1081	286	175	210	213	186	160	186	152	175	sp|Q9TTW3|TEKT1_CANFA Tektin-1 OS=Canis familiaris GN=TEKT1 PE=2
JR971751	183	237	211	178	180	186	515	394	249	304	316	262	333	1911	2563	2974	268	sp|Q28DT9|SPSB3_XENTR SPRY domain-containing SOCS box protein 3 OS=Xenopus tropicalis GN=spsb3 PE=2 SV=1
JR971770	249	236	265	191	215	210	232	247	246	232	217	152	176	214	394	294	170	sp|Q25C79|AKIR2_RAT Akirin-2 OS=Rattus norvegicus GN=Akirin2 PE=1 SV=1
JR971771	58	60	60	56	57	56	35	33	21	30	31	32	25	26	31	17	24	sp|Q93104|ERH_AEDAE Enhancer of rudimentary homolog OS=Aedes aegypti PE=3 SV=1
JR971794	95	90	67	71	73	72	75	77	70	88	84	89	123	248	284	347	82	sp|P83858|QRFPR_RAT Pyroglutamylated RFamide peptide receptor OS=Rattus norvegicus GN=Qrfpr PE=2 SV=1
JR971797	356	420	535	379	407	480	456	503	308	381	440	358	331	295	443	311	370	sp|Q9WV92|E41L3_MOUSE Band 4.1-like protein 3 OS=Mus musculus GN=Epb41l3 PE=1 SV=1
JR971801	239	223	301	207	283	270	348	350	264	241	285	251	221	196	224	209	248	sp|P16537|SPC3_STRPU Protein SPEC3 OS=Strongylocentrotus purpuratus GN=SPEC3 PE=3 SV=1
JR971802	52	82	84	65	77	84	154	113	68	82	129	98	98	91	99	113	79	sp|Q5SNQ7|SRAC1_DANRE Protein SERAC1 OS=Danio rerio GN=serac1 PE=2 SV=1
JR971807	49	60	67	63	87	70	82	95	87	108	84	136	149	121	90	99	86	sp|A7RR04|EFGM_NEMVE Elongation factor G, mitochondrial OS=Nematostella vectensis GN=v1g236547 PE=3 SV=1
JR971809	1	77	310	0	223	99	402	503	482	268	490	637	647	207	213	230	322	sp|Q8K0U4|HS12A_MOUSE Heat shock 70 kDa protein 12A OS=Mus musculus GN=Hspa12a PE=1 SV=1
JR971820	89	100	114	81	87	100	121	108	58	73	95	64	51	64	69	39	41	sp|Q6PCJ1|DCTN1_XENLA Dynactin subunit 1 OS=Xenopus laevis GN=dctn1 PE=2 SV=1
JR971826	23	25	25	20	18	21	39	43	22	24	22	13	26	19	18	10	15	sp|Q9DAJ5|DLRB2_MOUSE Dynein light chain roadblock-type 2 OS=Mus musculus GN=Dynlrb2 PE=1 SV=1
JR971834	1724	2754	2785	1834	2218	2860	2875	3079	1809	2226	2668	2004	1974	1966	2423	2024	1624	sp|P63312|TYB10_RAT Thymosin beta-10 OS=Rattus norvegicus GN=Tmsb10 PE=2 SV=2
JR971852	139	168	152	164	186	162	177	187	207	215	216	193	188	219	252	233	210	sp|Q9ULI0|ATD2B_HUMAN ATPase family AAA domain-containing protein 2B OS=Homo sapiens GN=ATAD2B PE=1 SV=3
JR971853	427	366	357	387	354	371	362	364	366	388	321	365	335	589	641	720	401	sp|Q91738|FAK1_XENLA Focal adhesion kinase 1 OS=Xenopus laevis GN=ptk2 PE=2 SV=2
JR971855	1590	2025	1359	1547	1778	1392	1137	1212	1937	1948	1459	2043	1990	2770	2380	3504	2324	sp|Q66HA4|TAXB1_RAT Tax1-binding protein 1 homolog OS=Rattus norvegicus GN=Tax1bp1 PE=2 SV=1
JR971858	74	63	68	141	99	108	109	115	95	98	136	111	151	151	91	139	93	sp|Q2KHM9|K0753_HUMAN Uncharacterized protein KIAA0753 OS=Homo sapiens GN=KIAA0753 PE=2 SV=3
JR971862	262	279	258	338	305	300	233	242	234	219	262	189	206	269	303	237	199	sp|Q8NI27|THOC2_HUMAN THO complex subunit 2 OS=Homo sapiens GN=THOC2 PE=1 SV=2
JR971876	244	179	171	248	255	175	98	78	149	141	112	108	134	123	96	110	112	sp|P70699|LYAG_MOUSE Lysosomal alpha-glucosidase OS=Mus musculus GN=Gaa PE=1 SV=2
JR971877	214	252	234	231	206	270	519	473	282	382	401	168	190	266	327	291	283	sp|Q01588|RFA1_XENLA Replication protein A 70 kDa DNA-binding subunit OS=Xenopus laevis GN=rpa1 PE=1 SV=1
JR971879	168	158	198	175	161	191	263	223	219	215	228	178	176	168	217	189	193	sp|Q9UKZ1|CB029_HUMAN UPF0760 protein C2orf29 OS=Homo sapiens GN=C2orf29 PE=1 SV=1
JR971880	180	253	150	135	143	135	135	166	147	141	134	169	177	323	370	460	123	sp|Q7SYS9|HNMTB_XENLA Histamine N-methyltransferase B OS=Xenopus laevis GN=hnmt-b PE=2 SV=1
JR971881	232	219	246	192	188	219	299	300	329	313	306	273	275	226	235	245	290	sp|O09032|ELAV4_RAT ELAV-like protein 4 OS=Rattus norvegicus GN=Elavl4 PE=1 SV=1
JR971882	133	95	118	83	102	95	60	88	104	94	81	76	72	86	71	64	88	sp|Q5EAB6|PMGT1_BOVIN Protein O-linked-mannose beta-1,2-N-acetylglucosaminyltransferase 1 OS=Bos taurus GN=POMGNT1 PE=2 SV=1
JR971884	361	219	306	201	166	281	242	231	214	182	199	207	207	157	181	172	191	sp|Q26619|KAPR_STRPU cAMP-dependent protein kinase type II regulatory subunit OS=Strongylocentrotus purpuratus PE=2 SV=1
JR971885	69	48	52	57	51	58	55	73	64	58	87	56	69	79	104	121	60	sp|Q7T0B0|STK40_XENLA Serine/threonine-protein kinase 40 OS=Xenopus laevis GN=stk40 PE=2 SV=1
JR971933	450	475	383	511	531	457	262	349	467	517	348	532	536	530	453	579	570	sp|Q80TP3|UBR5_MOUSE E3 ubiquitin-protein ligase UBR5 OS=Mus musculus GN=Ubr5 PE=1 SV=2
JR971936	260	245	260	244	233	268	293	319	344	292	315	331	291	233	231	272	329	sp|O96028|NSD2_HUMAN Probable histone-lysine N-methyltransferase NSD2 OS=Homo sapiens GN=WHSC1 PE=1 SV=1
JR971937	268	315	272	250	255	253	507	489	517	387	440	453	401	549	515	632	472	sp|Q7T2H2|FGRL1_CHICK Fibroblast growth factor receptor-like 1 OS=Gallus gallus GN=FGFRL1 PE=1 SV=1
JR971938	277	215	226	219	227	231	292	254	227	202	219	183	193	190	210	189	179	sp|Q9BXJ9|NAA15_HUMAN N-alpha-acetyltransferase 15, NatA auxiliary subunit OS=Homo sapiens GN=NAA15 PE=1 SV=1
JR971940	230	228	200	251	258	222	131	126	255	224	177	241	260	283	265	328	237	sp|Q6P2K6|P4R3A_MOUSE Serine/threonine-protein phosphatase 4 regulatory subunit 3A OS=Mus musculus GN=Smek1 PE=1 SV=1
JR971945	368	335	345	290	281	300	330	290	271	209	229	166	160	194	167	193	190	sp|Q07130|UGPA_BOVIN UTP--glucose-1-phosphate uridylyltransferase OS=Bos taurus GN=UGP2 PE=1 SV=2
JR971946	464	848	678	719	905	775	938	953	853	945	920	917	788	420	429	386	921	sp|P97846|CNTP1_RAT Contactin-associated protein 1 OS=Rattus norvegicus GN=Cntnap1 PE=1 SV=1
JR971948	211	199	266	222	165	232	228	262	296	298	302	253	249	247	236	260	291	sp|Q63934|PO4F2_MOUSE POU domain, class 4, transcription factor 2 OS=Mus musculus GN=Pou4f2 PE=2 SV=1
JR971949	57	73	63	46	39	29	31	28	137	64	81	64	71	27	25	32	56	sp|Q3ZC91|ASM3A_BOVIN Acid sphingomyelinase-like phosphodiesterase 3a OS=Bos taurus GN=SMPDL3A PE=2 SV=1
JR971956	35	43	32	41	40	35	31	38	57	45	41	53	50	84	68	67	60	sp|Q9JIS4|KCNKA_RAT Potassium channel subfamily K member 10 OS=Rattus norvegicus GN=Kcnk10 PE=2 SV=1
JR971983	120	106	128	106	124	120	187	181	168	179	159	144	164	137	118	110	139	sp|Q7ZVB2|A9A1A_DANRE Aldehyde dehydrogenase family 9 member A1-A OS=Danio rerio GN=aldh9a1a PE=2 SV=1
JR971997	51	90	58	79	73	78	45	56	57	61	81	85	93	93	44	65	101	sp|Q15477|SKIV2_HUMAN Helicase SKI2W OS=Homo sapiens GN=SKIV2L PE=1 SV=3
JR971998	460	504	484	581	650	632	516	588	740	698	742	865	1046	600	470	520	626	sp|Q8N2E2|VWDE_HUMAN von Willebrand factor D and EGF domain-containing protein OS=Homo sapiens GN=VWDE PE=2 SV=4
JR971999	27	58	30	47	74	53	19	69	123	87	79	74	127	170	48	155	107	sp|Q9I7U4|TITIN_DROME Titin OS=Drosophila melanogaster GN=sls PE=1 SV=3
JR972008	457	455	406	285	340	366	248	224	227	215	232	240	242	223	220	245	226	sp|P59325|IF5_MOUSE Eukaryotic translation initiation factor 5 OS=Mus musculus GN=Eif5 PE=1 SV=1
JR972011	48	75	70	50	65	51	52	48	61	44	46	49	41	32	22	16	50	sp|P55006|RDH7_RAT Retinol dehydrogenase 7 OS=Rattus norvegicus GN=Rdh7 PE=2 SV=1
JR972022	685	942	738	893	642	740	854	744	754	782	829	820	797	571	655	686	677	sp|Q2MJT0|MEF2A_RAT Myocyte-specific enhancer factor 2A OS=Rattus norvegicus GN=Mef2a PE=1 SV=1
JR972023	24	23	20	41	37	23	7	1	39	39	15	41	31	43	29	65	56	sp|Q38913|EXTN1_ARATH Extensin-1 OS=Arabidopsis thaliana GN=EXT1 PE=2 SV=2
JR972024	111	106	99	128	121	117	105	89	130	180	135	129	114	144	189	161	118	sp|Q58FA4|E2F8_MOUSE Transcription factor E2F8 OS=Mus musculus GN=E2f8 PE=1 SV=1
JR972027	372	422	470	315	358	411	464	385	341	371	451	344	369	431	653	635	305	sp|P05556|ITB1_HUMAN Integrin beta-1 OS=Homo sapiens GN=ITGB1 PE=1 SV=2
JR972037	106	102	144	90	118	112	214	174	135	121	185	137	153	173	246	211	120	sp|Q5RBL6|GOSR1_PONAB Golgi SNAP receptor complex member 1 OS=Pongo abelii GN=GOSR1 PE=2 SV=1
JR972038	312	340	299	294	325	359	286	302	190	267	304	207	271	258	247	248	215	sp|P41035|IF2B_RABIT Eukaryotic translation initiation factor 2 subunit 2 OS=Oryctolagus cuniculus GN=EIF2S2 PE=1 SV=1
JR972067	1109	968	1081	768	804	796	989	911	1263	1014	1015	1052	944	1050	1180	1266	951	sp|Q5R651|1433Z_PONAB 14-3-3 protein zeta/delta OS=Pongo abelii GN=YWHAZ PE=2 SV=1
JR972074	145	106	114	128	135	125	80	107	154	132	118	178	163	123	98	153	161	sp|Q7TPM9|MTMRA_MOUSE Myotubularin-related protein 10 OS=Mus musculus GN=Mtmr10 PE=2 SV=2
JR972075	99	80	110	83	74	93	237	165	121	81	89	78	81	85	79	81	85	sp|Q02280|KCNAE_DROME Potassium voltage-gated channel protein eag OS=Drosophila melanogaster GN=eag PE=1 SV=2
JR972093	48	45	57	42	47	44	112	69	37	43	49	54	45	61	53	47	37	sp|Q3KQ77|EFCB1_XENLA EF-hand calcium-binding domain-containing protein 1 OS=Xenopus laevis GN=efcab1 PE=2 SV=1
JR972113	51	31	49	36	38	39	48	40	79	50	43	67	46	53	88	103	52	sp|Q5EAQ1|M4GDB_DANRE MIF4G domain-containing protein B OS=Danio rerio GN=mif4gdb PE=1 SV=1
JR972114	132	113	99	118	116	101	32	41	65	47	69	55	79	91	53	61	74	sp|Q96I24|FUBP3_HUMAN Far upstream element-binding protein 3 OS=Homo sapiens GN=FUBP3 PE=1 SV=2
JR972116	42	60	68	55	58	65	45	63	26	24	37	22	14	25	19	14	22	sp|Q9DBW0|CP4V2_MOUSE Cytochrome P450 4V2 OS=Mus musculus GN=Cyp4v2 PE=1 SV=1
JR972122	84	71	87	66	66	80	98	86	57	63	78	42	52	47	68	41	58	sp|Q9D2G2|ODO2_MOUSE Dihydrolipoyllysine-residue succinyltransferase component of 2-oxoglutarate dehydrogenase complex, mitochondrial OS=Mus musculus GN=Dlst PE=1 SV=1
JR972126	198	145	100	147	160	125	43	52	120	98	65	86	80	91	92	87	112	sp|Q91437|PYR1_SQUAC CAD protein OS=Squalus acanthias GN=CAD PE=2 SV=1
JR972127	158	134	106	128	160	107	64	67	117	112	41	79	74	99	66	80	104	sp|Q9H583|HEAT1_HUMAN HEAT repeat-containing protein 1 OS=Homo sapiens GN=HEATR1 PE=1 SV=3
JR972128	193	178	212	213	185	229	261	298	250	234	239	226	220	253	445	375	252	sp|Q9JIS1|RIMS2_RAT Regulating synaptic membrane exocytosis protein 2 OS=Rattus norvegicus GN=Rims2 PE=1 SV=1
JR972129	553	572	454	671	602	631	541	592	640	716	626	737	717	2195	2652	3523	809	sp|Q8TEK3|DOT1L_HUMAN Histone-lysine N-methyltransferase, H3 lysine-79 specific OS=Homo sapiens GN=DOT1L PE=1 SV=2
JR972130	73	78	36	87	92	70	33	47	101	80	58	119	113	86	66	94	110	sp|Q5T3U5|MRP7_HUMAN Multidrug resistance-associated protein 7 OS=Homo sapiens GN=ABCC10 PE=1 SV=1
JR972131	692	552	525	633	566	562	488	617	675	810	607	730	752	901	994	1066	866	sp|Q9NR16|C163B_HUMAN Scavenger receptor cysteine-rich type 1 protein M160 OS=Homo sapiens GN=CD163L1 PE=1 SV=2
JR972132	657	763	808	811	834	793	605	743	888	954	805	889	900	1259	1271	1506	979	sp|Q8IXF0|NPAS3_HUMAN Neuronal PAS domain-containing protein 3 OS=Homo sapiens GN=NPAS3 PE=2 SV=1
JR972143	123	114	142	95	110	124	139	138	104	111	106	92	91	87	68	66	80	sp|Q7T321|KCMF1_DANRE E3 ubiquitin-protein ligase KCMF1 OS=Danio rerio GN=kcmf1 PE=2 SV=1
JR972145	41	41	42	38	73	32	11	14	45	48	35	43	53	64	40	52	57	sp|P12259|FA5_HUMAN Coagulation factor V OS=Homo sapiens GN=F5 PE=1 SV=4
JR972149	32	26	19	24	17	25	56	55	43	31	44	29	49	266	402	479	35	sp|O57422|OPN4B_XENLA Melanopsin-B OS=Xenopus laevis GN=opn4b PE=2 SV=1
JR972153	201	190	171	172	118	216	155	229	504	236	279	290	306	170	66	68	163	sp|P17124|HRH2_CANFA Histamine H2 receptor OS=Canis familiaris GN=HRH2 PE=1 SV=1
JR972154	666	603	621	700	709	777	1142	1297	846	768	959	743	907	1140	1301	1618	775	sp|P23770|GATA2_XENLA GATA-binding factor 2 OS=Xenopus laevis GN=gata2 PE=2 SV=1
JR972156	38	57	49	40	53	50	98	91	44	76	78	50	55	62	58	60	67	sp|Q66H89|CCD41_RAT Coiled-coil domain-containing protein 41 OS=Rattus norvegicus GN=Ccdc41 PE=2 SV=1
JR972157	271	223	312	249	258	268	354	334	286	292	302	196	240	254	273	265	238	sp|P21868|CSK21_CHICK Casein kinase II subunit alpha OS=Gallus gallus GN=CSNK2A1 PE=2 SV=1
JR972168	108	140	139	95	120	130	266	272	138	188	182	175	191	149	202	199	136	sp|O55043|ARHG7_RAT Rho guanine nucleotide exchange factor 7 OS=Rattus norvegicus GN=Arhgef7 PE=1 SV=1
JR972189	151	138	153	149	143	124	52	48	60	61	48	61	52	74	43	48	75	sp|P54996|G6PD_TAKRU Glucose-6-phosphate 1-dehydrogenase OS=Takifugu rubripes GN=g6pd PE=3 SV=1
JR972211	108	108	143	105	127	128	185	183	181	176	224	214	207	133	174	111	140	sp|Q9QZ85|IIGP1_MOUSE Interferon-inducible GTPase 1 OS=Mus musculus GN=Iigp1 PE=1 SV=2
JR972214	226	193	191	168	154	177	220	194	151	160	161	102	123	157	190	174	140	sp|P54611|VATE_DROME V-type proton ATPase subunit E OS=Drosophila melanogaster GN=Vha26 PE=2 SV=1
JR972224	109	103	127	94	103	116	174	163	157	145	171	115	120	147	143	155	132	sp|Q66L32|TIM8A_XENLA Mitochondrial import inner membrane translocase subunit Tim8 A OS=Xenopus laevis GN=timm8a PE=3 SV=1
JR972226	234	90	182	104	102	135	107	108	123	62	70	67	93	51	68	50	92	sp|O43272|PROD_HUMAN Proline dehydrogenase 1, mitochondrial OS=Homo sapiens GN=PRODH PE=1 SV=3
JR972242	53	57	41	59	66	52	23	29	59	47	44	57	67	86	35	85	77	sp|A6H8T7|CBPC2_DANRE Cytosolic carboxypeptidase 2 OS=Danio rerio GN=zte25 PE=2 SV=1
JR972245	120	51	67	58	65	60	39	30	75	55	40	42	32	65	77	84	59	sp|P21872|PUR2_CHICK Trifunctional purine biosynthetic protein adenosine-3 OS=Gallus gallus GN=GART PE=2 SV=1
JR972258	128	99	120	99	131	115	63	40	35	42	38	21	20	39	35	33	34	sp|Q8UUZ1|MB212_DANRE Protein mab-21-like 2 OS=Danio rerio GN=mab21l2 PE=2 SV=1
JR972259	268	284	244	281	309	274	138	181	272	266	181	279	256	235	274	284	250	sp|Q5JWR5|DOP1_HUMAN Protein dopey-1 OS=Homo sapiens GN=DOPEY1 PE=1 SV=1
JR972262	152	131	158	160	145	161	169	167	159	151	204	182	157	210	218	240	178	sp|Q5HYJ3|FA76B_HUMAN Protein FAM76B OS=Homo sapiens GN=FAM76B PE=1 SV=3
JR972264	72	98	106	60	90	62	61	40	69	49	37	39	36	35	47	39	47	sp|Q16798|MAON_HUMAN NADP-dependent malic enzyme, mitochondrial OS=Homo sapiens GN=ME3 PE=2 SV=2
JR972269	91	83	66	97	98	85	53	39	99	115	77	103	101	98	104	106	114	sp|Q157S1|CRTC1_RAT CREB-regulated transcription coactivator 1 OS=Rattus norvegicus GN=Crtc1 PE=1 SV=1
JR972270	82	165	87	69	92	79	144	149	102	148	107	106	114	357	457	472	78	sp|P28562|DUS1_HUMAN Dual specificity protein phosphatase 1 OS=Homo sapiens GN=DUSP1 PE=1 SV=3
JR972275	71	76	67	74	76	75	21	26	11	18	23	19	21	15	20	15	22	sp|Q1JPX3|SYFA_DANRE Phenylalanyl-tRNA synthetase alpha chain OS=Danio rerio GN=farsa PE=2 SV=2
JR972276	79	70	81	60	63	67	100	125	115	248	103	126	102	113	116	102	111	sp|O42574|ADRB1_XENLA Beta-1 adrenergic receptor OS=Xenopus laevis GN=adrb1 PE=2 SV=1
JR972285	110	119	132	101	101	122	266	222	168	163	211	150	135	164	169	154	159	sp|Q75UQ2|CFDP1_RAT Craniofacial development protein 1 OS=Rattus norvegicus GN=Cfdp1 PE=2 SV=1
JR972294	58	105	95	88	79	90	130	162	111	130	140	127	141	113	109	123	119	sp|P55809|SCOT1_HUMAN Succinyl-CoA:3-ketoacid-coenzyme A transferase 1, mitochondrial OS=Homo sapiens GN=OXCT1 PE=1 SV=1
JR972299	185	183	205	163	183	185	236	234	296	250	241	273	242	214	192	247	264	sp|Q6PAL0|BEND3_MOUSE BEN domain-containing protein 3 OS=Mus musculus GN=Bend3 PE=2 SV=1
JR972321	1495	1053	1098	1483	1275	1097	499	507	931	772	616	724	675	792	656	664	695	sp|P40618|HMGB3_CHICK High mobility group protein B3 OS=Gallus gallus GN=HMGB3 PE=2 SV=2
JR972329	201	153	162	183	154	160	161	151	175	166	153	151	142	112	81	95	130	sp|O08658|NUP88_RAT Nuclear pore complex protein Nup88 OS=Rattus norvegicus GN=Nup88 PE=1 SV=1
JR972334	427	273	346	296	304	287	297	319	324	300	315	325	258	405	390	405	291	sp|Q15063|POSTN_HUMAN Periostin OS=Homo sapiens GN=POSTN PE=1
JR972342	118	112	135	96	100	103	153	94	73	77	106	64	70	88	106	75	60	sp|Q26630|IDLC_STRPU 33 kDa inner dynein arm light chain, axonemal OS=Strongylocentrotus purpuratus PE=1 SV=1
JR972359	99	115	69	107	79	97	94	71	49	69	67	74	55	76	86	86	57	sp|Q5EA80|PGTA_BOVIN Geranylgeranyl transferase type-2 subunit alpha OS=Bos taurus GN=RABGGTA PE=2 SV=1
JR972379	2244	986	1389	1272	974	1092	1322	1539	1319	1303	1408	1129	1262	1096	1264	1155	1303	sp|Q09766|YA7D_SCHPO Uncharacterized membrane protein C24H6.13 OS=Schizosaccharomyces pombe (strain 972 / ATCC 24843) GN=SPAC24H6.13 PE=1 SV=1
JR972380	47	54	37	60	55	66	7	17	9	11	16	15	22	25	11	11	12	sp|Q63HN8|RN213_HUMAN RING finger protein 213 OS=Homo sapiens GN=RNF213 PE=1 SV=2
JR972381	205	194	197	185	206	201	107	117	142	171	127	138	131	123	125	119	110	sp|A6H7I8|TBC14_BOVIN TBC1 domain family member 14 OS=Bos taurus GN=TBC1D14 PE=2 SV=2
JR972383	448	355	389	333	322	351	321	302	439	411	382	465	452	360	408	480	423	sp|P16333|NCK1_HUMAN Cytoplasmic protein NCK1 OS=Homo sapiens GN=NCK1 PE=1 SV=1
JR972385	88	87	79	136	111	105	70	57	129	99	88	133	126	104	75	124	124	sp|P31568|YCF2_OENPI Protein ycf2 (Fragment) OS=Oenothera picensis GN=ycf2 PE=3 SV=1
JR972387	414	588	405	574	639	543	384	379	291	340	316	339	355	342	408	354	364	sp|Q96RL7|VP13A_HUMAN Vacuolar protein sorting-associated protein 13A OS=Homo sapiens GN=VPS13A PE=1 SV=2
JR972392	623	216	659	345	219	388	303	215	584	291	197	277	255	314	332	271	241	sp|O42231|CP1A1_LIZAU Cytochrome P450 1A1 OS=Liza aurata GN=cyp1a1 PE=2 SV=1
JR972393	603	476	421	633	639	569	286	367	461	460	395	517	645	786	855	995	575	sp|O97758|ZO1_CANFA Tight junction protein ZO-1 OS=Canis familiaris GN=TJP1 PE=1 SV=1
JR972401	453	269	315	401	376	274	320	300	443	408	353	415	515	505	468	612	426	sp|Q9VCY8|ADRL_DROME ADIPOR-like receptor CG5315 OS=Drosophila melanogaster GN=CG5315 PE=2 SV=2
JR972402	67	54	51	86	77	73	25	28	49	41	50	53	51	61	38	49	60	sp|Q13614|MTMR2_HUMAN Myotubularin-related protein 2 OS=Homo sapiens GN=MTMR2 PE=1 SV=4
JR972403	55	57	53	54	30	57	22	23	15	21	21	21	17	22	11	3	15	sp|P38718|BR44_RAT Brain protein 44 OS=Rattus norvegicus GN=Brp44 PE=2 SV=1
JR972425	116	125	118	129	152	145	117	99	98	103	109	96	146	176	170	162	107	sp|P35409|GLHR_ANTEL Probable glycoprotein hormone G-protein coupled receptor OS=Anthopleura elegantissima PE=2 SV=1
JR972427	110	125	116	116	119	129	145	142	139	125	151	137	135	116	120	92	132	sp|P70627|FOLH1_RAT Glutamate carboxypeptidase 2 OS=Rattus norvegicus GN=Folh1 PE=2 SV=1
JR972428	194	136	133	160	126	138	160	143	219	199	171	191	224	214	181	243	215	sp|Q58CU4|ZDH16_BOVIN Probable palmitoyltransferase ZDHHC16 OS=Bos taurus GN=ZDHHC16 PE=2 SV=1
JR972432	126	103	113	103	111	104	58	67	57	53	47	49	55	64	75	48	48	sp|P54357|MLC2_DROME Myosin-2 essential light chain OS=Drosophila melanogaster GN=Mlc-c PE=1 SV=1
JR972445	65	70	75	61	65	82	145	125	58	76	99	58	67	65	75	50	52	sp|Q6P819|RCD1_XENTR Cell differentiation protein RCD1 homolog OS=Xenopus tropicalis GN=rqcd1 PE=2 SV=1
JR972451	1901	3787	1662	1970	2624	2047	2542	2100	1714	2657	2712	3002	2560	1604	1632	1505	2647	sp|P14211|CALR_MOUSE Calreticulin OS=Mus musculus GN=Calr PE=1
JR972456	129	126	112	136	153	118	56	56	68	67	67	66	85	86	93	89	77	sp|Q12882|DPYD_HUMAN Dihydropyrimidine dehydrogenase [NADP+] OS=Homo sapiens GN=DPYD PE=1 SV=2
JR972470	352	426	405	427	421	403	405	340	470	325	356	401	364	348	277	265	366	sp|Q8JFV8|VAT1_DANRE Synaptic vesicle membrane protein VAT-1 homolog OS=Danio rerio GN=vat1 PE=2 SV=1
JR972472	99	95	95	75	86	87	115	122	100	103	103	76	71	97	163	113	83	sp|Q6DF55|VASN_XENTR Vasorin OS=Xenopus tropicalis GN=vasn PE=2
JR972477	63	65	78	62	64	66	110	102	94	111	120	76	65	81	117	107	66	sp|Q8JZP3|KLHL2_MOUSE Kelch-like protein 2 OS=Mus musculus GN=Klhl2 PE=2 SV=1
JR972482	252	224	258	332	324	285	231	238	245	224	218	225	287	311	379	418	197	sp|Q68DA7|FMN1_HUMAN Formin-1 OS=Homo sapiens GN=FMN1 PE=1 SV=3
JR972489	224	278	278	262	259	272	196	210	304	231	261	290	288	196	189	203	290	sp|O60462|NRP2_HUMAN Neuropilin-2 OS=Homo sapiens GN=NRP2 PE=1
JR972490	666	481	509	580	441	503	575	653	551	440	511	553	617	489	678	641	620	sp|P30051|TEAD1_MOUSE Transcriptional enhancer factor TEF-1 OS=Mus musculus GN=Tead1 PE=2 SV=2
JR972491	281	231	251	255	259	247	252	213	358	342	296	289	328	360	364	396	294	sp|P51400|RED1_RAT Double-stranded RNA-specific editase 1 OS=Rattus norvegicus GN=Adarb1 PE=1 SV=1
JR972497	423	319	252	220	257	284	261	265	156	173	208	175	169	472	490	551	179	sp|P53111|ARI1_YEAST NADPH-dependent aldehyde reductase ARI1 OS=Saccharomyces cerevisiae (strain ATCC 204508 / S288c) GN=ARI1 PE=1 SV=1
JR972501	599	892	578	601	645	609	573	577	426	613	663	604	534	363	368	299	460	sp|P24367|PPIB_CHICK Peptidyl-prolyl cis-trans isomerase B OS=Gallus gallus GN=PPIB PE=2 SV=1
JR972510	240	245	306	211	246	255	449	436	275	291	361	275	272	285	315	245	265	sp|Q5RDI2|HSBP1_PONAB Heat shock factor-binding protein 1 OS=Pongo abelii GN=HSBP1 PE=3 SV=1
JR972527	204	282	221	403	330	351	277	260	270	253	381	371	477	186	122	154	242	sp|Q5DTV4|ZC12C_MOUSE Probable ribonuclease ZC3H12C OS=Mus musculus GN=Zc3h12c PE=2 SV=2
JR972528	82	69	108	115	81	94	54	48	65	56	72	127	133	49	32	44	86	sp|Q8NFF2|NCKX4_HUMAN Sodium/potassium/calcium exchanger 4 OS=Homo sapiens GN=SLC24A4 PE=2 SV=2
JR972531	236	265	276	231	257	270	352	355	423	392	429	333	346	383	399	420	355	sp|Q6ZWB6|KCTD8_HUMAN BTB/POZ domain-containing protein KCTD8 OS=Homo sapiens GN=KCTD8 PE=2 SV=1
JR972532	52	57	93	55	65	73	105	75	57	47	69	19	15	35	32	7	37	sp|Q1JPJ2|XPP1_BOVIN Xaa-Pro aminopeptidase 1 OS=Bos taurus GN=XPNPEP1 PE=2 SV=1
JR972533	126	125	133	147	148	151	191	180	144	163	177	158	166	583	718	767	139	sp|Q6ZWH5|NEK10_HUMAN Serine/threonine-protein kinase Nek10 OS=Homo sapiens GN=NEK10 PE=2 SV=2
JR972536	402	263	352	419	391	384	355	294	440	422	430	442	436	472	431	554	416	sp|Q9WU00|NRF1_MOUSE Nuclear respiratory factor 1 OS=Mus musculus GN=Nrf1 PE=2 SV=2
JR972538	74	104	73	137	113	100	36	60	85	92	59	73	84	89	51	76	111	sp|P10894|PLCB1_BOVIN 1-phosphatidylinositol-4,5-bisphosphate phosphodiesterase beta-1 OS=Bos taurus GN=PLCB1 PE=1 SV=1
JR972539	560	605	600	496	554	583	494	592	668	619	639	736	723	730	711	923	631	sp|P51989|RO21_XENLA Heterogeneous nuclear ribonucleoprotein A2 homolog 1 OS=Xenopus laevis PE=2 SV=1
JR972553	38	38	55	38	33	39	1	0	3	1	3	3	2	4	1	2	1	sp|P61354|RL27_RAT 60S ribosomal protein L27 OS=Rattus norvegicus GN=Rpl27 PE=2 SV=2
JR972580	305	219	218	244	273	227	111	114	305	197	172	258	301	494	391	716	274	sp|A5D7I4|EXT1_BOVIN Exostosin-1 OS=Bos taurus GN=EXT1 PE=2 SV=1
JR972581	355	399	298	350	324	305	355	360	381	417	336	488	541	715	773	1091	507	sp|Q6DK98|NDL1A_XENLA Nuclear distribution protein nudE-like 1-A OS=Xenopus laevis GN=ndel1-a PE=2 SV=1
JR972587	76	52	78	65	74	51	6	10	33	23	20	26	21	22	18	20	22	sp|Q9DC11|PXDC2_MOUSE Plexin domain-containing protein 2 OS=Mus musculus GN=Plxdc2 PE=1 SV=1
JR972595	212	234	217	229	237	244	255	279	278	285	306	285	350	389	360	410	329	sp|O15550|KDM6A_HUMAN Lysine-specific demethylase 6A OS=Homo sapiens GN=KDM6A PE=1 SV=2
JR972596	86	48	43	36	45	29	28	57	36	42	44	38	79	534	741	870	48	sp|Q9Y5X5|NPFF2_HUMAN Neuropeptide FF receptor 2 OS=Homo sapiens GN=NPFFR2 PE=1 SV=2
JR972597	804	842	620	503	502	472	406	396	409	884	466	375	430	1158	1190	1554	472	sp|Q8CG46|SMC5_MOUSE Structural maintenance of chromosomes protein 5 OS=Mus musculus GN=Smc5 PE=2 SV=1
JR972600	397	405	366	369	374	386	340	331	540	527	459	455	457	445	528	507	579	sp|A2BHJ4|CNO6L_DANRE CCR4-NOT transcription complex subunit 6-like OS=Danio rerio GN=cnot6l PE=2 SV=1
JR972601	200	155	184	178	190	179	139	125	147	117	137	153	155	137	142	207	168	sp|Q8BZ21|KAT6A_MOUSE Histone acetyltransferase KAT6A OS=Mus musculus GN=Kat6a PE=1 SV=2
JR972604	252	216	273	194	208	227	333	294	243	264	269	241	291	238	285	265	228	sp|O61585|KTNB1_STRPU Katanin p80 WD40-containing subunit B1 OS=Strongylocentrotus purpuratus GN=KATNB1 PE=1 SV=1
JR972616	798	760	941	682	774	1020	1485	1588	798	971	1097	901	883	1328	1517	1379	853	sp|Q92597|NDRG1_HUMAN Protein NDRG1 OS=Homo sapiens GN=NDRG1 PE=1 SV=1
JR972623	43	41	31	54	57	41	22	26	47	50	41	50	58	103	75	126	54	sp|Q95R48|OCTL_DROME Organic cation transporter-like protein OS=Drosophila melanogaster GN=Orct2 PE=2 SV=2
JR972641	151	157	158	125	122	143	244	208	185	164	180	193	176	183	194	206	184	sp|Q0IH24|SPEF1_XENLA Sperm flagellar protein 1 OS=Xenopus laevis GN=spef1 PE=2 SV=1
JR972643	227	291	297	253	264	266	377	417	333	330	391	382	360	468	391	502	381	sp|Q0P4Z1|F134C_XENTR Protein FAM134C OS=Xenopus tropicalis GN=fam134c PE=2 SV=1
JR972644	201	218	218	217	204	243	348	350	271	285	352	274	241	300	310	310	250	sp|P15056|BRAF_HUMAN Serine/threonine-protein kinase B-raf OS=Homo sapiens GN=BRAF PE=1 SV=4
JR972656	103	102	143	118	111	126	258	294	216	197	241	195	238	136	193	255	167	sp|O08625|SYT10_RAT Synaptotagmin-10 OS=Rattus norvegicus GN=Syt10 PE=2 SV=2
JR972715	342	341	342	238	273	265	529	577	396	372	409	431	543	1168	1448	1672	351	sp|P19382|SNAI1_XENLA Protein snail homolog Sna OS=Xenopus laevis GN=snai1 PE=2 SV=1
JR972744	82	81	74	116	101	101	83	68	81	88	94	134	121	72	46	53	117	sp|Q9P0M2|AKA7G_HUMAN A-kinase anchor protein 7 isoform gamma OS=Homo sapiens GN=AKAP7 PE=2 SV=2
JR972755	157	139	158	133	134	132	80	106	76	88	72	82	80	83	76	59	86	sp|P05631|ATPG_BOVIN ATP synthase subunit gamma, mitochondrial OS=Bos taurus GN=ATP5C1 PE=1 SV=3
JR972783	33	37	45	40	38	44	63	57	66	76	70	74	78	61	59	75	67	sp|D3ZG27|UBIA1_RAT UbiA prenyltransferase domain-containing protein 1 OS=Rattus norvegicus GN=Ubiad1 PE=3 SV=1
JR972797	672	725	461	374	506	345	484	384	536	464	401	467	352	337	334	335	512	sp|P22700|ATC1_DROME Calcium-transporting ATPase sarcoplasmic/endoplasmic reticulum type OS=Drosophila melanogaster GN=Ca-P60A PE=1 SV=2
JR972818	84	90	105	105	110	98	236	89	67	68	80	71	86	65	70	68	67	sp|O75131|CPNE3_HUMAN Copine-3 OS=Homo sapiens GN=CPNE3 PE=1
JR972827	325	407	346	289	275	313	560	555	359	599	471	379	513	836	1030	968	365	sp|P97360|ETV6_MOUSE Transcription factor ETV6 OS=Mus musculus GN=Etv6 PE=1 SV=1
JR972834	127	120	89	90	96	99	54	68	55	51	46	61	76	82	111	73	55	sp|Q9Z1C8|RPGF3_RAT Rap guanine nucleotide exchange factor 3 OS=Rattus norvegicus GN=Rapgef3 PE=2 SV=2
JR972862	129	208	160	175	191	153	112	106	125	204	130	148	121	197	182	157	118	sp|P18910|ANPRA_RAT Atrial natriuretic peptide receptor 1 OS=Rattus norvegicus GN=Npr1 PE=1 SV=1
JR972863	96	123	95	90	89	94	56	63	79	80	91	95	107	184	217	222	97	sp|P16065|GCY_STRPU Speract receptor OS=Strongylocentrotus purpuratus PE=2 SV=1
JR972876	188	194	191	172	164	179	221	190	176	162	168	141	127	123	142	124	138	sp|Q6NS26|CDKAL_XENLA CDK5 regulatory subunit-associated protein 1-like 1 OS=Xenopus laevis GN=cdkal1 PE=2 SV=1
JR972877	99	103	148	117	125	148	181	184	121	111	144	107	126	129	161	132	113	sp|Q6P3R8|NEK5_HUMAN Serine/threonine-protein kinase Nek5 OS=Homo sapiens GN=NEK5 PE=1 SV=1
JR972882	134	133	138	108	127	119	202	185	141	164	169	143	146	120	124	106	133	sp|P60123|RUVB1_RAT RuvB-like 1 OS=Rattus norvegicus GN=Ruvbl1 PE=1 SV=1
JR972888	144	115	106	127	113	105	64	65	136	96	130	113	133	112	95	127	137	sp|P84039|ENPP5_RAT Ectonucleotide pyrophosphatase/phosphodiesterase family member 5 OS=Rattus norvegicus GN=Enpp5 PE=1 SV=2
JR972893	52	47	60	43	48	48	91	78	71	66	59	67	78	65	87	91	63	sp|Q1RMZ1|CG060_HUMAN UPF0532 protein C7orf60 OS=Homo sapiens GN=C7orf60 PE=2 SV=1
JR972894	108	1150	103	149	163	81	136	181	78	1766	222	249	184	507	888	727	215	sp|Q0IH87|PAX3B_XENLA Paired box protein Pax-3-B OS=Xenopus laevis GN=pax3-b PE=2 SV=2
JR972897	1190	1208	1522	1110	1191	1464	1467	1526	824	1061	1209	863	970	1016	1179	750	801	sp|P47836|RS4_CHICK 40S ribosomal protein S4 OS=Gallus gallus GN=RPS4 PE=2 SV=2
JR972933	136	117	98	89	87	95	152	124	125	100	116	97	94	86	168	151	103	sp|A5PMX1|ZNT7_DANRE Zinc transporter 7 OS=Danio rerio GN=slc30a7 PE=2 SV=1
JR972934	83	100	120	80	101	94	139	121	112	135	122	119	102	92	80	81	94	sp|Q923G2|RPAB3_MOUSE DNA-directed RNA polymerases I, II, and III subunit RPABC3 OS=Mus musculus GN=Polr2h PE=2 SV=3
JR972938	456	545	595	363	506	395	615	627	582	556	573	667	713	520	571	661	439	sp|P02752|RBP_CHICK Riboflavin-binding protein OS=Gallus gallus PE=1 SV=2
JR972992	224	173	238	209	177	221	268	265	201	203	225	177	225	204	303	264	180	sp|Q9QZA6|CD151_RAT CD151 antigen OS=Rattus norvegicus GN=Cd151 PE=1 SV=2
JR972994	200	162	122	148	137	128	70	108	96	106	114	104	138	103	110	93	110	sp|P56069|METB_HELPY Cystathionine gamma-synthase OS=Helicobacter pylori GN=metB PE=3 SV=1
JR972999	325	333	325	340	334	307	317	350	448	465	344	465	414	354	410	474	379	sp|P17124|HRH2_CANFA Histamine H2 receptor OS=Canis familiaris GN=HRH2 PE=1 SV=1
JR973021	206	183	225	187	186	224	320	300	228	224	259	236	217	190	317	338	168	sp|Q9DGA5|CDK1_ORYCU Cyclin-dependent kinase 1 OS=Oryzias curvinotus GN=cdk1 PE=2 SV=1
JR973028	20	69	8	56	130	26	2	2	62	56	9	85	75	77	56	82	54	sp|Q6UXC1|AEGP_HUMAN Apical endosomal glycoprotein OS=Homo sapiens GN=MAMDC4 PE=1 SV=2
JR973029	51	98	75	60	80	87	98	86	55	77	95	74	92	63	62	60	69	sp|Q9BW91|NUDT9_HUMAN ADP-ribose pyrophosphatase, mitochondrial OS=Homo sapiens GN=NUDT9 PE=1 SV=1
JR973040	57	59	59	89	56	65	85	112	105	91	112	124	108	91	50	77	109	sp|P22727|WNT6_MOUSE Protein Wnt-6 OS=Mus musculus GN=Wnt6 PE=1
JR973045	190	233	219	229	243	233	152	155	125	112	168	196	168	118	141	116	138	sp|Q5F364|MRP1_CHICK Multidrug resistance-associated protein 1 OS=Gallus gallus GN=ABCC1 PE=2 SV=1
JR973046	23	19	10	15	31	23	6	17	13	18	20	56	25	18	17	22	20	sp|Q9VYS4|GLD2B_DROME Poly(A) RNA polymerase gld-2 homolog B OS=Drosophila melanogaster GN=wisp PE=1 SV=1
JR973067	48	48	41	56	52	48	52	53	60	76	59	98	81	84	53	109	83	sp|Q8CGS5|RNZ2_RAT Zinc phosphodiesterase ELAC protein 2 OS=Rattus norvegicus GN=Elac2 PE=2 SV=1
JR973073	713	548	583	800	724	705	465	562	850	695	548	699	705	933	789	983	705	sp|Q8BTI8|SRRM2_MOUSE Serine/arginine repetitive matrix protein 2 OS=Mus musculus GN=Srrm2 PE=1 SV=3
JR973074	39	73	72	40	78	64	111	109	66	85	107	130	107	87	110	109	91	sp|P29119|FURI1_XENLA Furin-1 OS=Xenopus laevis GN=furin PE=2
JR973075	183	329	148	156	159	156	186	129	136	229	184	188	179	1045	1316	1699	201	sp|Q9D5L7|SPSB1_MOUSE SPRY domain-containing SOCS box protein 1 OS=Mus musculus GN=Spsb1 PE=1 SV=1
JR973079	596	528	565	538	550	516	1070	1024	784	724	765	699	769	581	606	620	757	sp|Q4R6K2|ZNT1_MACFA Zinc transporter 1 OS=Macaca fascicularis GN=SLC30A1 PE=2 SV=1
JR973082	775	547	676	492	512	569	673	676	550	539	613	552	566	536	674	684	531	sp|P62198|PRS8_RAT 26S protease regulatory subunit 8 OS=Rattus norvegicus GN=Psmc5 PE=1 SV=1
JR973085	60	60	55	70	58	71	30	48	42	40	34	33	40	38	29	35	50	sp|Q6P5E8|DGKQ_MOUSE Diacylglycerol kinase theta OS=Mus musculus GN=Dgkq PE=1 SV=1
JR973110	292	317	345	292	338	337	516	480	345	361	477	337	350	327	381	352	339	sp|Q5ZLA6|MYO1C_CHICK Myosin-Ic OS=Gallus gallus GN=MYO1C PE=2
JR973111	56	84	61	89	91	63	22	16	35	34	38	27	29	38	39	19	38	sp|O93308|SMC1A_XENLA Structural maintenance of chromosomes protein 1A OS=Xenopus laevis GN=smc1a PE=1 SV=1
JR973112	121	160	169	166	170	177	148	158	138	157	147	150	121	92	97	78	143	sp|O75899|GABR2_HUMAN Gamma-aminobutyric acid type B receptor subunit 2 OS=Homo sapiens GN=GABBR2 PE=1 SV=1
JR973114	76	163	74	124	146	104	67	86	171	141	106	160	142	159	112	196	131	sp|Q24322|SEM1A_DROME Semaphorin-1A OS=Drosophila melanogaster GN=Sema-1a PE=2 SV=2
JR973115	916	882	856	1204	820	1100	976	1265	786	1087	1074	1273	1277	1178	1418	1626	1401	sp|P63016|PAX6_RAT Paired box protein Pax-6 OS=Rattus norvegicus GN=Pax6 PE=2 SV=1
JR973118	55	80	86	64	73	78	113	91	73	97	104	76	86	109	103	98	82	sp|Q5FVF1|F10C1_RAT Protein FRA10AC1 homolog OS=Rattus norvegicus GN=Fra10ac1 PE=2 SV=1
JR973119	336	352	383	398	384	406	347	402	444	421	422	442	399	289	231	212	434	sp|P63018|HSP7C_RAT Heat shock cognate 71 kDa protein OS=Rattus norvegicus GN=Hspa8 PE=1 SV=1
JR973121	108	140	116	129	155	140	89	83	80	71	74	56	84	65	78	65	94	sp|Q5SSH7|ZZEF1_MOUSE Zinc finger ZZ-type and EF-hand domain-containing protein 1 OS=Mus musculus GN=Zzef1 PE=1 SV=2
JR973122	257	286	214	248	268	241	127	160	287	268	160	272	263	246	175	256	332	sp|Q12923|PTN13_HUMAN Tyrosine-protein phosphatase non-receptor type 13 OS=Homo sapiens GN=PTPN13 PE=1 SV=2
JR973123	176	246	167	219	231	203	133	140	142	162	145	164	183	217	239	271	187	sp|D3ZZL9|GCC2_RAT GRIP and coiled-coil domain-containing protein 2 OS=Rattus norvegicus GN=Gcc2 PE=1 SV=1
JR973125	15193	10318	9480	13314	12336	9489	7124	7516	10173	8876	8098	9707	9393	14780	12502	15527	11308	sp|Q14789|GOGB1_HUMAN Golgin subfamily B member 1 OS=Homo sapiens GN=GOLGB1 PE=1 SV=2
JR973149	363	325	328	316	265	317	361	363	238	261	335	286	291	237	287	248	217	sp|Q8BWT1|THIM_MOUSE 3-ketoacyl-CoA thiolase, mitochondrial OS=Mus musculus GN=Acaa2 PE=1 SV=3
JR973154	1079	186	756	362	263	547	350	260	632	218	151	49	68	98	120	114	112	sp|Q92038|ACOD_CYPCA Acyl-CoA desaturase OS=Cyprinus carpio PE=2
JR973158	26	23	24	35	39	28	12	16	61	34	33	46	23	20	7	9	38	sp|P19801|ABP1_HUMAN Amiloride-sensitive amine oxidase [copper-containing] OS=Homo sapiens GN=ABP1 PE=1 SV=4
JR973171	89	97	60	135	160	131	39	44	126	91	67	144	142	119	83	102	140	sp|Q0DXS3|RDR1_ORYSJ Probable RNA-dependent RNA polymerase 1 OS=Oryza sativa subsp. japonica GN=RDR1 PE=2 SV=2
JR973172	188	197	265	176	212	200	203	188	123	159	180	154	169	154	153	108	157	sp|P57093|PAHX_RAT Phytanoyl-CoA dioxygenase, peroxisomal OS=Rattus norvegicus GN=Phyh PE=1 SV=2
JR973177	51	53	57	45	44	53	98	79	71	66	77	70	74	47	55	55	70	sp|Q9BRP4|PAAF1_HUMAN Proteasomal ATPase-associated factor 1 OS=Homo sapiens GN=PAAF1 PE=1 SV=2
JR973181	15	20	12	15	8	11	11	22	27	14	13	13	12	61	75	116	25	sp|Q15760|GPR19_HUMAN Probable G-protein coupled receptor 19 OS=Homo sapiens GN=GPR19 PE=2 SV=2
JR973182	280	270	312	256	252	264	423	387	326	284	359	274	265	322	331	323	224	sp|Q5IS35|TPC_MACFA Mitochondrial thiamine pyrophosphate carrier OS=Macaca fascicularis GN=SLC25A19 PE=2 SV=1
JR973184	1152	1022	1256	1163	1326	1287	1480	1513	1674	1432	1342	1453	1292	782	665	728	1320	sp|Q9UNA0|ATS5_HUMAN A disintegrin and metalloproteinase with thrombospondin motifs 5 OS=Homo sapiens GN=ADAMTS5 PE=1 SV=2
JR973190	213	184	247	230	219	238	309	364	370	262	304	283	316	283	345	364	309	sp|Q9PWH2|FZD10_CHICK Frizzled-10 OS=Gallus gallus GN=FZD10 PE=2
JR973194	80	90	78	74	67	69	33	40	38	39	45	52	70	50	44	42	42	sp|Q8RCT3|PSUG_THETN Pseudouridine-5'-phosphate glycosidase OS=Thermoanaerobacter tengcongensis (strain DSM 15242 / JCM 11007 / NBRC 100824 / MB4) GN=psuG PE=3 SV=1
JR973198	164	146	192	179	227	150	159	173	181	128	188	139	130	115	107	94	125	sp|Q10751|ACE_CHICK Angiotensin-converting enzyme (Fragment) OS=Gallus gallus GN=ACE PE=2 SV=1
JR973200	126	140	95	159	169	144	72	116	132	169	145	143	175	244	170	239	168	sp|Q9NR82|KCNQ5_HUMAN Potassium voltage-gated channel subfamily KQT member 5 OS=Homo sapiens GN=KCNQ5 PE=1 SV=3
JR973209	195	203	189	220	221	204	174	175	203	226	188	234	217	262	257	339	216	sp|A2RSQ0|DEN5B_MOUSE DENN domain-containing protein 5B OS=Mus musculus GN=Dennd5b PE=1 SV=2
JR973211	455	444	425	421	401	449	505	444	440	469	429	358	374	423	485	448	423	sp|Q3UG20|MLL5_MOUSE Histone-lysine N-methyltransferase MLL5 OS=Mus musculus GN=Mll5 PE=1 SV=2
JR973212	164	156	187	171	142	181	223	201	128	120	160	106	130	108	156	97	106	sp|Q8WYP5|ELYS_HUMAN Protein ELYS OS=Homo sapiens GN=AHCTF1 PE=1
JR973214	1501	68	1298	18	67	377	32	24	1467	19	4	20	5	7	3	4	16	sp|Q9JLC6|TEF_MOUSE Thyrotroph embryonic factor OS=Mus musculus GN=Tef PE=2 SV=1
JR973222	108	96	128	99	97	116	166	148	156	124	148	145	145	159	153	167	143	sp|Q9DCT6|BAP18_MOUSE Chromatin complexes subunit BAP18 OS=Mus musculus GN=Bap18 PE=1 SV=1
JR973227	68	68	85	85	77	62	89	91	121	91	86	109	83	73	57	78	127	sp|Q9I7U4|TITIN_DROME Titin OS=Drosophila melanogaster GN=sls PE=1 SV=3
JR973228	238	201	212	231	232	198	205	202	329	289	280	287	283	311	199	290	306	sp|Q7ZUV7|EMSY_DANRE Protein EMSY OS=Danio rerio GN=emsy PE=2
JR973229	196	249	246	247	245	271	307	283	270	298	275	302	306	268	273	256	275	sp|Q9CZV8|FXL20_MOUSE F-box/LRR-repeat protein 20 OS=Mus musculus GN=Fbxl20 PE=1 SV=3
JR973231	482	463	502	464	471	486	561	607	570	524	591	570	549	814	898	926	562	sp|Q9UNH5|CC14A_HUMAN Dual specificity protein phosphatase CDC14A OS=Homo sapiens GN=CDC14A PE=1 SV=1
JR973249	109	103	155	118	85	107	142	134	94	95	114	122	117	107	139	113	99	sp|Q9CR35|CTRB1_MOUSE Chymotrypsinogen B OS=Mus musculus GN=Ctrb1 PE=2 SV=1
JR973263	258	291	95	274	115	232	177	161	235	554	169	210	175	363	229	281	229	sp|O60290|ZN862_HUMAN Zinc finger protein 862 OS=Homo sapiens GN=ZNF862 PE=2 SV=2
JR973264	524	440	525	434	416	461	533	503	471	416	476	417	411	376	391	382	398	sp|A7S338|LIS1_NEMVE Lissencephaly-1 homolog OS=Nematostella vectensis GN=v1g242515 PE=3 SV=1
JR973265	1004	949	968	907	862	944	710	653	593	617	663	655	636	881	944	901	613	sp|O61491|FLOT1_DROME Flotillin-1 OS=Drosophila melanogaster GN=Flo PE=2 SV=1
JR973275	135	97	115	142	127	125	159	187	179	156	209	191	198	163	135	158	181	sp|Q5NDE7|AGO61_XENLA Uncharacterized glycosyltransferase AGO61 OS=Xenopus laevis GN=ago61 PE=2 SV=1
JR973276	380	367	348	373	354	344	297	301	377	334	314	268	241	299	349	320	306	sp|Q5VUA4|ZN318_HUMAN Zinc finger protein 318 OS=Homo sapiens GN=ZNF318 PE=1 SV=2
JR973277	116	101	99	120	114	111	70	65	73	87	72	108	101	100	73	77	76	sp|Q5ZL26|KPRB_CHICK Phosphoribosyl pyrophosphate synthase-associated protein 2 OS=Gallus gallus GN=PRPSAP2 PE=2 SV=1
JR973281	229	216	178	242	222	228	198	196	252	258	230	244	235	175	112	141	209	sp|Q8IZF0|NALCN_HUMAN Sodium leak channel non-selective protein OS=Homo sapiens GN=NALCN PE=1 SV=1
JR973282	89	91	92	100	104	104	61	72	55	71	65	57	61	144	108	111	67	sp|Q7PHR1|KIF1A_ANOGA Kinesin-like protein unc-104 OS=Anopheles gambiae GN=unc-104 PE=3 SV=3
JR973283	53	76	51	81	106	66	35	47	72	45	44	69	87	46	54	58	66	sp|O94986|CE152_HUMAN Centrosomal protein of 152 kDa OS=Homo sapiens GN=CEP152 PE=1 SV=3
JR973284	220	235	225	240	244	231	248	181	279	283	256	286	281	259	182	288	297	sp|Q6P9P0|F178A_MOUSE Protein FAM178A OS=Mus musculus GN=Fam178a PE=2 SV=2
JR973296	1326	1339	1307	1226	1347	1157	853	871	1425	1243	995	1418	1251	1082	1051	1283	1322	sp|A3KFU9|PTHD2_MOUSE Patched domain-containing protein 2 OS=Mus musculus GN=Ptchd2 PE=2 SV=1
JR973297	150	133	135	129	116	139	170	200	146	123	147	157	154	196	205	228	147	sp|Q8NE09|RGS22_HUMAN Regulator of G-protein signaling 22 OS=Homo sapiens GN=RGS22 PE=2 SV=3
JR973298	1653	1449	1346	1393	1293	1315	1224	1245	1342	1274	1351	1464	1458	1283	1316	1409	1386	sp|Q13308|PTK7_HUMAN Inactive tyrosine-protein kinase 7 OS=Homo sapiens GN=PTK7 PE=1 SV=2
JR973299	224	215	239	234	221	230	261	246	231	246	226	259	236	215	239	271	273	sp|O94806|KPCD3_HUMAN Serine/threonine-protein kinase D3 OS=Homo sapiens GN=PRKD3 PE=1 SV=1
JR973306	368	357	430	353	315	436	548	556	262	309	421	253	270	275	323	249	303	sp|O93484|CO1A2_ONCMY Collagen alpha-2(I) chain OS=Oncorhynchus mykiss GN=col1a2 PE=2 SV=2
JR973313	94	105	149	92	103	131	209	195	144	140	166	143	136	110	118	107	125	sp|O75715|GPX5_HUMAN Epididymal secretory glutathione peroxidase OS=Homo sapiens GN=GPX5 PE=1 SV=1
JR973318	107	124	153	110	126	121	265	266	207	218	232	214	212	201	198	230	217	sp|A7SE05|UBE2S_NEMVE Ubiquitin-conjugating enzyme E2 S OS=Nematostella vectensis GN=v1g237158 PE=3 SV=1
JR973341	73	69	84	64	70	79	268	166	66	82	92	77	84	69	79	59	74	sp|Q9C005|DPY30_HUMAN Protein dpy-30 homolog OS=Homo sapiens GN=DPY30 PE=1 SV=1
JR973359	86	82	79	76	77	67	44	41	36	49	46	55	63	35	39	35	35	sp|Q63486|RRAGA_RAT Ras-related GTP-binding protein A OS=Rattus norvegicus GN=Rraga PE=1 SV=1
JR973381	16932	3403	17863	1872	3689	3486	730	1015	9991	1662	1270	1900	1210	838	1053	815	1910	sp|Q9WU63|HEBP2_MOUSE Heme-binding protein 2 OS=Mus musculus GN=Hebp2 PE=1 SV=1
JR973391	32	32	38	29	29	36	68	47	25	85	41	24	31	29	50	43	36	sp|O97512|NK3R_RABIT Neuromedin-K receptor OS=Oryctolagus cuniculus GN=TACR3 PE=2 SV=2
JR973404	236	213	204	217	203	211	275	282	303	269	290	298	296	292	241	287	348	sp|P97411|ICA69_MOUSE Islet cell autoantigen 1 OS=Mus musculus GN=Ica1 PE=2 SV=3
JR973422	35	51	64	34	76	49	14	27	24	30	33	33	34	34	15	12	18	sp|Q62381|TLL1_MOUSE Tolloid-like protein 1 OS=Mus musculus GN=Tll1 PE=1 SV=1
JR973456	51	13	39	13	12	22	0	5	13	3	2	1	2	1	1	0	4	sp|Q28728|SC5AB_RABIT Sodium/myo-inositol cotransporter 2 OS=Oryctolagus cuniculus GN=SLC5A11 PE=1 SV=2
JR973460	36	26	54	33	19	37	105	130	18	46	81	49	60	58	92	51	61	sp|Q66I68|CNFN_DANRE Cornifelin homolog OS=Danio rerio GN=cnfn PE=3 SV=1
JR973461	60	70	90	63	62	78	135	103	85	83	102	89	90	64	65	65	70	sp|B4MR74|EAF_DROWI Ell-associated factor Eaf OS=Drosophila willistoni GN=Eaf PE=3 SV=1
JR973462	112	46	74	47	44	50	61	54	64	75	76	80	84	60	70	80	79	sp|Q920Q6|MSI2H_MOUSE RNA-binding protein Musashi homolog 2 OS=Mus musculus GN=Msi2 PE=1 SV=1
JR973463	154	99	130	72	94	87	67	86	98	108	78	75	69	63	72	73	74	sp|P06603|TBA1_DROME Tubulin alpha-1 chain OS=Drosophila melanogaster GN=alphaTub84B PE=2 SV=1
JR973472	35	29	29	37	28	29	28	30	29	37	30	40	37	50	86	84	32	sp|Q9D8U2|TM41A_MOUSE Transmembrane protein 41A OS=Mus musculus GN=Tmem41a PE=2 SV=1
JR973487	186	225	230	163	260	160	233	206	263	210	201	165	102	123	85	53	160	sp|Q8R4V5|OIT3_MOUSE Oncoprotein-induced transcript 3 protein OS=Mus musculus GN=Oit3 PE=2 SV=2
JR973490	200	959	334	344	476	476	742	868	796	912	664	884	574	751	605	588	721	sp|Q6DFC8|ZN395_XENLA Zinc finger protein 395 OS=Xenopus laevis GN=znf395 PE=2 SV=1
JR973495	807	664	376	962	740	689	952	591	402	677	740	8221	349	367	520	355	392	sp|O47497|NU4M_METSE NADH-ubiquinone oxidoreductase chain 4 OS=Metridium senile GN=ND4 PE=3 SV=1
JR973505	66	85	84	74	67	50	164	165	186	183	135	182	172	122	135	140	168	sp|Q5USV7|GDF8_AEPME Growth/differentiation factor 8 OS=Aepyceros melampus GN=MSTN PE=2 SV=1
JR973509	142	124	152	132	133	142	189	229	144	172	207	147	212	454	537	526	180	sp|Q6P268|PDCL3_DANRE Phosducin-like protein 3 OS=Danio rerio GN=pdcl3 PE=2 SV=1
JR973537	22	25	23	10	18	19	27	26	25	16	25	28	36	55	65	72	31	sp|Q566X8|DMX1B_DANRE Diencephalon/mesencephalon homeobox protein 1-B OS=Danio rerio GN=dmbx1b PE=2 SV=1
JR973544	8	9	8	8	6	9	24	17	17	24	15	9	11	36	61	54	10	sp|P35342|AA3R_SHEEP Adenosine receptor A3 OS=Ovis aries GN=ADORA3 PE=2 SV=1
JR973555	60	54	65	58	66	70	78	84	99	103	106	93	109	93	78	110	105	sp|Q9UT40|YIQ3_SCHPO Uncharacterized protein C824.03c, mitochondrial OS=Schizosaccharomyces pombe (strain 972 / ATCC 24843) GN=SPAC824.03c PE=2 SV=1
JR973565	150	128	146	144	145	126	94	93	102	106	100	87	93	100	74	65	83	sp|Q13526|PIN1_HUMAN Peptidyl-prolyl cis-trans isomerase NIMA-interacting 1 OS=Homo sapiens GN=PIN1 PE=1 SV=1
JR973609	52	41	37	47	41	38	27	23	26	24	26	34	39	68	96	95	29	sp|Q4PZA2|ECE1_MOUSE Endothelin-converting enzyme 1 OS=Mus musculus GN=Ece1 PE=1 SV=1
JR973619	52	49	60	49	50	51	12	11	8	15	13	8	14	8	5	1	6	sp|Q7ZUG0|RUXE_DANRE Small nuclear ribonucleoprotein E OS=Danio rerio GN=snrpe PE=2 SV=1
JR973623	161	170	213	155	150	178	237	223	184	178	219	192	215	221	228	262	193	sp|Q6AZD3|EAF6_DANRE Chromatin modification-related protein MEAF6 OS=Danio rerio GN=meaf6 PE=2 SV=1
JR973627	197	229	198	306	282	241	146	205	267	246	206	298	330	235	143	229	285	sp|Q9JJP2|P73_MOUSE Tumor protein p73 OS=Mus musculus GN=Tp73 PE=1 SV=1
JR973629	52	46	57	55	49	56	109	91	68	85	84	75	86	57	56	64	66	sp|Q7YRC1|AIP_BOVIN AH receptor-interacting protein OS=Bos taurus GN=AIP PE=2 SV=1
JR973645	78	46	79	71	55	68	41	37	34	45	43	46	41	35	35	35	57	sp|Q6P2T7|CD033_DANRE UPF0462 protein C4orf33 homolog OS=Danio rerio GN=zgc:77739 PE=2 SV=1
JR973678	303	261	225	234	227	219	47	87	112	125	116	141	143	161	87	167	115	sp|Q5R7J8|TP4A1_PONAB Protein tyrosine phosphatase type IVA 1 OS=Pongo abelii GN=PTP4A1 PE=2 SV=1
JR973697	162	198	245	164	203	218	236	212	105	129	184	102	107	117	182	96	118	sp|O04287|FKB12_VICFA Peptidyl-prolyl isomerase FKBP12 OS=Vicia faba GN=FKBP12 PE=1 SV=1
JR973733	1648	1463	1681	1542	1663	1664	563	578	475	486	497	408	441	443	509	247	457	sp|P02576|ACTA_PHYPO Actin, plasmodial isoform OS=Physarum polycephalum GN=ARDA PE=1 SV=2
JR973735	599	535	428	448	517	483	304	393	481	433	344	495	498	377	413	451	448	sp|Q8VDJ3|VIGLN_MOUSE Vigilin OS=Mus musculus GN=Hdlbp PE=1 SV=1
JR973743	70	70	70	56	61	72	117	100	117	121	101	91	87	123	103	126	86	sp|O14653|GOSR2_HUMAN Golgi SNAP receptor complex member 2 OS=Homo sapiens GN=GOSR2 PE=1 SV=2
JR973780	682	684	925	691	678	872	904	826	529	708	689	485	450	347	682	272	294	sp|P61314|RL15_RAT 60S ribosomal protein L15 OS=Rattus norvegicus GN=Rpl15 PE=1 SV=2
JR973787	220	424	203	489	566	356	191	224	444	1018	370	677	680	643	376	660	770	sp|P22793|TRHY_SHEEP Trichohyalin OS=Ovis aries GN=TCHH PE=2
JR973792	211	147	189	182	168	194	187	186	212	213	187	192	169	107	139	140	219	sp|Q06190|P2R3A_HUMAN Serine/threonine-protein phosphatase 2A regulatory subunit B'' subunit alpha OS=Homo sapiens GN=PPP2R3A PE=1 SV=1
JR973794	182	176	158	178	187	173	170	153	249	245	225	253	228	227	163	206	228	sp|P20650|PPM1A_RAT Protein phosphatase 1A OS=Rattus norvegicus GN=Ppm1a PE=1 SV=1
JR973795	175	176	139	187	170	155	139	141	264	219	177	253	236	236	165	271	257	sp|Q9QX47|SON_MOUSE Protein SON OS=Mus musculus GN=Son PE=1 SV=2
JR973798	128	166	160	217	193	174	167	152	165	211	166	234	161	151	154	140	208	sp|Q3UQ28|PXDN_MOUSE Peroxidasin homolog OS=Mus musculus GN=Pxdn PE=2 SV=2
JR973799	1215	1085	798	1166	1274	858	308	370	1277	1151	690	1100	1145	1074	923	1295	1125	sp|Q16720|AT2B3_HUMAN Plasma membrane calcium-transporting ATPase 3 OS=Homo sapiens GN=ATP2B3 PE=1 SV=3
JR973820	137	133	244	177	124	193	64	91	50	64	75	63	62	54	61	44	59	sp|Q8TE60|ATS18_HUMAN A disintegrin and metalloproteinase with thrombospondin motifs 18 OS=Homo sapiens GN=ADAMTS18 PE=2
JR973822	126	141	185	143	131	163	204	205	178	179	217	221	188	145	119	145	207	sp|Q96C24|SYTL4_HUMAN Synaptotagmin-like protein 4 OS=Homo sapiens GN=SYTL4 PE=1 SV=2
JR973866	12	11	10	7	8	11	33	38	24	16	24	6	12	13	20	5	13	sp|Q9Y4Z0|LSM4_HUMAN U6 snRNA-associated Sm-like protein LSm4 OS=Homo sapiens GN=LSM4 PE=1 SV=1
JR973871	147	141	139	143	168	157	136	167	127	155	149	201	234	222	181	269	174	sp|O77792|UCP3_BOVIN Mitochondrial uncoupling protein 3 OS=Bos taurus GN=UCP3 PE=2 SV=1
JR973887	181	149	207	231	226	207	298	307	307	273	289	215	215	326	267	400	316	sp|Q6L8S8|B4GN3_MOUSE N-acetyl-beta-glucosaminyl-glycoprotein 4-beta-N-acetylgalactosaminyltransferase 2 OS=Mus musculus GN=B4galnt3 PE=2 SV=1
JR973888	653	453	484	404	406	429	379	271	381	412	317	335	336	611	686	845	420	sp|E2QWQ2|NLK_CANFA Serine/threonine-protein kinase NLK OS=Canis familiaris GN=NLK PE=3 SV=1
JR973890	1	63	261	1	167	92	383	410	337	228	331	396	453	206	232	259	242	sp|Q60HG9|CPT2_MACFA Carnitine O-palmitoyltransferase 2, mitochondrial OS=Macaca fascicularis GN=CPT2 PE=2 SV=1
JR973893	969	873	686	892	948	747	295	358	610	598	443	558	576	624	514	629	683	sp|Q6P2Q9|PRP8_HUMAN Pre-mRNA-processing-splicing factor 8 OS=Homo sapiens GN=PRPF8 PE=1 SV=2
JR973896	129	186	118	183	210	173	147	143	228	225	186	237	246	755	687	1233	275	sp|Q9H2Y7|ZF106_HUMAN Zinc finger protein 106 homolog OS=Homo sapiens GN=ZFP106 PE=1 SV=1
JR973897	266	347	249	342	335	305	128	161	265	282	199	302	310	261	196	290	306	sp|O02811|PI4KA_BOVIN Phosphatidylinositol 4-kinase alpha OS=Bos taurus GN=PI4KA PE=2 SV=1
JR973898	72	135	100	116	119	132	134	139	93	79	145	86	95	96	115	98	120	sp|Q14667|K0100_HUMAN UPF0378 protein KIAA0100 OS=Homo sapiens GN=KIAA0100 PE=1 SV=3
JR973899	519	588	650	743	586	663	539	694	584	719	592	754	756	684	645	655	851	sp|P23468|PTPRD_HUMAN Receptor-type tyrosine-protein phosphatase delta OS=Homo sapiens GN=PTPRD PE=1 SV=2
JR973905	61	61	48	85	70	75	23	39	49	50	31	86	82	28	29	32	60	sp|P18519|TNR16_CHICK Tumor necrosis factor receptor superfamily member 16 OS=Gallus gallus GN=NGFR PE=3 SV=1
JR973912	56	55	47	72	64	49	22	22	36	27	28	36	36	40	19	31	41	sp|Q1EHB3|ATS7_RAT A disintegrin and metalloproteinase with thrombospondin motifs 7 OS=Rattus norvegicus GN=Adamts7 PE=1
JR973919	291	309	295	249	272	275	412	359	308	338	393	361	310	326	402	353	317	sp|Q98SP7|BBS2_DANRE Bardet-Biedl syndrome 2 protein homolog OS=Danio rerio GN=bbs2 PE=2 SV=1
JR973927	586	903	567	1196	1118	941	370	354	678	674	637	1017	892	698	509	700	1085	sp|Q96DH6|MSI2H_HUMAN RNA-binding protein Musashi homolog 2 OS=Homo sapiens GN=MSI2 PE=1 SV=1
JR973936	75	68	82	66	59	68	38	30	37	33	38	32	34	19	33	10	31	sp|Q8K0C9|GMDS_MOUSE GDP-mannose 4,6 dehydratase OS=Mus musculus GN=Gmds PE=2 SV=1
JR973937	109	103	113	138	104	110	124	136	149	135	139	152	110	76	59	81	148	sp|O54852|KCNH7_RAT Potassium voltage-gated channel subfamily H member 7 OS=Rattus norvegicus GN=Kcnh7 PE=1 SV=1
JR973944	273	293	293	256	291	279	344	317	266	264	246	321	325	335	322	306	299	sp|Q91YN5|UAP1_MOUSE UDP-N-acetylhexosamine pyrophosphorylase OS=Mus musculus GN=Uap1 PE=1 SV=1
JR973945	778	870	728	750	789	756	666	614	742	734	749	830	907	857	1029	1227	783	sp|P46109|CRKL_HUMAN Crk-like protein OS=Homo sapiens GN=CRKL PE=1 SV=1
JR973957	121	105	115	81	104	90	54	54	52	35	58	52	39	78	166	117	45	sp|O76840|PPN1_CAEEL Papilin OS=Caenorhabditis elegans GN=mig-6 PE=1 SV=1
JR973970	244	217	223	183	186	199	252	227	345	325	304	276	263	243	246	291	253	sp|Q96K80|ZC3HA_HUMAN Zinc finger CCCH domain-containing protein 10 OS=Homo sapiens GN=ZC3H10 PE=1 SV=1
JR973973	202	177	218	185	164	205	456	372	271	532	305	309	320	381	398	517	249	sp|Q815I8|PPAX_BACCR Pyrophosphatase ppaX OS=Bacillus cereus (strain ATCC 14579 / DSM 31) GN=ppaX PE=3 SV=1
JR973979	174	172	135	180	177	155	108	91	112	112	107	112	128	139	175	185	96	sp|Q9R049|AMFR_MOUSE E3 ubiquitin-protein ligase AMFR OS=Mus musculus GN=Amfr PE=1 SV=2
JR973984	70	71	60	70	79	62	15	18	49	43	38	50	55	50	29	24	35	sp|Q9CQC8|SPG21_MOUSE Maspardin OS=Mus musculus GN=Spg21 PE=1
JR973985	797	546	624	415	517	438	374	363	410	361	382	306	317	276	317	220	355	sp|P38646|GRP75_HUMAN Stress-70 protein, mitochondrial OS=Homo sapiens GN=HSPA9 PE=1 SV=2
JR973988	123	158	92	176	175	127	59	82	164	194	113	192	186	240	228	296	234	sp|Q14432|PDE3A_HUMAN cGMP-inhibited 3',5'-cyclic phosphodiesterase A OS=Homo sapiens GN=PDE3A PE=1 SV=3
JR973990	460	496	517	486	476	510	648	614	592	633	562	437	426	623	926	950	605	sp|Q765P7|MTSSL_HUMAN MTSS1-like protein OS=Homo sapiens GN=MTSS1L PE=1 SV=1
JR973995	1933	1101	1361	1081	1029	1135	1161	1064	1417	1082	954	1086	936	1782	2184	2234	1083	sp|P17844|DDX5_HUMAN Probable ATP-dependent RNA helicase DDX5 OS=Homo sapiens GN=DDX5 PE=1 SV=1
JR974001	1247	1132	1356	1127	1265	1198	889	924	1302	1061	841	1035	901	794	823	831	1037	sp|Q8R4S5|AHR_MUSMM Aryl hydrocarbon receptor OS=Mus musculus molossinus GN=Ahr PE=2 SV=1
JR974007	327	344	354	380	401	379	321	338	474	392	396	424	431	1198	1380	1971	471	sp|Q96L93|KI16B_HUMAN Kinesin-like protein KIF16B OS=Homo sapiens GN=KIF16B PE=1 SV=2
JR974010	326	206	340	220	207	250	161	148	239	199	175	170	149	179	187	210	165	sp|Q1JPJ8|THOP1_BOVIN Thimet oligopeptidase OS=Bos taurus GN=THOP1 PE=2 SV=3
JR974011	69	57	57	53	60	69	29	38	31	28	27	15	17	17	39	17	31	sp|O60306|AQR_HUMAN Intron-binding protein aquarius OS=Homo sapiens GN=AQR PE=1 SV=4
JR974014	78	52	41	98	70	54	58	49	106	110	52	124	107	233	250	413	108	sp|Q921U8|SMTN_MOUSE Smoothelin OS=Mus musculus GN=Smtn PE=2
JR974039	91	86	94	82	81	88	33	31	24	32	29	10	10	11	25	6	7	sp|Q08013|SSRG_RAT Translocon-associated protein subunit gamma OS=Rattus norvegicus GN=Ssr3 PE=1 SV=2
JR974041	679	674	587	754	731	615	330	393	569	505	469	521	546	582	454	590	484	sp|P30676|GNAI_ASTPE Guanine nucleotide-binding protein G(i) subunit alpha OS=Asterina pectinifera PE=1 SV=3
JR974069	423	252	283	203	229	223	173	181	300	267	192	237	296	426	406	484	205	sp|Q7T292|MFRN2_DANRE Mitoferrin-2 OS=Danio rerio GN=slc25a28 PE=2 SV=1
JR974070	75	68	76	69	65	63	33	30	37	29	48	21	17	18	20	9	20	sp|Q10751|ACE_CHICK Angiotensin-converting enzyme (Fragment) OS=Gallus gallus GN=ACE PE=2 SV=1
JR974075	384	527	254	171	190	208	237	206	182	192	213	181	243	2237	3429	3488	176	sp|Q76I25|HIG1C_MOUSE HIG1 domain family member 1C OS=Mus musculus GN=Higd1c PE=2 SV=1
JR974085	27	29	31	34	37	40	93	52	43	40	41	29	42	42	55	45	30	sp|Q4HX89|BTN1_GIBZE Protein BTN1 OS=Gibberella zeae (strain PH-1 / ATCC MYA-4620 / FGSC 9075 / NRRL 31084) GN=BTN1 PE=3
JR974091	73	61	74	73	69	70	81	57	64	69	52	79	56	133	328	322	54	sp|P24861|CCNA_PATVU G2/mitotic-specific cyclin-A OS=Patella vulgata PE=2 SV=1
JR974094	174	166	175	150	146	164	192	213	175	189	204	183	183	215	311	282	150	sp|O43581|SYT7_HUMAN Synaptotagmin-7 OS=Homo sapiens GN=SYT7 PE=1 SV=3
JR974135	225	144	176	249	184	176	116	164	165	145	172	206	167	118	117	121	173	sp|P27465|PISD_CRIGR Phosphatidylserine decarboxylase proenzyme OS=Cricetulus griseus GN=PISD PE=1 SV=2
JR974141	44	38	37	49	51	37	5	10	23	10	12	19	25	18	11	14	19	sp|Q9CY73|RM44_MOUSE 39S ribosomal protein L44, mitochondrial OS=Mus musculus GN=Mrpl44 PE=1 SV=3
JR974155	54	17	75	10	17	25	10	9	26	6	5	4	7	5	4	3	9	sp|Q96A58|RERG_HUMAN Ras-related and estrogen-regulated growth inhibitor OS=Homo sapiens GN=RERG PE=1 SV=1
JR974173	144	138	153	146	126	149	267	247	157	208	231	109	118	145	171	134	136	sp|O95639|CPSF4_HUMAN Cleavage and polyadenylation specificity factor subunit 4 OS=Homo sapiens GN=CPSF4 PE=1 SV=1
JR974181	11	11	13	14	12	9	18	46	29	25	49	54	55	48	21	40	24	sp|Q4U4D2|OPN4_PODSI Melanopsin OS=Podarcis sicula GN=OPN4 PE=2
JR974185	79	76	106	68	78	89	136	178	90	101	108	94	104	122	189	168	88	sp|Q99JW4|LIMS1_MOUSE LIM and senescent cell antigen-like-containing domain protein 1 OS=Mus musculus GN=Lims1 PE=1 SV=3
JR974190	439	435	515	376	359	502	873	841	463	504	666	564	524	613	746	678	478	sp|Q5R4U9|SORCN_PONAB Sorcin OS=Pongo abelii GN=SRI PE=2 SV=1
JR974193	88	82	103	66	98	70	63	58	100	73	90	58	62	115	128	122	92	sp|Q9FWW9|GSXL2_ARATH Flavin-containing monooxygenase FMO GS-OX-like 2 OS=Arabidopsis thaliana GN=At1g12200 PE=2 SV=1
JR974213	36	42	57	33	40	40	108	91	58	53	67	50	55	50	60	40	39	sp|Q0P5A1|DCTN3_BOVIN Dynactin subunit 3 OS=Bos taurus GN=DCTN3 PE=2 SV=1
JR974237	309	345	471	290	410	337	487	347	362	311	367	369	373	327	322	300	338	sp|P51570|GALK1_HUMAN Galactokinase OS=Homo sapiens GN=GALK1 PE=1 SV=1
JR974239	616	574	650	626	603	620	808	757	843	719	868	878	837	687	663	819	803	sp|P27600|GNA12_MOUSE Guanine nucleotide-binding protein subunit alpha-12 OS=Mus musculus GN=Gna12 PE=1 SV=3
JR974245	569	455	488	557	488	459	375	369	446	420	406	449	428	624	587	719	450	sp|Q9WU01|KHDR2_MOUSE KH domain-containing, RNA-binding, signal transduction-associated protein 2 OS=Mus musculus GN=Khdrbs2 PE=1 SV=1
JR974246	123	129	113	151	156	123	101	104	169	142	135	204	168	144	108	138	177	sp|O88559|MEN1_MOUSE Menin OS=Mus musculus GN=Men1 PE=1 SV=2
JR974277	162	130	151	129	134	124	140	121	121	108	121	124	121	184	259	265	111	sp|Q6ZUK4|TMM26_HUMAN Transmembrane protein 26 OS=Homo sapiens GN=TMEM26 PE=1 SV=1
JR974279	206	197	185	156	161	172	192	203	116	133	149	124	107	130	160	130	124	sp|Q8VHE0|SEC63_MOUSE Translocation protein SEC63 homolog OS=Mus musculus GN=Sec63 PE=1 SV=4
JR974280	333	280	284	205	245	232	301	293	288	297	276	301	275	478	674	777	308	sp|Q6DFF6|KLH20_XENLA Kelch-like protein 20 OS=Xenopus laevis GN=klhl20 PE=2 SV=1
JR974281	197	258	252	202	227	228	291	280	248	288	293	295	251	253	217	247	248	sp|A9JRX0|MSL1_DANRE Male-specific lethal 1-like 1 OS=Danio rerio GN=msl1l1 PE=2 SV=1
JR974282	152	147	221	162	191	178	184	212	267	282	236	334	297	233	177	215	277	sp|A1DWM3|MFSD6_PIG Major facilitator superfamily domain-containing protein 6 OS=Sus scrofa GN=MFSD6 PE=2 SV=1
JR974303	309	332	289	411	480	362	222	281	544	435	355	539	543	512	444	562	542	sp|Q13439|GOGA4_HUMAN Golgin subfamily A member 4 OS=Homo sapiens GN=GOLGA4 PE=1 SV=1
JR974315	316	382	397	280	327	351	570	549	467	510	527	507	509	502	560	566	416	sp|Q28CQ4|UBC9_XENTR SUMO-conjugating enzyme UBC9 OS=Xenopus tropicalis GN=ube2i PE=2 SV=1
JR974316	125	100	132	113	114	130	167	150	116	118	140	105	117	91	111	100	99	sp|P00727|AMPL_BOVIN Cytosol aminopeptidase OS=Bos taurus GN=LAP3 PE=1 SV=3
JR974336	88	91	163	98	111	124	124	91	85	102	110	81	94	99	95	65	67	sp|Q99933|BAG1_HUMAN BAG family molecular chaperone regulator 1 OS=Homo sapiens GN=BAG1 PE=1 SV=4
JR974344	93	81	102	70	69	92	137	138	80	84	115	58	62	48	75	55	63	sp|Q14694|UBP10_HUMAN Ubiquitin carboxyl-terminal hydrolase 10 OS=Homo sapiens GN=USP10 PE=1 SV=2
JR974376	889	868	951	1018	1121	1008	754	751	622	590	649	692	725	637	502	519	625	sp|Q2KIY5|PLBL2_BOVIN Putative phospholipase B-like 2 OS=Bos taurus GN=PLBD2 PE=2 SV=1
JR974377	2872	2457	3872	2483	2232	3176	3120	3285	1673	1902	2466	1528	1420	1420	1873	1386	1754	sp|Q91717|CO2A1_XENLA Collagen alpha-1(II) chain OS=Xenopus laevis GN=col2a1 PE=2 SV=2
JR974408	292	231	158	249	271	172	98	73	305	261	178	280	300	259	211	267	283	sp|P10079|FBP1_STRPU Fibropellin-1 OS=Strongylocentrotus purpuratus GN=EGF1 PE=1 SV=2
JR974413	708	694	877	701	662	847	524	519	273	336	412	296	298	336	385	186	245	sp|P23403|RS20_XENLA 40S ribosomal protein S20 OS=Xenopus laevis GN=rps20 PE=3 SV=1
JR974424	76	3	57	3	3	19	0	2	77	0	0	0	2	1	0	2	1	sp|Q9CZV8|FXL20_MOUSE F-box/LRR-repeat protein 20 OS=Mus musculus GN=Fbxl20 PE=1 SV=3
JR974452	100	83	78	36	57	63	117	84	128	105	120	96	113	262	314	301	115	sp|Q8K4Q0|RPTOR_MOUSE Regulatory-associated protein of mTOR OS=Mus musculus GN=Rptor PE=1 SV=1
JR974455	237	217	193	243	266	213	120	128	213	223	154	227	246	224	190	240	238	sp|Q92621|NU205_HUMAN Nuclear pore complex protein Nup205 OS=Homo sapiens GN=NUP205 PE=1 SV=3
JR974457	169	177	138	157	163	128	50	51	116	147	78	101	102	91	74	95	93	sp|Q8K4Q0|RPTOR_MOUSE Regulatory-associated protein of mTOR OS=Mus musculus GN=Rptor PE=1 SV=1
JR974466	318	375	352	336	369	383	795	914	883	759	903	1002	925	919	687	928	822	sp|Q5R8W6|LC7L3_PONAB Luc7-like protein 3 OS=Pongo abelii GN=LUC7L3 PE=2 SV=1
JR974468	322	269	292	298	297	269	123	135	153	120	134	125	126	105	141	82	128	sp|Q5R9I6|PSMD2_PONAB 26S proteasome non-ATPase regulatory subunit 2 OS=Pongo abelii GN=PSMD2 PE=2 SV=1
JR974469	82	97	87	79	91	77	105	96	110	128	118	111	119	145	124	175	105	sp|Q8R3C1|CB042_MOUSE Uncharacterized protein C2orf42 homolog OS=Mus musculus PE=2 SV=1
JR974472	50	49	60	49	53	56	18	18	6	13	16	4	12	11	8	3	8	sp|Q9Y3D9|RT23_HUMAN 28S ribosomal protein S23, mitochondrial OS=Homo sapiens GN=MRPS23 PE=1 SV=2
JR974507	59	59	55	60	55	56	30	34	21	23	29	38	35	30	30	20	38	sp|Q4R8H2|DNJC2_MACFA DnaJ homolog subfamily C member 2 OS=Macaca fascicularis GN=DNAJC2 PE=2 SV=1
JR974517	202	210	168	233	206	195	102	105	177	173	152	212	211	315	347	447	192	sp|Q4R7U0|TMC7_MACFA Transmembrane channel-like protein 7 OS=Macaca fascicularis GN=TMC7 PE=2 SV=1
JR974518	195	184	158	195	217	172	68	79	92	106	104	113	136	128	122	121	98	sp|Q9Z1G4|VPP1_MOUSE V-type proton ATPase 116 kDa subunit a isoform 1 OS=Mus musculus GN=Atp6v0a1 PE=1 SV=3
JR974519	214	183	275	173	181	221	280	350	197	225	246	186	189	232	265	230	162	sp|Q9H0H5|RGAP1_HUMAN Rac GTPase-activating protein 1 OS=Homo sapiens GN=RACGAP1 PE=1 SV=1
JR974521	466	585	475	436	462	443	392	412	591	570	539	658	615	679	736	820	620	sp|Q5DTZ6|RN150_MOUSE RING finger protein 150 OS=Mus musculus GN=Rnf150 PE=2 SV=2
JR974538	96	101	120	68	88	99	157	152	101	118	118	122	112	122	96	104	90	sp|A7S3I2|BBIP1_NEMVE BBSome-interacting protein 1 OS=Nematostella vectensis GN=bbip1 PE=3 SV=1
JR974560	75	55	63	52	55	62	101	89	77	78	86	67	67	65	84	102	63	sp|A1VBA6|AZOR_DESVV FMN-dependent NADH-azoreductase OS=Desulfovibrio vulgaris subsp. vulgaris (strain DP4) GN=azoR PE=3
JR974565	41	226	53	103	189	195	114	153	58	55	58	48	95	39	53	16	41	sp|Q9BZ76|CNTP3_HUMAN Contactin-associated protein-like 3 OS=Homo sapiens GN=CNTNAP3 PE=2 SV=3
JR974620	253	213	239	288	228	232	178	217	290	248	276	264	341	193	113	141	315	sp|P51655|GPC4_MOUSE Glypican-4 OS=Mus musculus GN=Gpc4 PE=2
JR974628	214	187	195	214	238	222	114	121	138	121	111	191	183	133	116	110	152	sp|Q96RW7|HMCN1_HUMAN Hemicentin-1 OS=Homo sapiens GN=HMCN1 PE=1
JR974631	135	234	143	153	157	152	199	180	138	206	207	173	198	498	471	595	172	sp|P77475|YQAB_ECOLI Phosphatase YqaB OS=Escherichia coli (strain K12) GN=yqaB PE=1 SV=1
JR974634	172	167	208	157	153	188	172	144	83	88	157	101	91	105	105	76	84	sp|Q5RFH0|ATP5L_PONAB ATP synthase subunit g, mitochondrial OS=Pongo abelii GN=ATP5L PE=3 SV=1
JR974637	64	84	83	75	68	88	137	119	95	103	132	87	110	117	109	101	86	sp|Q2VPA6|HELQ_MOUSE Helicase POLQ-like OS=Mus musculus GN=Helq PE=2 SV=2
JR974641	391	377	287	396	436	370	244	305	418	335	350	391	517	781	741	1019	448	sp|A3C6D7|ACT2_ORYSJ Actin-2 OS=Oryza sativa subsp. japonica GN=ACT2 PE=2 SV=1
JR974642	90	93	100	112	108	94	123	108	148	182	160	158	178	124	121	132	126	sp|Q2YDR3|IMPA3_DANRE Inositol monophosphatase 3 OS=Danio rerio GN=impad1 PE=2 SV=1
JR974667	53	75	83	79	78	80	77	78	54	52	64	49	49	29	18	21	47	sp|P13866|SC5A1_HUMAN Sodium/glucose cotransporter 1 OS=Homo sapiens GN=SLC5A1 PE=1 SV=1
JR974677	253	317	324	341	361	382	195	269	256	316	341	277	335	300	289	329	264	sp|Q8CIQ7|DOCK3_MOUSE Dedicator of cytokinesis protein 3 OS=Mus musculus GN=Dock3 PE=1 SV=1
JR974679	347	275	264	296	289	289	641	425	315	285	248	304	293	239	254	300	258	sp|Q9NRL2|BAZ1A_HUMAN Bromodomain adjacent to zinc finger domain protein 1A OS=Homo sapiens GN=BAZ1A PE=1 SV=2
JR974681	351	319	265	292	277	285	182	203	212	204	185	203	210	269	307	254	193	sp|Q9Y6D6|BIG1_HUMAN Brefeldin A-inhibited guanine nucleotide-exchange protein 1 OS=Homo sapiens GN=ARFGEF1 PE=1 SV=2
JR974682	499	430	426	482	462	465	473	462	696	609	515	633	599	694	633	758	678	sp|A2BH40|ARI1A_MOUSE AT-rich interactive domain-containing protein 1A OS=Mus musculus GN=Arid1a PE=1 SV=1
JR974683	259	283	260	321	371	299	195	257	312	295	293	392	434	325	273	315	325	sp|Q92547|TOPB1_HUMAN DNA topoisomerase 2-binding protein 1 OS=Homo sapiens GN=TOPBP1 PE=1 SV=3
JR974684	278	380	275	254	377	241	332	242	516	509	330	363	340	405	295	433	613	sp|Q8N9V7|CC077_HUMAN Uncharacterized protein C3orf77 OS=Homo sapiens GN=C3orf77 PE=2 SV=3
JR974695	167	157	221	181	185	206	180	177	131	150	183	155	119	148	132	137	127	sp|Q29RU9|SOX_BOVIN Peroxisomal sarcosine oxidase OS=Bos taurus GN=PIPOX PE=2 SV=2
JR974697	21	50	12	60	75	29	2	1	62	41	14	43	40	53	41	96	65	sp|Q9BXT4|TDRD1_HUMAN Tudor domain-containing protein 1 OS=Homo sapiens GN=TDRD1 PE=2 SV=2
JR974699	205	137	173	157	132	147	241	287	194	191	258	270	230	274	367	342	214	sp|P58058|NADK_MOUSE NAD kinase OS=Mus musculus GN=Nadk PE=1
JR974700	113	93	110	93	97	103	127	111	84	110	107	64	69	81	100	80	97	sp|Q6DCT2|CJ076_XENLA UPF0668 protein C10orf76 homolog OS=Xenopus laevis PE=2 SV=2
JR974702	188	186	243	182	186	244	367	353	229	224	296	222	196	216	337	246	207	sp|P49754|VPS41_HUMAN Vacuolar protein sorting-associated protein 41 homolog OS=Homo sapiens GN=VPS41 PE=1 SV=3
JR974704	12	19	8	17	27	10	4	8	30	29	10	19	24	55	40	49	35	sp|P49013|FBP3_STRPU Fibropellin-3 OS=Strongylocentrotus purpuratus GN=EGF3 PE=1 SV=1
JR974715	568	501	425	609	524	535	283	298	404	454	370	358	342	459	498	476	365	sp|Q99NH0|ANR17_MOUSE Ankyrin repeat domain-containing protein 17 OS=Mus musculus GN=Ankrd17 PE=1 SV=2
JR974716	304	351	291	364	350	344	344	338	442	466	384	449	478	541	637	644	431	sp|Q92545|TM131_HUMAN Transmembrane protein 131 OS=Homo sapiens GN=TMEM131 PE=1 SV=3
JR974717	243	330	290	318	348	332	274	298	354	374	356	359	351	341	354	348	399	sp|Q6P5D8|SMHD1_MOUSE Structural maintenance of chromosomes flexible hinge domain-containing protein 1 OS=Mus musculus GN=Smchd1 PE=2 SV=2
JR974718	599	606	581	676	753	675	533	546	698	672	633	690	758	588	525	596	618	sp|Q924T7|RNF31_MOUSE RING finger protein 31 OS=Mus musculus GN=Rnf31 PE=1 SV=2
JR974719	157	149	134	235	184	182	70	89	142	125	120	134	135	138	107	142	159	sp|Q24270|CAC1D_DROME Voltage-dependent calcium channel type D subunit alpha-1 OS=Drosophila melanogaster GN=Ca-alpha1D PE=1
JR974721	114	114	143	150	154	134	54	75	66	88	77	84	87	51	61	49	76	sp|O14578|CTRO_HUMAN Citron Rho-interacting kinase OS=Homo sapiens GN=CIT PE=1 SV=2
JR974722	203	252	174	278	317	235	101	118	334	299	216	438	400	439	264	492	410	sp|Q5ND34|WDR81_MOUSE WD repeat-containing protein 81 OS=Mus musculus GN=Wdr81 PE=1 SV=1
JR974726	106	109	152	109	121	131	208	201	135	149	155	154	134	99	117	89	136	sp|Q9CYL5|GAPR1_MOUSE Golgi-associated plant pathogenesis-related protein 1 OS=Mus musculus GN=Glipr2 PE=2 SV=3
JR974728	296	236	235	219	247	219	283	347	300	276	317	379	428	630	573	731	332	sp|P53454|DRD5L_TAKRU D(5)-like dopamine receptor OS=Takifugu rubripes GN=dl PE=3 SV=1
JR974731	508	541	551	579	633	582	503	479	581	524	562	681	710	601	523	719	582	sp|Q5E9J6|RNF34_BOVIN E3 ubiquitin-protein ligase RNF34 OS=Bos taurus GN=RNF34 PE=2 SV=1
JR974735	54	36	33	38	41	36	11	13	18	27	16	24	17	66	61	78	29	sp|A2AP18|PLCH2_MOUSE 1-phosphatidylinositol-4,5-bisphosphate phosphodiesterase eta-2 OS=Mus musculus GN=Plch2 PE=1 SV=2
JR974737	628	645	663	532	586	542	514	531	506	527	488	542	509	483	495	448	452	sp|Q3T0F5|RAB7A_BOVIN Ras-related protein Rab-7a OS=Bos taurus GN=RAB7A PE=2 SV=1
JR974755	130	122	79	122	85	113	66	74	96	103	83	78	101	109	159	135	81	sp|Q8NB14|UBP38_HUMAN Ubiquitin carboxyl-terminal hydrolase 38 OS=Homo sapiens GN=USP38 PE=2 SV=2
JR974766	182	125	159	135	112	134	168	136	119	113	133	115	113	207	268	311	108	sp|Q6NYL5|ALAT2_DANRE Alanine aminotransferase 2-like OS=Danio rerio GN=gpt2l PE=2 SV=2
JR974768	113	135	139	111	125	135	185	200	150	146	181	163	162	123	131	140	164	sp|Q58DG1|MYG1_BOVIN UPF0160 protein MYG1, mitochondrial OS=Bos taurus PE=2 SV=1
JR974776	251	233	212	277	271	260	270	251	358	361	287	385	351	372	338	483	383	sp|Q8BM75|ARI5B_MOUSE AT-rich interactive domain-containing protein 5B OS=Mus musculus GN=Arid5b PE=1 SV=3
JR974778	47	60	41	78	82	64	34	36	75	62	52	78	94	91	68	111	86	sp|P0C5Y8|ALS2_RAT Alsin OS=Rattus norvegicus GN=Als2 PE=2 SV=1
JR974781	506	284	419	212	233	265	359	355	308	394	387	337	321	271	325	297	370	sp|Q921G7|ETFD_MOUSE Electron transfer flavoprotein-ubiquinone oxidoreductase, mitochondrial OS=Mus musculus GN=Etfdh PE=1
JR974784	1	4	1	3	7	5	8	2	2	3	1	2	0	71	263	248	0	sp|Q9WTV9|V1AR_MICOH Vasopressin V1a receptor OS=Microtus ochrogaster GN=Avpr1a PE=3 SV=1
JR974791	133	153	150	98	121	124	167	151	97	211	146	118	133	120	122	99	123	sp|Q8BVE3|VATH_MOUSE V-type proton ATPase subunit H OS=Mus musculus GN=Atp6v1h PE=1 SV=1
JR974796	128	115	132	106	96	126	87	76	31	51	62	14	16	12	61	7	10	sp|Q2KJI2|STT3A_BOVIN Dolichyl-diphosphooligosaccharide--protein glycosyltransferase subunit STT3A OS=Bos taurus GN=STT3A PE=2 SV=1
JR974821	217	226	227	159	162	193	219	182	142	163	132	132	130	186	232	243	136	sp|Q8R1K4|AT2L2_MOUSE Alanine--glyoxylate aminotransferase 2-like 2 OS=Mus musculus GN=Agxt2l2 PE=2 SV=1
JR974840	52	140	86	106	181	169	130	140	150	146	181	154	239	180	173	160	176	sp|Q5ZIJ9|MIB2_CHICK E3 ubiquitin-protein ligase MIB2 OS=Gallus gallus GN=MIB2 PE=2 SV=1
JR974842	114	145	169	140	141	170	172	200	138	127	164	177	159	112	140	135	142	sp|Q9UN19|DAPP1_HUMAN Dual adapter for phosphotyrosine and 3-phosphotyrosine and 3-phosphoinositide OS=Homo sapiens GN=DAPP1 PE=1 SV=1
JR974843	103	41	52	62	60	52	27	43	71	52	26	40	34	44	35	73	53	sp|Q66JZ4|CC023_MOUSE Uncharacterized protein C3orf23 homolog OS=Mus musculus GN=D9Ertd402e PE=2 SV=1
JR974844	87	58	80	60	76	67	61	52	51	34	38	43	36	35	39	28	57	sp|Q9VCA2|ORCT_DROME Organic cation transporter protein OS=Drosophila melanogaster GN=Orct PE=1 SV=1
JR974850	186	182	211	163	136	156	176	172	260	222	200	178	182	190	210	162	224	sp|Q06831|SOX4_MOUSE Transcription factor SOX-4 OS=Mus musculus GN=Sox4 PE=1 SV=2
JR974857	69	56	92	55	66	67	81	84	89	61	79	79	84	39	55	65	85	sp|P69478|CHSTB_RAT Carbohydrate sulfotransferase 11 OS=Rattus norvegicus GN=Chst11 PE=1 SV=1
JR974866	41	59	36	64	73	44	38	27	87	96	57	83	87	80	58	96	82	sp|Q12830|BPTF_HUMAN Nucleosome-remodeling factor subunit BPTF OS=Homo sapiens GN=BPTF PE=1 SV=3
JR974873	405	652	541	453	517	567	841	824	614	719	862	840	829	1353	1573	1679	699	sp|Q5RDN9|YPEL2_PONAB Protein yippee-like 2 OS=Pongo abelii GN=YPEL2 PE=3 SV=1
JR974878	98	58	100	102	67	72	71	73	87	105	89	111	123	27	12	22	114	sp|Q02360|FD2_DROME Fork head domain-containing protein FD2 OS=Drosophila melanogaster GN=fd64A PE=2 SV=2
JR974881	266	317	226	256	216	262	192	219	269	251	267	275	274	163	156	149	213	sp|Q63665|USF2_RAT Upstream stimulatory factor 2 OS=Rattus norvegicus GN=Usf2 PE=1 SV=2
JR974884	488	449	485	423	442	424	610	585	486	466	541	479	441	471	528	464	465	sp|Q502K9|SELT2_DANRE Selenoprotein T2 OS=Danio rerio GN=selt2 PE=2 SV=3
JR974897	68	59	58	57	64	58	53	55	101	95	64	114	106	88	75	98	117	sp|Q8NFJ9|BBS1_HUMAN Bardet-Biedl syndrome 1 protein OS=Homo sapiens GN=BBS1 PE=1 SV=1
JR974899	187	224	243	169	197	216	399	361	234	289	312	228	237	225	263	242	219	sp|P57747|VATD_SUBDO V-type proton ATPase subunit D OS=Suberites domuncula GN=VATPD PE=2 SV=1
JR974901	147	278	134	63	117	80	69	66	71	76	63	100	69	177	234	204	75	sp|Q6IQP3|CALUA_DANRE Calumenin-A OS=Danio rerio GN=calua PE=2
JR974909	281	213	251	217	219	225	190	163	166	179	177	141	170	195	243	226	180	sp|Q9PV94|RSMB_CHICK Small nuclear ribonucleoprotein-associated protein B' OS=Gallus gallus GN=SNRPB PE=2 SV=1
JR974926	42	61	51	45	57	56	93	92	79	82	73	69	54	114	157	193	64	sp|O08954|SNAI2_RAT Zinc finger protein SNAI2 OS=Rattus norvegicus GN=Snai2 PE=2 SV=2
JR974929	34	25	33	31	23	32	64	74	37	38	61	29	41	29	42	30	29	sp|Q865R1|PAOX_BOVIN Peroxisomal N(1)-acetyl-spermine/spermidine oxidase OS=Bos taurus GN=PAOX PE=1 SV=3
JR974939	23	22	24	19	19	22	47	44	31	27	28	27	24	32	32	35	24	sp|Q8UW76|TBX20_CHICK T-box transcription factor TBX20 OS=Gallus gallus GN=TBX20 PE=2 SV=1
JR974947	400	418	372	405	438	375	741	379	475	511	361	519	455	529	637	675	521	sp|O15027|SC16A_HUMAN Protein transport protein Sec16A OS=Homo sapiens GN=SEC16A PE=1 SV=3
JR974955	2752	1799	2497	2420	2019	2191	1412	1358	1105	1089	1127	1019	983	1052	1159	988	866	sp|P18700|TBB_STRPU Tubulin beta chain (Fragment) OS=Strongylocentrotus purpuratus PE=2 SV=1
JR974961	312	287	281	282	307	228	186	203	343	264	224	319	270	306	420	543	276	sp|Q91Z46|DUS7_MOUSE Dual specificity protein phosphatase 7 OS=Mus musculus GN=Dusp7 PE=2 SV=4
JR974978	240	270	272	242	256	276	395	383	289	313	369	381	385	457	452	498	338	sp|P22607|FGFR3_HUMAN Fibroblast growth factor receptor 3 OS=Homo sapiens GN=FGFR3 PE=1 SV=1
JR974979	179	134	151	162	154	152	191	181	214	192	185	202	183	206	221	243	193	sp|Q6P4W7|RIC8A_XENTR Synembryn-A OS=Xenopus tropicalis GN=ric8a PE=2 SV=1
JR975009	280	427	343	512	511	450	254	329	385	378	328	443	464	389	311	407	524	sp|P25386|USO1_YEAST Intracellular protein transport protein USO1 OS=Saccharomyces cerevisiae (strain ATCC 204508 / S288c) GN=USO1 PE=1 SV=2
JR975017	155	133	154	120	140	140	192	171	217	223	211	198	210	207	236	272	204	sp|Q8VE97|SRSF4_MOUSE Serine/arginine-rich splicing factor 4 OS=Mus musculus GN=Srsf4 PE=2 SV=1
JR975032	315	328	251	433	373	292	127	202	341	302	197	352	276	233	186	216	409	sp|A2AJA9|CI172_MOUSE Uncharacterized protein C9orf172 homolog OS=Mus musculus GN=Gm996 PE=1 SV=1
JR975057	3041	2720	1926	3424	3062	2513	1255	1566	2906	2764	2083	2779	2795	2574	2261	2905	3002	sp|Q6Q0N0|CSTN1_RAT Calsyntenin-1 OS=Rattus norvegicus GN=Clstn1 PE=2 SV=1
JR975059	80	86	74	112	98	90	93	91	83	131	103	92	150	126	77	120	79	sp|O35454|CLCN6_MOUSE Chloride transport protein 6 OS=Mus musculus GN=Clcn6 PE=1 SV=1
JR975061	442	135	387	189	134	227	127	143	210	128	145	89	136	220	160	189	124	sp|Q6NUT3|CS028_HUMAN Uncharacterized MFS-type transporter C19orf28 OS=Homo sapiens GN=C19orf28 PE=2 SV=2
JR975063	450	276	406	510	331	426	386	459	330	347	432	360	426	298	242	250	410	sp|P49337|WNT4_CHICK Protein Wnt-4 OS=Gallus gallus GN=WNT4 PE=1
JR975067	160	160	170	147	140	164	238	203	164	187	197	146	157	196	239	222	151	sp|Q7SXL3|TBP_DANRE TATA-box-binding protein OS=Danio rerio GN=tbp PE=1 SV=1
JR975073	53	60	48	83	78	73	27	26	37	46	33	46	41	50	33	34	47	sp|Q91VY5|KDM4B_MOUSE Lysine-specific demethylase 4B OS=Mus musculus GN=Kdm4b PE=1 SV=1
JR975081	93	79	69	68	72	73	43	49	53	38	54	48	44	55	48	31	38	sp|Q99ME9|NOG1_MOUSE Nucleolar GTP-binding protein 1 OS=Mus musculus GN=Gtpbp4 PE=2 SV=3
JR975082	370	229	327	191	208	226	202	248	236	177	222	236	212	248	213	227	232	sp|A8TX70|CO6A5_HUMAN Collagen alpha-5(VI) chain OS=Homo sapiens GN=COL6A5 PE=1 SV=1
JR975108	326	369	393	384	325	330	519	463	397	457	521	444	354	296	297	296	350	sp|Q5RBA4|MYL9_PONAB Myosin regulatory light polypeptide 9 OS=Pongo abelii GN=MYL9 PE=2 SV=3
JR975119	125	163	177	156	153	173	257	240	146	153	225	187	187	187	169	133	153	sp|Q26619|KAPR_STRPU cAMP-dependent protein kinase type II regulatory subunit OS=Strongylocentrotus purpuratus PE=2 SV=1
JR975145	39	61	47	58	44	56	58	65	82	99	80	92	96	111	82	105	84	sp|O06795|Y1760_MYCTU Putative diacyglycerol O-acyltransferase Rv1760/MT1809 OS=Mycobacterium tuberculosis GN=Rv1760 PE=2
JR975146	340	246	328	253	289	281	426	392	319	317	375	296	278	264	366	342	313	sp|P98070|BMP1_XENLA Bone morphogenetic protein 1 OS=Xenopus laevis GN=bmp1 PE=1 SV=1
JR975147	78	62	75	75	65	67	88	81	74	65	74	57	42	43	62	43	50	sp|Q9H490|PIGU_HUMAN Phosphatidylinositol glycan anchor biosynthesis class U protein OS=Homo sapiens GN=PIGU PE=1 SV=3
JR975149	794	772	994	780	804	953	633	615	427	520	617	400	426	454	509	285	331	sp|P24049|RL17_RAT 60S ribosomal protein L17 OS=Rattus norvegicus GN=Rpl17 PE=2 SV=3
JR975152	653	678	653	660	639	613	583	508	656	632	608	684	636	657	621	771	701	sp|Q5F3B1|MTG16_CHICK Protein CBFA2T3 OS=Gallus gallus GN=CBFA2T3 PE=2 SV=1
JR975154	71	77	81	71	73	73	52	39	27	24	36	17	21	13	26	12	21	sp|Q86VP6|CAND1_HUMAN Cullin-associated NEDD8-dissociated protein 1 OS=Homo sapiens GN=CAND1 PE=1 SV=2
JR975157	390	287	329	381	309	346	385	466	297	297	401	290	389	461	516	480	298	sp|Q14693|LPIN1_HUMAN Phosphatidate phosphatase LPIN1 OS=Homo sapiens GN=LPIN1 PE=2 SV=2
JR975202	8	8	8	10	6	9	12	10	8	7	5	8	6	212	357	257	10	sp|Q5FVB2|LMO41_XENTR LIM domain transcription factor LMO4.1 OS=Xenopus tropicalis GN=lmo4.1 PE=2 SV=1
JR975208	49	30	26	50	31	51	83	56	58	52	75	74	59	50	37	34	41	sp|B3QT42|THIM_CHLT3 Hydroxyethylthiazole kinase OS=Chloroherpeton thalassium (strain ATCC 35110 / GB-78) GN=thiM PE=3 SV=1
JR975224	801	673	606	822	873	779	576	555	820	577	672	751	645	483	466	495	711	sp|O13395|CHS6_USTMA Chitin synthase 6 OS=Ustilago maydis (strain 521 / FGSC 9021) GN=CHS6 PE=3 SV=2
JR975229	381	365	464	380	441	428	445	420	351	342	375	352	402	391	390	403	308	sp|Q8IWV8|UBR2_HUMAN E3 ubiquitin-protein ligase UBR2 OS=Homo sapiens GN=UBR2 PE=1 SV=1
JR975233	125	154	103	88	89	109	292	211	172	169	152	145	154	264	413	330	137	sp|Q9UK58|CCNL1_HUMAN Cyclin-L1 OS=Homo sapiens GN=CCNL1 PE=1
JR975248	72	59	70	54	55	56	55	43	55	78	68	80	71	111	101	158	59	sp|P0CB42|ALKB1_MOUSE Alkylated DNA repair protein alkB homolog 1 OS=Mus musculus GN=Alkbh1 PE=1 SV=1
JR975265	41	31	51	41	34	41	119	113	49	56	76	66	45	51	72	53	53	sp|Q6AYE3|TAD2A_RAT Transcriptional adapter 2-alpha OS=Rattus norvegicus GN=Tada2a PE=2 SV=1
JR975268	689	630	758	592	604	716	624	629	357	442	516	352	380	401	508	324	359	sp|P62752|RL23A_RAT 60S ribosomal protein L23a OS=Rattus norvegicus GN=Rpl23a PE=2 SV=1
JR975285	378	342	343	371	434	339	181	184	298	292	231	305	267	241	265	272	310	sp|O00339|MATN2_HUMAN Matrilin-2 OS=Homo sapiens GN=MATN2 PE=1
JR975289	84	73	94	70	71	77	58	60	50	45	51	35	42	33	50	39	48	sp|P33731|SRP72_CANFA Signal recognition particle 72 kDa protein OS=Canis familiaris GN=SRP72 PE=1 SV=3
JR975301	7266	7809	4363	8893	10794	6502	3411	6048	10183	10224	5683	10021	11960	10453	8357	13964	12826	sp|Q9U943|APLP_LOCMI Apolipophorins OS=Locusta migratoria PE=1
JR975304	178	265	171	269	300	232	107	125	223	199	153	222	216	209	169	235	251	sp|Q99996|AKAP9_HUMAN A-kinase anchor protein 9 OS=Homo sapiens GN=AKAP9 PE=1 SV=3
JR975305	419	335	352	370	356	355	187	220	282	239	205	246	243	333	375	369	289	sp|Q8WXG9|GPR98_HUMAN G-protein coupled receptor 98 OS=Homo sapiens GN=GPR98 PE=1 SV=2
JR975311	526	550	496	483	492	550	662	599	580	549	647	568	602	717	687	653	569	sp|Q00174|LAMA_DROME Laminin subunit alpha OS=Drosophila melanogaster GN=LanA PE=1 SV=2
JR975315	114	133	112	136	144	140	130	157	138	137	172	175	204	186	153	213	176	sp|Q8R4F0|MCLN3_MOUSE Mucolipin-3 OS=Mus musculus GN=Mcoln3 PE=1
JR975316	167	125	140	122	130	114	127	99	202	132	143	165	147	144	154	161	169	sp|Q28HF8|NTCP7_XENTR Sodium/bile acid cotransporter 7 OS=Xenopus tropicalis GN=slc10a7 PE=2 SV=1
JR975317	1252	1515	1401	1565	1324	1368	2074	2237	2107	2144	2116	2261	2156	2203	2187	2284	2133	sp|O15992|KARG_ANTJA Arginine kinase OS=Anthopleura japonicus PE=1 SV=1
JR975318	178	207	167	171	186	172	263	268	201	260	292	212	276	415	480	583	232	sp|Q9D0W5|PPIL1_MOUSE Peptidyl-prolyl cis-trans isomerase-like 1 OS=Mus musculus GN=Ppil1 PE=2 SV=1
JR975321	63	68	68	60	61	65	94	101	68	61	95	60	75	106	132	122	58	sp|Q6PGZ3|MIPT3_DANRE TRAF3-interacting protein 1 OS=Danio rerio GN=traf3ip1 PE=2 SV=1
JR975323	861	176	306	139	182	222	359	554	227	488	293	148	398	8411	8585	8857	188	sp|Q8BH04|PCKGM_MOUSE Phosphoenolpyruvate carboxykinase [GTP], mitochondrial OS=Mus musculus GN=Pck2 PE=2 SV=1
JR975327	67	74	50	91	88	71	14	13	24	44	31	40	29	29	39	28	52	sp|Q4H4B6|SCRIB_DANRE Protein scribble homolog OS=Danio rerio GN=scrib PE=1 SV=1
JR975332	80	88	91	116	106	99	61	82	87	87	100	136	132	120	75	120	118	sp|Q2HJA9|PHLP_BOVIN Phosducin-like protein OS=Bos taurus GN=PDCL PE=2 SV=1
JR975399	360	328	345	342	289	339	427	381	370	340	353	287	295	285	331	335	331	sp|Q16348|S15A2_HUMAN Solute carrier family 15 member 2 OS=Homo sapiens GN=SLC15A2 PE=2 SV=2
JR975406	69	93	57	137	135	101	37	41	97	105	71	154	174	179	145	317	143	sp|Q6PAJ1|BCR_MOUSE Breakpoint cluster region protein OS=Mus musculus GN=Bcr PE=1 SV=3
JR975407	803	839	911	787	809	832	867	877	949	750	830	740	745	650	688	680	767	sp|Q8R4G6|MGT5A_MOUSE Alpha-1,6-mannosylglycoprotein 6-beta-N-acetylglucosaminyltransferase A OS=Mus musculus GN=Mgat5 PE=2
JR975425	615	649	599	603	523	521	508	481	670	398	531	432	1427	334	486	453	415	sp|P38532|HSF1_MOUSE Heat shock factor protein 1 OS=Mus musculus GN=Hsf1 PE=1 SV=2
JR975429	466	1029	450	509	681	549	894	737	524	865	957	838	774	435	519	399	868	sp|P08003|PDIA4_MOUSE Protein disulfide-isomerase A4 OS=Mus musculus GN=Pdia4 PE=1 SV=3
JR975452	18	46	23	29	39	46	218	87	194	266	235	15	19	63	29	18	133	sp|Q5EA24|MINA_BOVIN MYC-induced nuclear antigen OS=Bos taurus GN=MINA PE=2 SV=1
JR975482	65	110	111	94	125	117	156	162	94	118	147	105	91	61	70	80	105	sp|A4YI89|HPCD_METS5 3-hydroxypropionyl-coenzyme A dehydratase OS=Metallosphaera sedula (strain ATCC 51363 / DSM 5348) GN=Msed_2001 PE=1 SV=1
JR975485	458	470	528	433	427	483	611	592	411	392	542	476	464	473	542	516	434	sp|P30676|GNAI_ASTPE Guanine nucleotide-binding protein G(i) subunit alpha OS=Asterina pectinifera PE=1 SV=3
JR975499	124	76	107	80	89	92	80	82	66	61	74	45	63	55	65	51	74	sp|O88874|CCNK_MOUSE Cyclin-K OS=Mus musculus GN=Ccnk PE=1 SV=3
JR975519	38	45	30	48	64	41	11	7	25	18	24	24	30	28	14	22	31	sp|O75689|ADAP1_HUMAN Arf-GAP with dual PH domain-containing protein 1 OS=Homo sapiens GN=ADAP1 PE=1 SV=2
JR975533	57	77	56	87	85	82	121	132	60	83	115	70	120	113	128	153	98	sp|Q0IIL5|SNX10_BOVIN Sorting nexin-10 OS=Bos taurus GN=SNX10 PE=2 SV=1
JR975545	24	25	28	23	24	23	45	40	48	56	41	27	35	46	38	55	46	sp|Q14BV6|YDJC_MOUSE UPF0249 protein ydjC homolog OS=Mus musculus GN=Ydjc PE=2 SV=2
JR975546	48	43	47	43	74	46	45	41	24	33	16	21	26	33	18	24	34	sp|Q9UHC6|CNTP2_HUMAN Contactin-associated protein-like 2 OS=Homo sapiens GN=CNTNAP2 PE=1 SV=1
JR975549	35	50	44	74	70	74	259	199	42	94	156	98	159	1431	1663	2012	90	sp|P16260|GDC_HUMAN Graves disease carrier protein OS=Homo sapiens GN=SLC25A16 PE=2 SV=3
JR975557	493	583	309	257	281	322	617	663	455	951	536	466	596	795	1259	1354	486	sp|Q9K9H0|ACEA_BACHD Isocitrate lyase OS=Bacillus halodurans GN=aceA PE=3 SV=1
JR975567	14	13	8	26	26	19	5	6	20	12	9	38	64	54	24	53	23	sp|Q9UGT4|SUSD2_HUMAN Sushi domain-containing protein 2 OS=Homo sapiens GN=SUSD2 PE=1 SV=1
JR975568	68	59	49	77	56	64	202	77	70	76	77	69	86	125	112	136	77	sp|Q9BWV7|TTLL2_HUMAN Probable tubulin polyglutamylase TTLL2 OS=Homo sapiens GN=TTLL2 PE=5 SV=3
JR975571	683	578	662	501	521	559	975	817	536	588	685	589	620	614	831	758	540	sp|Q6S9V6|CISY_XIPGL Citrate synthase, mitochondrial OS=Xiphias gladius GN=cs PE=2 SV=1
JR975574	160	148	183	158	158	193	223	196	149	185	230	159	136	221	292	258	176	sp|Q6NS15|MED15_XENLA Mediator of RNA polymerase II transcription subunit 15 OS=Xenopus laevis GN=med15 PE=1 SV=1
JR975577	403	413	372	333	389	359	280	284	307	290	313	294	293	299	331	284	343	sp|P40682|VAS1_BOVIN V-type proton ATPase subunit S1 OS=Bos taurus GN=ATP6AP1 PE=1 SV=1
JR975578	103	106	100	112	93	114	148	133	146	127	165	138	143	142	115	114	137	sp|P56873|SSA27_MOUSE Sjoegren syndrome/scleroderma autoantigen 1 homolog OS=Mus musculus GN=Sssca1 PE=2 SV=1
JR975622	1034	1016	694	604	672	626	268	337	367	346	273	313	321	900	1155	952	369	sp|Q90837|ERG_CHICK Transcriptional regulator Erg OS=Gallus gallus GN=ERG PE=2 SV=1
JR975648	42	30	41	32	31	37	77	71	51	47	55	50	33	51	42	47	30	sp|Q9CZV8|FXL20_MOUSE F-box/LRR-repeat protein 20 OS=Mus musculus GN=Fbxl20 PE=1 SV=3
JR975649	50	52	59	53	37	65	54	76	31	50	56	29	35	31	58	27	35	sp|Q99715|COCA1_HUMAN Collagen alpha-1(XII) chain OS=Homo sapiens GN=COL12A1 PE=1 SV=2
JR975653	20	21	23	21	19	22	50	48	27	16	27	24	16	24	32	26	23	sp|Q9NYI0|PSD3_HUMAN PH and SEC7 domain-containing protein 3 OS=Homo sapiens GN=PSD3 PE=1 SV=2
JR975655	89	29	64	17	15	25	5	8	50	12	8	4	7	18	30	25	14	sp|Q7TM99|MOT9_MOUSE Monocarboxylate transporter 9 OS=Mus musculus GN=Slc16a9 PE=2 SV=1
JR975661	23	28	12	43	55	29	2	2	43	33	16	34	40	25	32	38	43	sp|Q3UHC2|LRRK1_MOUSE Leucine-rich repeat serine/threonine-protein kinase 1 OS=Mus musculus GN=Lrrk1 PE=2 SV=1
JR975671	194	219	241	221	275	229	164	161	225	191	200	203	189	135	160	203	168	sp|Q498W5|T198B_DANRE Transmembrane protein 198-B OS=Danio rerio GN=tmem198b PE=2 SV=1
JR975677	1002	935	814	763	818	822	801	833	838	911	806	739	683	895	1096	982	848	sp|Q9EPU0|RENT1_MOUSE Regulator of nonsense transcripts 1 OS=Mus musculus GN=Upf1 PE=1 SV=2
JR975679	71	54	76	69	67	74	96	108	98	87	92	126	118	120	73	84	98	sp|Q8CFG4|DMRTA_MOUSE Doublesex- and mab-3-related transcription factor A1 OS=Mus musculus GN=Dmrta1 PE=2 SV=1
JR975721	574	419	829	361	354	497	455	467	426	446	444	431	344	350	470	341	343	sp|Q504N2|S22AF_MOUSE Solute carrier family 22 member 15 OS=Mus musculus GN=Slc22a15 PE=2 SV=2
JR975725	89	115	100	75	75	86	142	108	70	90	112	69	58	63	100	57	55	sp|Q98SJ2|DAZP1_XENLA DAZ-associated protein 1 OS=Xenopus laevis GN=dazap1 PE=1 SV=1
JR975726	642	1097	616	632	690	671	690	890	828	893	902	1001	1117	1865	2073	2739	1002	sp|Q8IUR6|CE041_HUMAN UPF0474 protein C5orf41 OS=Homo sapiens GN=C5orf41 PE=1 SV=2
JR975733	250	240	216	191	223	208	59	65	87	87	84	93	84	82	101	62	86	sp|Q5ZML3|SRSF1_CHICK Serine/arginine-rich splicing factor 1 OS=Gallus gallus GN=SRSF1 PE=1 SV=3
JR975745	458	380	292	292	343	307	447	402	424	429	457	503	600	1142	1342	1526	459	sp|Q6UXZ4|UNC5D_HUMAN Netrin receptor UNC5D OS=Homo sapiens GN=UNC5D PE=1 SV=1
JR975747	87	71	69	100	79	91	51	96	90	73	87	93	111	190	204	175	115	sp|Q6ZVD7|STOX1_HUMAN Storkhead-box protein 1 OS=Homo sapiens GN=STOX1 PE=1 SV=2
JR975750	533	367	487	287	398	383	562	540	632	580	572	741	534	427	540	612	573	sp|Q63410|OTX1_RAT Homeobox protein OTX1 OS=Rattus norvegicus GN=Otx1 PE=2 SV=1
JR975768	360	389	378	440	439	420	383	403	684	650	552	666	662	639	416	704	677	sp|Q14678|KANK1_HUMAN KN motif and ankyrin repeat domain-containing protein 1 OS=Homo sapiens GN=KANK1 PE=1 SV=3
JR975769	331	339	384	358	387	414	442	482	421	469	522	477	518	456	457	466	474	sp|Q5M821|PPM1H_RAT Protein phosphatase 1H OS=Rattus norvegicus GN=Ppm1h PE=2 SV=2
JR975770	218	183	215	212	213	216	303	290	248	237	273	274	335	588	655	707	281	sp|Q9NRH2|SNRK_HUMAN SNF-related serine/threonine-protein kinase OS=Homo sapiens GN=SNRK PE=1 SV=2
JR975771	1046	622	933	805	768	755	949	1244	957	874	987	737	872	1043	1377	1159	857	sp|O97676|SRBP1_PIG Sterol regulatory element-binding protein 1 OS=Sus scrofa GN=SREBF1 PE=2 SV=2
JR975772	224	233	200	222	254	207	93	129	242	236	145	264	222	280	224	332	327	sp|Q96WV6|YHU2_SCHPO Uncharacterized threonine-rich GPI-anchored glycoprotein PJ4664.02 OS=Schizosaccharomyces pombe (strain 972 / ATCC 24843) GN=SPBPJ4664.02 PE=2 SV=1
JR975773	180	233	148	295	309	236	69	94	212	194	125	274	281	285	200	348	273	sp|Q9Y2I7|FYV1_HUMAN 1-phosphatidylinositol-3-phosphate 5-kinase OS=Homo sapiens GN=PIKFYVE PE=1 SV=3
JR975774	287	358	296	359	350	348	244	293	236	275	257	314	307	318	313	353	324	sp|Q2QCI8|MED12_DANRE Mediator of RNA polymerase II transcription subunit 12 OS=Danio rerio GN=med12 PE=2 SV=1
JR975776	296	307	274	262	245	269	278	320	234	264	273	224	212	442	578	479	277	sp|A2AF47|DOC11_MOUSE Dedicator of cytokinesis protein 11 OS=Mus musculus GN=Dock11 PE=1 SV=1
JR975777	501	497	495	650	643	559	470	503	987	708	526	801	765	740	707	1023	829	sp|Q96AY4|TTC28_HUMAN Tetratricopeptide repeat protein 28 OS=Homo sapiens GN=TTC28 PE=1 SV=4
JR975779	110	137	123	126	121	128	202	188	187	157	183	183	164	135	129	148	210	sp|O70521|RGS19_RAT Regulator of G-protein signaling 19 OS=Rattus norvegicus GN=Rgs19 PE=1 SV=1
JR975780	92	122	96	121	102	128	169	155	146	167	183	177	144	164	151	166	156	sp|Q812D1|PSIP1_RAT PC4 and SFRS1-interacting protein OS=Rattus norvegicus GN=Psip1 PE=2 SV=1
JR975784	81	136	105	119	125	105	89	100	91	95	78	97	95	61	87	65	87	sp|Q561P5|MCM5_XENTR DNA replication licensing factor mcm5 OS=Xenopus tropicalis GN=mcm5 PE=2 SV=1
JR975785	624	621	717	558	577	652	812	777	625	598	729	618	663	548	566	569	595	sp|Q5I085|PP1B_XENTR Serine/threonine-protein phosphatase PP1-beta catalytic subunit OS=Xenopus tropicalis GN=ppp1cb PE=2
JR975810	266	285	356	267	278	300	515	505	349	384	429	325	323	290	281	285	344	sp|A1L2K1|METRL_XENLA Meteorin-like protein OS=Xenopus laevis GN=metrnl PE=2 SV=1
JR975819	75	96	85	67	71	76	133	119	74	87	120	85	87	208	316	295	93	sp|Q63ZL2|HOP2_XENLA Homologous-pairing protein 2 homolog OS=Xenopus laevis GN=psmc3ip PE=2 SV=1
JR975840	315	345	318	321	320	353	684	672	406	440	576	450	461	895	1149	1198	391	sp|Q86PM4|FGFR_HYDVU Fibroblast growth factor receptor OS=Hydra vulgaris GN=FGFR PE=2 SV=1
JR975845	152	145	176	167	137	150	214	225	168	165	201	200	176	167	184	230	181	sp|Q5MPA9|DCLK2_RAT Serine/threonine-protein kinase DCLK2 OS=Rattus norvegicus GN=Dclk2 PE=1 SV=2
JR975846	104	99	96	98	91	86	61	56	58	55	71	78	74	41	41	44	68	sp|A7S2N8|UFL1_NEMVE E3 UFM1-protein ligase 1 homolog OS=Nematostella vectensis GN=v1g184952 PE=3 SV=1
JR975848	149	157	124	150	149	132	89	93	141	125	151	156	140	165	148	179	157	sp|Q5ZLY5|PKHF2_CHICK Pleckstrin homology domain-containing family F member 2 OS=Gallus gallus GN=PLEKHF2 PE=2 SV=1
JR975851	35	83	64	60	67	58	130	123	92	130	106	87	69	104	229	183	85	sp|Q96T88|UHRF1_HUMAN E3 ubiquitin-protein ligase UHRF1 OS=Homo sapiens GN=UHRF1 PE=1 SV=1
JR975852	94	85	84	94	83	97	102	108	132	98	92	130	133	160	130	146	91	sp|A2A6A1|GPTC8_MOUSE G patch domain-containing protein 8 OS=Mus musculus GN=Gpatch8 PE=2 SV=1
JR975853	49	51	59	63	45	63	36	22	22	20	28	13	14	14	29	11	16	sp|Q8N1B4|VPS52_HUMAN Vacuolar protein sorting-associated protein 52 homolog OS=Homo sapiens GN=VPS52 PE=1 SV=1
JR975854	155	144	186	156	161	158	136	151	110	129	121	161	119	388	888	924	114	sp|P39963|CCNB3_CHICK G2/mitotic-specific cyclin-B3 OS=Gallus gallus GN=CCNB3 PE=2 SV=1
JR975855	325	352	217	329	337	262	184	154	282	290	228	239	247	216	218	233	319	sp|Q8TCJ2|STT3B_HUMAN Dolichyl-diphosphooligosaccharide--protein glycosyltransferase subunit STT3B OS=Homo sapiens GN=STT3B PE=1 SV=1
JR975857	640	679	611	591	609	595	755	768	584	632	743	499	648	1267	2736	2808	599	sp|Q7Z7H5|TMED4_HUMAN Transmembrane emp24 domain-containing protein 4 OS=Homo sapiens GN=TMED4 PE=1 SV=1
JR975861	47	53	38	62	70	51	14	21	48	42	32	51	58	50	39	54	44	sp|Q9TTY2|FER_CANFA Tyrosine-protein kinase Fer OS=Canis familiaris GN=FER PE=2 SV=1
JR975868	250	335	295	247	274	317	474	481	400	371	404	378	387	382	382	355	362	sp|P97868|RBBP6_MOUSE E3 ubiquitin-protein ligase RBBP6 OS=Mus musculus GN=Rbbp6 PE=1 SV=5
JR975869	197	199	146	177	197	152	99	106	234	190	171	225	231	211	194	252	208	sp|Q5ZM55|FEM1B_CHICK Protein fem-1 homolog B OS=Gallus gallus GN=FEM1B PE=2 SV=1
JR975875	70	78	71	96	103	90	39	41	48	63	50	68	63	52	51	73	76	sp|Q14155|ARHG7_HUMAN Rho guanine nucleotide exchange factor 7 OS=Homo sapiens GN=ARHGEF7 PE=1 SV=2
JR975879	622	606	460	188	501	262	258	275	436	544	288	340	260	348	500	402	359	sp|Q9PWF7|CATA_GLARU Catalase OS=Glandirana rugosa GN=cat PE=2
JR975885	121	114	120	110	121	151	133	125	53	57	77	95	80	65	77	47	64	sp|Q5BKL0|HPPD_XENTR 4-hydroxyphenylpyruvate dioxygenase OS=Xenopus tropicalis GN=hpd PE=2 SV=1
JR975888	316	359	404	342	479	377	85	112	78	101	127	48	93	108	136	32	86	sp|Q8CG08|CTHR1_RAT Collagen triple helix repeat-containing protein 1 OS=Rattus norvegicus GN=Cthrc1 PE=1 SV=1
JR975911	212	182	316	179	199	214	151	143	153	127	138	129	91	89	145	73	107	sp|Q8VIF7|SBP1_RAT Selenium-binding protein 1 OS=Rattus norvegicus GN=Selenbp1 PE=1 SV=1
JR975917	66	84	72	94	68	91	136	122	79	113	118	68	69	84	98	70	74	sp|Q9D9K3|AVEN_MOUSE Cell death regulator Aven OS=Mus musculus GN=Aven PE=1 SV=2
JR975921	663	701	730	714	741	756	508	651	721	776	649	755	590	494	532	498	679	sp|Q55BM1|Y0444_DICDI Probable inactive protein kinase DDB_G0270444 OS=Dictyostelium discoideum GN=DDB_G0270444 PE=1 SV=1
JR975923	715	547	641	697	614	701	576	593	463	498	566	460	517	525	671	528	460	sp|O75533|SF3B1_HUMAN Splicing factor 3B subunit 1 OS=Homo sapiens GN=SF3B1 PE=1 SV=3
JR975924	243	249	212	188	196	186	97	151	249	288	171	282	293	309	239	315	293	sp|O16025|AOSL_PLEHO Allene oxide synthase-lipoxygenase protein OS=Plexaura homomalla PE=1 SV=1
JR975926	314	393	339	381	381	358	408	405	466	466	435	421	441	421	374	466	518	sp|Q5REL6|RXRG_PONAB Retinoic acid receptor RXR-gamma OS=Pongo abelii GN=RXRG PE=2 SV=1
JR975931	104	127	108	124	140	118	162	143	210	218	169	191	212	215	156	269	209	sp|Q803C1|RNF8_DANRE E3 ubiquitin-protein ligase RNF8 OS=Danio rerio GN=rnf8 PE=2 SV=1
JR975932	666	598	521	385	571	494	592	509	593	669	666	693	803	596	600	690	728	sp|P19891|ASNS_CRIGR Asparagine synthetase [glutamine-hydrolyzing] OS=Cricetulus griseus GN=ASNS PE=2 SV=2
JR975934	400	487	332	490	462	390	280	327	513	544	434	707	622	634	407	713	742	sp|Q6NXG1|ESRP1_HUMAN Epithelial splicing regulatory protein 1 OS=Homo sapiens GN=ESRP1 PE=1 SV=2
JR975937	90	119	109	114	114	99	117	98	158	162	129	160	142	119	79	116	147	sp|Q9EPZ8|RN103_RAT E3 ubiquitin-protein ligase RNF103 OS=Rattus norvegicus GN=Rnf103 PE=2 SV=1
JR975938	128	119	128	129	120	134	219	158	155	134	195	156	159	165	170	210	133	sp|O95630|STABP_HUMAN STAM-binding protein OS=Homo sapiens GN=STAMBP PE=1 SV=1
JR975939	15	24	9	33	29	13	1	4	35	42	7	58	42	15	5	18	40	sp|Q09666|AHNK_HUMAN Neuroblast differentiation-associated protein AHNAK OS=Homo sapiens GN=AHNAK PE=1 SV=2
JR975954	272	235	339	300	246	277	56	61	72	83	78	63	63	46	45	17	75	sp|Q4A3R3|DMBT1_PIG Deleted in malignant brain tumors 1 protein OS=Sus scrofa GN=DMBT1 PE=2 SV=1
JR975967	588	494	447	505	561	504	343	381	416	397	375	435	424	394	415	342	436	sp|Q9UGM3|DMBT1_HUMAN Deleted in malignant brain tumors 1 protein OS=Homo sapiens GN=DMBT1 PE=1 SV=2
JR975969	765	552	605	422	453	488	924	718	720	731	642	680	734	998	1086	1459	804	sp|Q4R4P4|FA2H_MACFA Fatty acid 2-hydroxylase OS=Macaca fascicularis GN=FA2H PE=2 SV=1
JR975970	231	208	226	259	285	246	203	212	290	240	262	276	333	210	168	203	282	sp|Q62739|RAB3I_RAT Rab-3A-interacting protein OS=Rattus norvegicus GN=Rab3ip PE=1 SV=1
JR975987	426	398	407	466	514	466	278	283	329	317	307	413	474	701	545	693	395	sp|Q9DDT2|BCAP_CHICK Phosphoinositide 3-kinase adapter protein 1 OS=Gallus gallus GN=PIK3AP1 PE=1 SV=1
JR975993	176	179	201	180	153	183	221	243	186	194	211	206	214	188	219	215	183	sp|Q8K4Z3|AIBP_MOUSE Apolipoprotein A-I-binding protein OS=Mus musculus GN=Apoa1bp PE=1 SV=1
JR975995	255	227	182	243	218	223	142	157	209	237	195	175	175	208	243	244	216	sp|Q6JHU9|CBP_RAT CREB-binding protein OS=Rattus norvegicus GN=Crebbp PE=2 SV=1
JR976007	9729	8104	9001	8280	8218	8679	5721	5848	4818	5321	5456	4811	4738	5218	6234	5408	4288	sp|Q92005|EF1A_DANRE Elongation factor 1-alpha OS=Danio rerio GN=eef1a PE=2 SV=1
JR976013	250	246	280	223	260	239	341	311	363	305	372	341	355	282	274	281	337	sp|A6H7H7|FBX3_BOVIN F-box only protein 3 OS=Bos taurus GN=FBXO3 PE=2 SV=1
JR976018	16	16	18	27	24	23	19	20	22	33	25	24	30	49	48	70	20	sp|P61752|HRH2_PONPY Histamine H2 receptor OS=Pongo pygmaeus GN=HRH2 PE=3 SV=1
JR976024	455	392	561	400	380	445	413	393	194	226	271	217	205	196	232	140	229	sp|Q8MPM1|GELS2_LUMTE Gelsolin-like protein 2 OS=Lumbricus terrestris GN=gelsolin PE=1 SV=1
JR976029	85	83	110	60	79	72	147	101	61	59	66	36	35	38	66	38	34	sp|Q6P8E9|NH2L1_XENTR NHP2-like protein 1 OS=Xenopus tropicalis GN=nhp2l1 PE=2 SV=1
JR976047	88	90	102	76	79	83	98	93	63	56	95	58	92	129	154	120	60	sp|Q6PC30|CSN5_DANRE COP9 signalosome complex subunit 5 OS=Danio rerio GN=cops5 PE=2 SV=1
JR976133	18	89	16	57	110	97	89	182	42	34	76	50	127	255	804	747	32	sp|P22845|H10A_XENLA Histone H1.0-A OS=Xenopus laevis GN=h1f0-a PE=2 SV=3
JR976135	811	145	829	105	108	299	83	60	681	66	57	81	59	106	132	138	50	sp|A6QNP3|PPR3B_BOVIN Protein phosphatase 1 regulatory subunit 3B OS=Bos taurus GN=PPP1R3B PE=2 SV=1
JR976145	621	646	765	695	689	870	647	696	443	486	655	513	534	383	452	267	397	sp|P61359|RL27_HIPCM 60S ribosomal protein L27 OS=Hippocampus comes GN=rpl27 PE=2 SV=2
JR976149	229	140	221	213	194	231	198	194	168	130	173	153	186	227	231	208	160	sp|Q8VE97|SRSF4_MOUSE Serine/arginine-rich splicing factor 4 OS=Mus musculus GN=Srsf4 PE=2 SV=1
JR976163	154	173	203	175	180	195	289	298	237	217	256	269	269	228	198	244	226	sp|D3ZVP7|ZFY21_RAT Zinc finger FYVE domain-containing protein 21 OS=Rattus norvegicus GN=Zfyve21 PE=3 SV=1
JR976178	361	399	434	458	302	372	261	404	410	431	400	359	343	380	462	389	414	sp|P63696|Y941_MYCBO Uncharacterized transporter Mb0941 OS=Mycobacterium bovis GN=Mb0941 PE=3 SV=1
JR976189	10	27	14	26	26	36	68	94	34	48	82	89	62	102	131	117	55	sp|Q66IC8|TC1D1_DANRE Tctex1 domain-containing protein 1 OS=Danio rerio GN=tctex1d1 PE=2 SV=1
JR976190	224	237	208	191	257	226	172	151	146	132	154	237	222	114	141	96	151	sp|O31784|PKSR_BACSU Polyketide synthase PksR OS=Bacillus subtilis GN=pksR PE=1 SV=2
JR976203	38	58	82	84	53	69	64	48	52	48	61	58	48	13	10	6	46	sp|Q66J52|S226B_XENLA Solute carrier family 22 member 6-B OS=Xenopus laevis GN=slc22a6-b PE=2 SV=1
JR976215	1571	1419	1404	1622	1487	1446	1405	1599	1766	1694	1625	1747	1667	1879	1923	2002	1715	sp|Q90623|MYPT1_CHICK Protein phosphatase 1 regulatory subunit 12A OS=Gallus gallus GN=PPP1R12A PE=1 SV=1
JR976244	158	159	105	208	168	137	114	116	236	190	192	300	278	277	150	266	245	sp|Q98SJ2|DAZP1_XENLA DAZ-associated protein 1 OS=Xenopus laevis GN=dazap1 PE=1 SV=1
JR976250	95	86	64	76	82	68	95	102	123	159	123	132	136	219	264	290	129	sp|Q49SH1|NCKX5_DANRE Sodium/potassium/calcium exchanger 5 OS=Danio rerio GN=slc24a5 PE=2 SV=1
JR976265	62	75	82	90	94	85	105	105	144	132	117	160	154	78	75	89	112	sp|B0WWP2|KLHDB_CULQU Kelch-like protein diablo OS=Culex quinquefasciatus GN=dbo PE=3 SV=2
JR976271	154	177	174	207	163	199	245	241	182	213	268	247	216	264	203	286	251	sp|Q8BZM1|GLMN_MOUSE Glomulin OS=Mus musculus GN=Glmn PE=2 SV=1
JR976286	335	429	223	393	450	296	133	157	492	350	257	388	374	514	466	776	472	sp|Q99MV1|TDRD1_MOUSE Tudor domain-containing protein 1 OS=Mus musculus GN=Tdrd1 PE=1 SV=2
JR976291	51	79	98	68	84	83	99	80	61	71	69	44	51	45	49	40	46	sp|O97860|PPA5_RABIT Tartrate-resistant acid phosphatase type 5 OS=Oryctolagus cuniculus GN=ACP5 PE=2 SV=1
JR976302	84	82	91	99	100	89	27	27	47	38	37	49	69	35	32	30	44	sp|Q92485|ASM3B_HUMAN Acid sphingomyelinase-like phosphodiesterase 3b OS=Homo sapiens GN=SMPDL3B PE=2 SV=2
JR976306	138	175	148	113	119	150	243	210	150	176	222	135	153	185	264	246	165	sp|Q7ZVB1|CHM1B_DANRE Charged multivesicular body protein 1b OS=Danio rerio GN=chmp1b PE=2 SV=1
JR976313	716	897	664	740	864	726	1342	1198	1259	1298	1426	1463	1349	985	948	956	1254	sp|Q3T0K1|CALU_BOVIN Calumenin OS=Bos taurus GN=CALU PE=2 SV=1
JR976318	1502	1163	1287	1206	1229	1253	1037	870	844	1713	874	831	845	969	969	890	819	sp|O93477|SAHHB_XENLA Adenosylhomocysteinase B OS=Xenopus laevis GN=ahcy-b PE=2 SV=1
JR976337	1114	987	1360	1030	962	1136	782	782	603	729	730	491	568	625	679	473	537	sp|A6N7Y9|PIWL1_CHICK Piwi-like protein 1 OS=Gallus gallus GN=PIWIL1 PE=2 SV=1
JR976384	257	186	180	162	161	174	193	160	115	131	159	105	112	103	127	76	121	sp|Q15436|SC23A_HUMAN Protein transport protein Sec23A OS=Homo sapiens GN=SEC23A PE=1 SV=2
JR976386	74	63	57	67	60	65	11	21	38	37	23	22	26	24	22	20	31	sp|A7SD85|CDC5L_NEMVE Cell division cycle 5-related protein OS=Nematostella vectensis GN=cdc5l PE=3 SV=1
JR976403	472	427	410	475	456	424	298	298	300	285	326	297	307	279	296	292	287	sp|Q8BGQ7|SYAC_MOUSE Alanyl-tRNA synthetase, cytoplasmic OS=Mus musculus GN=Aars PE=1 SV=1
JR976465	224	193	238	236	234	187	75	75	147	120	103	139	111	99	84	74	109	sp|Q9JIZ9|PLS3_MOUSE Phospholipid scramblase 3 OS=Mus musculus GN=Plscr3 PE=2 SV=1
JR976467	522	541	494	603	561	607	502	499	496	525	502	499	538	448	531	404	512	sp|Q14839|CHD4_HUMAN Chromodomain-helicase-DNA-binding protein 4 OS=Homo sapiens GN=CHD4 PE=1 SV=2
JR976468	215	261	214	254	240	248	184	237	175	203	225	148	179	191	194	152	157	sp|Q14008|CKAP5_HUMAN Cytoskeleton-associated protein 5 OS=Homo sapiens GN=CKAP5 PE=1 SV=3
JR976470	102	123	66	184	217	119	13	27	170	152	55	160	155	153	99	192	186	sp|P23468|PTPRD_HUMAN Receptor-type tyrosine-protein phosphatase delta OS=Homo sapiens GN=PTPRD PE=1 SV=2
JR976471	50	70	118	51	81	79	148	153	84	103	106	45	46	54	96	56	65	sp|P12270|TPR_HUMAN Nucleoprotein TPR OS=Homo sapiens GN=TPR PE=1 SV=3
JR976472	370	425	398	451	364	426	445	522	398	393	434	449	434	414	449	482	444	sp|A3KGK3|FR1L4_MOUSE Fer-1-like protein 4 OS=Mus musculus GN=Fer1l4 PE=2 SV=3
JR976473	259	334	194	346	378	290	119	187	426	403	241	464	435	476	346	553	481	sp|Q8N556|AFAP1_HUMAN Actin filament-associated protein 1 OS=Homo sapiens GN=AFAP1 PE=1 SV=2
JR976475	228	223	190	199	225	182	116	101	157	169	135	149	160	133	126	116	156	sp|Q96QK1|VPS35_HUMAN Vacuolar protein sorting-associated protein 35 OS=Homo sapiens GN=VPS35 PE=1 SV=2
JR976495	80	37	45	43	29	32	60	85	40	88	58	46	52	154	182	234	68	sp|P20288|DRD2_BOVIN D(2) dopamine receptor OS=Bos taurus GN=DRD2 PE=2 SV=1
JR976497	411	397	445	405	363	387	230	288	470	417	359	458	412	660	1019	1255	496	sp|A1L3F4|MEX3B_XENLA RNA-binding protein MEX3B OS=Xenopus laevis GN=mex3b PE=2 SV=1
JR976500	92	82	109	82	87	96	99	150	105	133	131	120	128	89	102	92	101	sp|Q91VJ5|PQBP1_MOUSE Polyglutamine-binding protein 1 OS=Mus musculus GN=Pqbp1 PE=2 SV=1
JR976502	78	87	85	113	153	133	69	56	76	76	98	166	183	151	95	132	111	sp|Q96RW7|HMCN1_HUMAN Hemicentin-1 OS=Homo sapiens GN=HMCN1 PE=1
JR976509	204	175	150	197	129	202	138	101	74	80	84	113	111	120	176	114	66	sp|Q99L04|DHRS1_MOUSE Dehydrogenase/reductase SDR family member 1 OS=Mus musculus GN=Dhrs1 PE=2 SV=1
JR976511	25	61	41	36	33	39	98	96	54	75	93	37	60	55	68	60	73	sp|P97931|UNG_MOUSE Uracil-DNA glycosylase OS=Mus musculus GN=Ung PE=2 SV=3
JR976512	74	109	103	62	80	78	135	109	72	80	96	95	88	67	72	59	73	sp|Q8R2E9|ERO1B_MOUSE ERO1-like protein beta OS=Mus musculus GN=Ero1lb PE=2 SV=1
JR976519	257	197	209	181	201	167	135	130	163	125	109	163	126	120	108	110	127	sp|Q5BL81|SC5A8_XENTR Sodium-coupled monocarboxylate transporter 1 OS=Xenopus tropicalis GN=slc5a8 PE=2 SV=1
JR976520	93	119	126	102	121	126	105	106	79	83	107	62	63	85	93	72	81	sp|Q499N6|UBXN1_RAT UBX domain-containing protein 1 OS=Rattus norvegicus GN=Ubxn1 PE=2 SV=2
JR976523	127	134	113	124	127	124	131	134	164	146	163	191	182	125	108	125	168	sp|Q5TJE1|DAXX_CANFA Death domain-associated protein 6 OS=Canis familiaris GN=DAXX PE=3 SV=1
JR976524	280	265	307	263	260	291	383	404	274	262	288	196	227	179	230	165	195	sp|Q7ZXF5|FACR1_XENLA Fatty acyl-CoA reductase 1 OS=Xenopus laevis GN=far1 PE=2 SV=1
JR976528	150	123	151	134	141	146	177	147	101	134	154	129	126	157	210	179	113	sp|O15530|PDPK1_HUMAN 3-phosphoinositide-dependent protein kinase 1 OS=Homo sapiens GN=PDPK1 PE=1 SV=1
JR976547	109	82	58	130	54	58	46	48	65	97	49	26	29	56	82	60	60	sp|O88281|MEGF6_RAT Multiple epidermal growth factor-like domains protein 6 OS=Rattus norvegicus GN=Megf6 PE=1 SV=1
JR976550	389	360	398	266	325	323	403	414	404	335	403	377	381	341	399	340	381	sp|P10079|FBP1_STRPU Fibropellin-1 OS=Strongylocentrotus purpuratus GN=EGF1 PE=1 SV=2
JR976552	126	112	106	123	139	114	95	152	138	115	140	169	174	219	163	248	149	sp|Q8N2E2|VWDE_HUMAN von Willebrand factor D and EGF domain-containing protein OS=Homo sapiens GN=VWDE PE=2 SV=4
JR976553	142	113	104	197	174	156	116	94	146	147	144	158	182	216	161	245	157	sp|Q9EQQ9|NCOAT_MOUSE Bifunctional protein NCOAT OS=Mus musculus GN=Mgea5 PE=1 SV=2
JR976555	470	508	463	621	594	564	541	570	495	519	555	578	605	520	445	547	531	sp|P83038|HDAC4_CHICK Histone deacetylase 4 OS=Gallus gallus GN=HDAC4 PE=2 SV=1
JR976557	578	651	570	653	645	643	627	643	566	702	633	616	589	834	1027	1099	681	sp|Q8VI56|LRP4_MOUSE Low-density lipoprotein receptor-related protein 4 OS=Mus musculus GN=Lrp4 PE=1 SV=3
JR976558	192	260	203	259	216	269	367	461	360	320	416	413	485	338	234	269	346	sp|P14629|ERCC5_XENLA DNA repair protein complementing XP-G cells homolog OS=Xenopus laevis GN=ercc5 PE=2 SV=1
JR976559	287	325	302	351	369	352	385	374	441	416	433	496	585	403	356	405	531	sp|A2RV61|GAPD1_XENLA GTPase-activating protein and VPS9 domain-containing protein 1 OS=Xenopus laevis GN=gapvd1 PE=2 SV=1
JR976561	52	103	68	74	99	93	139	196	157	106	105	102	154	107	126	152	118	sp|P07949|RET_HUMAN Proto-oncogene tyrosine-protein kinase receptor Ret OS=Homo sapiens GN=RET PE=1 SV=3
JR976591	1240	1032	1093	1096	1141	1031	814	800	1243	1102	1004	1428	1382	1136	1250	1476	1217	sp|Q28193|FURIN_BOVIN Furin OS=Bos taurus GN=FURIN PE=1 SV=1
JR976593	171	164	209	182	186	189	204	192	144	150	166	124	141	123	163	125	134	sp|Q6P6Z0|DDB1_XENLA DNA damage-binding protein 1 OS=Xenopus laevis GN=ddb1 PE=2 SV=1
JR976594	161	141	132	138	160	140	123	120	162	174	126	138	140	232	220	256	162	sp|Q91X43|SH319_MOUSE SH3 domain-containing protein 19 OS=Mus musculus GN=Sh3d19 PE=1 SV=2
JR976595	2019	2146	2055	1987	2010	1946	2111	1913	2497	2270	2399	2741	2498	2192	2174	2518	2461	sp|Q6RUV5|RAC1_RAT Ras-related C3 botulinum toxin substrate 1 OS=Rattus norvegicus GN=Rac1 PE=1 SV=1
JR976597	265	251	236	240	250	252	259	274	267	329	254	314	358	653	816	888	386	sp|Q6ZM86|GRD2I_DANRE Delphilin OS=Danio rerio GN=grid2ip PE=3
JR976603	574	592	578	509	529	550	858	757	655	710	712	748	804	811	937	1142	690	sp|P62255|UB2G1_RAT Ubiquitin-conjugating enzyme E2 G1 OS=Rattus norvegicus GN=Ube2g1 PE=2 SV=3
JR976607	115	87	103	93	83	73	55	52	124	112	93	107	84	127	148	122	92	sp|Q9VCA2|ORCT_DROME Organic cation transporter protein OS=Drosophila melanogaster GN=Orct PE=1 SV=1
JR976637	212	191	218	196	173	193	237	186	146	149	181	129	128	149	174	108	137	sp|O70579|PM34_MOUSE Peroxisomal membrane protein PMP34 OS=Mus musculus GN=Slc25a17 PE=2 SV=1
JR976679	2266	1677	2577	1176	1561	1687	678	598	918	731	774	424	433	682	786	652	626	sp|P42577|FRIS_LYMST Soma ferritin OS=Lymnaea stagnalis PE=2
JR976683	247	215	258	181	198	216	235	202	122	167	186	154	118	96	116	89	126	sp|Q8K3J1|NDUS8_MOUSE NADH dehydrogenase [ubiquinone] iron-sulfur protein 8, mitochondrial OS=Mus musculus GN=Ndufs8 PE=1
JR976689	55	69	38	67	102	69	25	29	65	68	26	60	56	82	61	110	67	sp|P25291|GP2_CANFA Pancreatic secretory granule membrane major glycoprotein GP2 OS=Canis familiaris GN=GP2 PE=1 SV=1
JR976690	211	237	513	249	235	331	364	283	180	285	293	232	210	117	85	80	231	sp|P60413|KR10C_HUMAN Keratin-associated protein 10-12 OS=Homo sapiens GN=KRTAP10-12 PE=1 SV=1
JR976691	178	145	199	171	195	193	160	136	121	111	137	143	113	109	91	77	107	sp|Q54H55|Y8969_DICDI FAD-linked oxidoreductase DDB_G0289697 OS=Dictyostelium discoideum GN=DDB_G0289697 PE=2 SV=1
JR976692	190	214	196	157	173	183	302	244	243	229	282	236	209	256	261	260	252	sp|Q80SY5|PR38B_MOUSE Pre-mRNA-splicing factor 38B OS=Mus musculus GN=Prpf38b PE=1 SV=1
JR976694	251	254	280	219	230	262	513	411	243	286	338	209	210	198	273	171	211	sp|Q5R4T3|MLF1_PONAB Myeloid leukemia factor 1 OS=Pongo abelii GN=MLF1 PE=2 SV=1
JR976747	67	66	58	53	52	47	36	43	38	35	37	30	35	132	253	206	35	sp|Q5F464|LPP_CHICK Lipoma-preferred partner homolog OS=Gallus gallus GN=LPP PE=2 SV=1
JR976755	27	35	14	19	21	21	21	20	41	29	32	30	43	81	64	86	25	sp|A2RU49|AGPD1_HUMAN Aminoglycoside phosphotransferase domain-containing protein 1 OS=Homo sapiens GN=AGPHD1 PE=2 SV=2
JR976795	37	39	47	37	34	42	70	64	53	51	58	68	63	50	69	51	55	sp|P55067|NCAN_RAT Neurocan core protein OS=Rattus norvegicus GN=Ncan PE=1 SV=1
JR976807	327	575	447	438	426	467	339	330	415	493	455	508	641	797	710	935	555	sp|Q9UNH5|CC14A_HUMAN Dual specificity protein phosphatase CDC14A OS=Homo sapiens GN=CDC14A PE=1 SV=1
JR976810	154	163	117	210	203	168	57	93	218	227	131	240	232	222	165	260	250	sp|Q60974|NCOR1_MOUSE Nuclear receptor corepressor 1 OS=Mus musculus GN=Ncor1 PE=1 SV=1
JR976813	53	64	67	82	78	75	100	106	116	133	157	152	152	91	102	92	124	sp|P33765|AA3R_HUMAN Adenosine receptor A3 OS=Homo sapiens GN=ADORA3 PE=2 SV=2
JR976822	116	142	164	117	185	110	120	133	191	125	120	110	80	82	28	38	101	sp|Q6V0K7|OIT3_RAT Oncoprotein-induced transcript 3 protein OS=Rattus norvegicus GN=Oit3 PE=2 SV=1
JR976826	165	142	106	105	105	99	122	99	142	161	128	140	132	238	459	513	109	sp|Q6TH22|DDI2_DANRE Protein DDI1 homolog 2 OS=Danio rerio GN=ddi2 PE=2 SV=1
JR976828	196	228	226	197	198	239	348	324	188	226	272	205	196	222	233	246	225	sp|B5X0W9|ISOC1_SALSA Isochorismatase domain-containing protein 1 OS=Salmo salar GN=isoc1 PE=2 SV=1
JR976829	59	48	32	61	57	45	30	38	83	77	39	76	69	159	115	305	86	sp|Q96PQ7|KLHL5_HUMAN Kelch-like protein 5 OS=Homo sapiens GN=KLHL5 PE=2 SV=3
JR976831	186	169	188	183	170	155	48	38	45	52	43	46	39	55	67	37	54	sp|O00148|DX39A_HUMAN ATP-dependent RNA helicase DDX39A OS=Homo sapiens GN=DDX39A PE=1 SV=2
JR976848	359	436	397	379	402	402	710	559	396	1166	503	345	332	363	560	433	374	sp|Q9LV03|GLUT1_ARATH Glutamate synthase 1 [NADH], chloroplastic OS=Arabidopsis thaliana GN=GLT1 PE=1 SV=2
JR976853	47	63	63	47	44	52	145	88	63	74	80	61	50	76	96	80	59	sp|Q95SX7|RTBS_DROME Probable RNA-directed DNA polymerase from transposon BS OS=Drosophila melanogaster GN=RTase PE=2 SV=1
JR976854	404	144	321	276	151	183	118	150	155	134	159	138	153	83	112	103	163	sp|Q76L87|DMTA2_ORYLA Doublesex- and mab-3-related transcription factor A2 OS=Oryzias latipes GN=dmrta2 PE=3 SV=1
JR976877	346	291	395	385	336	359	414	412	440	394	439	427	427	343	412	431	416	sp|Q26619|KAPR_STRPU cAMP-dependent protein kinase type II regulatory subunit OS=Strongylocentrotus purpuratus PE=2 SV=1
JR976878	26	30	21	34	35	31	25	72	31	41	35	55	64	99	54	77	45	sp|A2CE44|ZXDAB_MOUSE Zinc finger X-linked protein ZXDA/ZXDB OS=Mus musculus GN=Zxda PE=2 SV=1
JR976879	435	416	385	354	391	389	586	568	530	591	525	509	494	490	492	477	507	sp|P0CZ23|ACOX3_ARATH Acyl-coenzyme A oxidase 3, peroxisomal OS=Arabidopsis thaliana GN=ACX3 PE=1 SV=1
JR976886	277	274	320	251	259	289	363	379	311	337	393	336	325	351	307	318	306	sp|P18576|NFYA_RAT Nuclear transcription factor Y subunit alpha OS=Rattus norvegicus GN=Nfya PE=1 SV=1
JR976887	121	110	126	91	107	110	190	168	160	193	193	117	96	140	142	167	140	sp|Q5UQ13|COLL2_MIMIV Collagen-like protein 2 OS=Acanthamoeba polyphaga mimivirus GN=MIMI_R196 PE=4 SV=1
JR976891	1733	1626	1900	1706	1574	1974	1576	1611	966	1178	1369	987	1050	1095	1332	916	888	sp|Q90YV5|RL13_ICTPU 60S ribosomal protein L13 OS=Ictalurus punctatus GN=rpl13 PE=2 SV=3
JR976931	1631	825	1012	835	841	992	1250	1170	1045	3357	818	542	624	1898	2096	2334	791	sp|Q5R5H1|METK2_PONAB S-adenosylmethionine synthase isoform type-2 OS=Pongo abelii GN=MAT2A PE=2 SV=1
JR976936	252	199	214	256	235	230	179	185	222	197	214	181	188	171	179	183	241	sp|Q8TEM1|PO210_HUMAN Nuclear pore membrane glycoprotein 210 OS=Homo sapiens GN=NUP210 PE=1 SV=3
JR976957	281	295	315	241	259	309	489	520	350	359	453	298	360	421	501	360	306	sp|Q01085|TIAR_HUMAN Nucleolysin TIAR OS=Homo sapiens GN=TIAL1 PE=1 SV=1
JR976963	126	93	130	100	100	108	139	139	96	74	101	100	102	82	88	74	75	sp|Q5TYV0|CO024_DANRE UPF0480 protein C15orf24 homolog OS=Danio rerio GN=si:ch211-150c22.3 PE=2 SV=1
JR976966	1044	911	986	935	883	945	566	654	870	848	836	966	871	839	908	996	900	sp|Q01406|SRC8_CHICK Src substrate protein p85 OS=Gallus gallus GN=CTTN1 PE=2 SV=1
JR976975	117	95	175	93	90	106	149	163	178	182	162	169	179	144	190	200	156	sp|O93353|HXA3_CHICK Homeobox protein Hox-A3 OS=Gallus gallus GN=HOXA3 PE=2 SV=2
JR976976	69	69	69	70	68	53	34	41	35	42	41	38	45	46	33	35	41	sp|O43741|AAKB2_HUMAN 5'-AMP-activated protein kinase subunit beta-2 OS=Homo sapiens GN=PRKAB2 PE=1 SV=1
JR976979	104	45	75	70	58	87	30	29	33	25	27	23	22	32	53	22	16	sp|Q0E2Y1|UVR3_ORYSJ (6-4)DNA photolyase OS=Oryza sativa subsp. japonica GN=UVR3 PE=3 SV=1
JR976988	95	88	123	89	104	98	106	105	58	72	67	59	71	57	71	41	71	sp|Q5R416|CTNA2_PONAB Catenin alpha-2 OS=Pongo abelii GN=CTNNA2 PE=2 SV=3
JR976989	360	408	328	233	243	249	270	261	308	356	259	290	269	811	896	1216	276	sp|Q99676|ZN184_HUMAN Zinc finger protein 184 OS=Homo sapiens GN=ZNF184 PE=1 SV=4
JR976992	154	205	127	188	182	158	155	191	244	289	210	248	260	422	507	768	294	sp|Q7A362|SRAP_STAAN Serine-rich adhesin for platelets OS=Staphylococcus aureus (strain N315) GN=sraP PE=1 SV=1
JR976993	102	77	82	84	108	77	61	56	72	56	67	49	49	52	44	49	69	sp|Q4LDE5|SVEP1_HUMAN Sushi, von Willebrand factor type A, EGF and pentraxin domain-containing protein 1 OS=Homo sapiens GN=SVEP1 PE=1 SV=3
JR977029	193	193	161	202	157	213	210	184	168	145	180	140	145	224	263	229	143	sp|O46560|PDXK_PIG Pyridoxal kinase OS=Sus scrofa GN=PDXK PE=1
JR977042	557	563	552	589	619	613	605	649	671	640	630	664	633	640	598	633	645	sp|Q5ZL26|KPRB_CHICK Phosphoribosyl pyrophosphate synthase-associated protein 2 OS=Gallus gallus GN=PRPSAP2 PE=2 SV=1
JR977043	637	592	732	572	608	694	521	527	373	451	466	382	366	399	416	406	361	sp|Q9UJT0|TBE_HUMAN Tubulin epsilon chain OS=Homo sapiens GN=TUBE1 PE=2 SV=1
JR977044	343	320	271	422	404	316	260	277	345	290	285	340	292	354	248	349	353	sp|Q00174|LAMA_DROME Laminin subunit alpha OS=Drosophila melanogaster GN=LanA PE=1 SV=2
JR977045	182	99	123	73	91	99	92	108	90	171	95	99	107	149	184	214	109	sp|Q8BJ64|CHDH_MOUSE Choline dehydrogenase, mitochondrial OS=Mus musculus GN=Chdh PE=1 SV=1
JR977046	90	129	59	165	174	109	23	38	135	138	73	153	161	171	110	193	168	sp|A2A9C3|SZT2_MOUSE Protein SZT2 OS=Mus musculus GN=Szt2 PE=1
JR977047	420	509	236	681	597	522	248	328	672	494	436	4033	10781	859	300	790	737	sp|O07798|PHAS_MYCTU Phthioceranic/hydroxyphthioceranic acid synthase OS=Mycobacterium tuberculosis GN=pks2 PE=1 SV=1
JR977048	137	148	92	111	115	93	50	52	94	82	75	80	81	71	61	42	86	sp|Q9NU22|MDN1_HUMAN Midasin OS=Homo sapiens GN=MDN1 PE=1 SV=2
JR977061	277	186	281	342	240	300	305	304	290	263	338	306	341	277	288	300	283	sp|Q8AVU4|HES1B_XENLA Transcription factor HES-1-B OS=Xenopus laevis GN=hes1-b PE=2 SV=1
JR977077	240	295	167	249	248	188	39	47	153	225	96	185	207	371	275	519	207	sp|Q9Y6R1|S4A4_HUMAN Electrogenic sodium bicarbonate cotransporter 1 OS=Homo sapiens GN=SLC4A4 PE=1 SV=1
JR977078	328	327	289	288	260	276	198	194	195	180	234	238	203	222	224	241	206	sp|A5D7E2|TM9S4_BOVIN Transmembrane 9 superfamily member 4 OS=Bos taurus GN=TM9SF4 PE=2 SV=2
JR977080	152	161	125	172	179	146	148	150	219	255	189	235	233	294	167	296	232	sp|Q969H0|FBXW7_HUMAN F-box/WD repeat-containing protein 7 OS=Homo sapiens GN=FBXW7 PE=1 SV=1
JR977082	9	10	8	9	9	10	11	15	13	8	11	15	14	213	298	263	18	sp|Q7LHG5|YI31B_YEAST Transposon Ty3-I Gag-Pol polyprotein OS=Saccharomyces cerevisiae (strain ATCC 204508 / S288c) GN=TY3B-I PE=3 SV=2
JR977096	104	90	108	92	89	122	187	181	116	102	158	101	106	123	140	128	115	sp|Q6DBY0|NUP85_DANRE Nuclear pore complex protein Nup85 OS=Danio rerio GN=nup85 PE=2 SV=1
JR977098	971	1056	1001	784	826	913	1305	1140	1027	1032	1182	1180	1165	2132	2506	3063	1045	sp|Q5R7S6|ZFAN6_PONAB AN1-type zinc finger protein 6 OS=Pongo abelii GN=ZFAND6 PE=2 SV=1
JR977099	301	234	271	180	201	217	312	281	234	215	232	195	212	178	188	188	200	sp|Q2HJ94|DNJA2_BOVIN DnaJ homolog subfamily A member 2 OS=Bos taurus GN=DNAJA2 PE=2 SV=1
JR977136	289	279	317	270	279	273	350	421	367	306	421	456	503	429	410	473	373	sp|Q62252|SP17_MOUSE Sperm surface protein Sp17 OS=Mus musculus GN=Spa17 PE=2 SV=1
JR977137	670	637	756	605	552	627	670	602	662	529	588	503	496	429	550	506	472	sp|P62836|RAP1A_RAT Ras-related protein Rap-1A OS=Rattus norvegicus GN=Rap1a PE=1 SV=1
JR977138	9	5	0	3	0	4	25	14	11	39	27	8	8	57	98	61	17	sp|Q6NUT3|CS028_HUMAN Uncharacterized MFS-type transporter C19orf28 OS=Homo sapiens GN=C19orf28 PE=2 SV=2
JR977159	274	220	276	219	203	231	135	164	144	145	148	147	142	116	121	84	104	sp|O00267|SPT5H_HUMAN Transcription elongation factor SPT5 OS=Homo sapiens GN=SUPT5H PE=1 SV=1
JR977160	375	346	358	353	396	373	477	350	450	387	365	428	385	221	174	211	398	sp|O94923|GLCE_HUMAN D-glucuronyl C5-epimerase OS=Homo sapiens GN=GLCE PE=1 SV=3
JR977181	21	29	19	47	51	31	11	18	46	37	21	48	42	54	42	106	48	sp|Q5SSG4|GA2L2_MOUSE GAS2-like protein 2 OS=Mus musculus GN=Gas2l2 PE=2 SV=1
JR977183	286	304	326	374	349	369	436	471	544	508	523	573	532	433	341	413	543	sp|Q8SQ27|RBM12_MACMU RNA-binding protein 12 OS=Macaca mulatta GN=RBM12 PE=2 SV=1
JR977187	10	2	5	5	4	5	2	2	3	119	3	4	7	18	29	30	4	sp|P58307|OX1R_MOUSE Orexin receptor type 1 OS=Mus musculus GN=Hcrtr1 PE=2 SV=3
JR977196	99	99	110	75	79	93	120	106	51	81	88	61	77	71	75	53	51	sp|Q02370|NDUA2_BOVIN NADH dehydrogenase [ubiquinone] 1 alpha subcomplex subunit 2 OS=Bos taurus GN=NDUFA2 PE=1 SV=2
JR977204	305	329	295	349	323	347	208	263	245	202	214	255	253	232	221	232	257	sp|Q6ZMW3|EMAL6_HUMAN Echinoderm microtubule-associated protein-like 6 OS=Homo sapiens GN=EML6 PE=2 SV=2
JR977208	80	78	57	54	177	91	124	125	131	92	138	350	293	199	112	145	159	sp|Q8R151|ZNFX1_MOUSE NFX1-type zinc finger-containing protein 1 OS=Mus musculus GN=Znfx1 PE=2 SV=3
JR977209	41	55	49	61	69	54	26	25	48	44	39	73	71	75	47	55	54	sp|A6H603|NWD1_MOUSE NACHT and WD repeat domain-containing protein 1 OS=Mus musculus GN=Nwd1 PE=2 SV=2
JR977211	272	238	298	201	206	245	274	289	224	206	245	201	202	360	420	411	219	sp|P97363|SPTC2_MOUSE Serine palmitoyltransferase 2 OS=Mus musculus GN=Sptlc2 PE=2 SV=2
JR977216	78	54	48	65	66	50	28	28	68	59	50	65	69	60	53	44	69	sp|Q62829|PAK3_RAT Serine/threonine-protein kinase PAK 3 OS=Rattus norvegicus GN=Pak3 PE=1 SV=1
JR977217	99	93	131	89	105	118	201	175	102	109	129	107	88	130	158	148	105	sp|Q6NV04|ILVBL_DANRE Acetolactate synthase-like protein OS=Danio rerio GN=ilvbl PE=2 SV=1
JR977220	47	51	83	49	64	66	83	70	50	66	61	21	19	40	38	25	35	sp|Q7TS74|CKP2L_MOUSE Cytoskeleton-associated protein 2-like OS=Mus musculus GN=Ckap2l PE=2 SV=1
JR977234	202	230	279	183	214	231	239	245	179	208	217	182	154	151	175	127	149	sp|P21571|ATP5J_RAT ATP synthase-coupling factor 6, mitochondrial OS=Rattus norvegicus GN=Atp5j PE=1 SV=1
JR977250	104	106	72	122	121	92	26	43	146	135	74	120	133	160	108	194	137	sp|Q9UBF8|PI4KB_HUMAN Phosphatidylinositol 4-kinase beta OS=Homo sapiens GN=PI4KB PE=1 SV=1
JR977289	5	70	7	5	17	6	6	15	10	16	13	15	18	29	39	38	16	sp|P55166|PAX9_CHICK Paired box protein Pax-9 (Fragment) OS=Gallus gallus GN=PAX9 PE=2 SV=1
JR977291	166	172	197	177	193	202	403	484	287	298	381	216	280	247	310	315	277	sp|Q8N157|AHI1_HUMAN Jouberin OS=Homo sapiens GN=AHI1 PE=1 SV=1
JR977293	70	159	64	170	233	101	20	22	173	155	46	179	151	140	109	173	238	sp|Q69ZR9|CC063_MOUSE Uncharacterized protein C3orf63 homolog OS=Mus musculus GN=D14Abb1e PE=2 SV=2
JR977296	77	45	29	17	46	32	8	12	26	2	13	21	18	174	134	183	12	sp|Q92752|TENR_HUMAN Tenascin-R OS=Homo sapiens GN=TNR PE=1 SV=3
JR977300	471	506	471	311	470	436	428	413	337	375	366	291	299	366	492	491	323	sp|Q8R0X7|SGPL1_MOUSE Sphingosine-1-phosphate lyase 1 OS=Mus musculus GN=Sgpl1 PE=2 SV=1
JR977309	112	108	116	118	109	93	115	108	163	179	154	159	156	122	92	117	154	sp|Q06003|GOLI_DROME Protein goliath OS=Drosophila melanogaster GN=gol PE=2 SV=3
JR977345	49	72	78	59	58	70	89	86	48	51	61	68	50	52	53	53	62	sp|Q96IK5|GMCL1_HUMAN Germ cell-less protein-like 1 OS=Homo sapiens GN=GMCL1 PE=1 SV=1
JR977346	1314	1148	1155	964	869	1096	971	1045	660	719	923	777	715	746	926	746	634	sp|O35566|CD151_MOUSE CD151 antigen OS=Mus musculus GN=Cd151 PE=2 SV=2
JR977360	126	113	112	114	114	94	63	68	73	79	70	63	60	98	100	69	43	sp|Q9JJ31|CUL5_RAT Cullin-5 OS=Rattus norvegicus GN=Cul5 PE=1
JR977361	116	142	122	149	146	120	24	48	85	93	86	102	110	206	123	170	94	sp|Q27433|MEC2_CAEEL Mechanosensory protein 2 OS=Caenorhabditis elegans GN=mec-2 PE=1 SV=1
JR977366	63	43	46	32	40	45	34	33	25	27	32	18	36	72	50	43	22	sp|Q7JW12|TMX2_DROME Thioredoxin-related transmembrane protein 2 homolog OS=Drosophila melanogaster GN=CG11007 PE=2 SV=1
JR977367	114	113	92	128	137	104	70	83	163	148	110	173	165	159	103	123	166	sp|O60749|SNX2_HUMAN Sorting nexin-2 OS=Homo sapiens GN=SNX2 PE=1 SV=2
JR977373	232	296	340	269	277	312	586	530	728	625	622	529	453	483	480	448	368	sp|B6TYV8|CNR2_MAIZE Cell number regulator 2 OS=Zea mays GN=CNR2 PE=2 SV=1
JR977380	1479	1316	1308	1217	1410	1123	694	717	853	838	1003	1583	1504	828	730	686	723	sp|Q9UBR2|CATZ_HUMAN Cathepsin Z OS=Homo sapiens GN=CTSZ PE=1
JR977420	374	353	450	300	308	379	422	480	332	384	425	418	393	300	366	359	364	sp|Q3ZBG9|PLS2_BOVIN Phospholipid scramblase 2 OS=Bos taurus GN=PLSCR2 PE=2 SV=1
JR977421	102	96	113	82	87	89	132	107	61	61	76	52	60	70	111	56	54	sp|Q2KIU7|RSPH9_BOVIN Radial spoke head protein 9 homolog OS=Bos taurus GN=RSPH9 PE=2 SV=1
JR977424	105	118	110	103	108	112	155	142	109	118	130	152	161	127	170	127	113	sp|Q5M7E9|HVCN1_XENLA Voltage-gated hydrogen channel 1 OS=Xenopus laevis GN=hvcn1 PE=2 SV=1
JR977425	126	128	154	111	109	141	229	195	103	145	169	127	117	108	123	92	111	sp|P08559|ODPA_HUMAN Pyruvate dehydrogenase E1 component subunit alpha, somatic form, mitochondrial OS=Homo sapiens GN=PDHA1 PE=1 SV=3
JR977435	603	528	350	400	285	405	558	434	463	476	460	388	316	422	507	494	369	sp|Q6NYB7|RAB1A_RAT Ras-related protein Rab-1A OS=Rattus norvegicus GN=Rab1A PE=1 SV=3
JR977441	640	490	554	401	442	428	692	620	517	448	559	457	474	451	573	525	408	sp|Q5RKI1|IF4A2_RAT Eukaryotic initiation factor 4A-II OS=Rattus norvegicus GN=Eif4a2 PE=1 SV=1
JR977447	62	41	54	51	44	52	39	30	27	31	26	15	15	21	20	29	34	sp|Q3ZCH9|HDHD2_BOVIN Haloacid dehalogenase-like hydrolase domain-containing protein 2 OS=Bos taurus GN=HDHD2 PE=2 SV=1
JR977449	37	50	82	30	36	63	118	61	13	25	63	19	16	57	96	99	53	sp|P12256|PAC_LYSSH Penicillin acylase OS=Lysinibacillus sphaericus PE=1 SV=1
JR977450	392	283	312	306	278	325	344	321	239	230	284	234	243	290	309	302	259	sp|Q55C17|TECR_DICDI Trans-2,3-enoyl-CoA reductase OS=Dictyostelium discoideum GN=gpsn2 PE=3 SV=1
JR977455	471	663	597	569	663	601	891	927	571	579	656	632	545	742	697	730	570	sp|Q00P32|HES2_XENLA Transcription factor HES-2 OS=Xenopus laevis GN=hes2 PE=1 SV=2
JR977456	54	68	30	34	41	39	35	61	75	62	76	68	82	128	170	215	52	sp|Q28309|AA3R_CANFA Adenosine receptor A3 OS=Canis familiaris GN=ADORA3 PE=2 SV=1
JR977472	100	84	102	87	86	108	77	97	69	65	95	53	58	68	69	33	60	sp|Q9D7M8|RPB4_MOUSE DNA-directed RNA polymerase II subunit RPB4 OS=Mus musculus GN=Polr2d PE=2 SV=2
JR977499	54	44	64	57	48	66	67	75	23	35	41	33	33	35	35	38	44	sp|Q8VC12|HUTU_MOUSE Urocanate hydratase OS=Mus musculus GN=Uroc1 PE=2 SV=2
JR977500	403	348	407	327	329	357	496	483	401	398	483	368	395	392	497	414	340	sp|Q90828|DC1L1_CHICK Cytoplasmic dynein 1 light intermediate chain 1 OS=Gallus gallus GN=DYNC1LI1 PE=1 SV=1
JR977521	50	53	82	67	86	74	101	93	85	93	118	98	69	69	37	57	130	sp|Q9YH64|CP1A1_PLAFE Cytochrome P450 1A1 OS=Platichthys flesus GN=cyp1a1 PE=3 SV=1
JR977523	33	44	35	37	44	31	24	47	65	73	37	72	105	65	39	62	86	sp|E7F6T8|UBP37_DANRE Ubiquitin carboxyl-terminal hydrolase 37 OS=Danio rerio GN=usp37 PE=2 SV=1
JR977566	22	27	35	27	31	35	69	65	39	47	59	30	39	29	44	49	39	sp|Q5I0K7|ALG13_RAT UDP-N-acetylglucosamine transferase subunit ALG13 homolog OS=Rattus norvegicus GN=Alg13 PE=1 SV=1
JR977576	971	1088	1698	853	1003	935	986	1109	1338	1388	1066	1469	1104	1483	1535	1719	1574	sp|P08553|NFM_MOUSE Neurofilament medium polypeptide OS=Mus musculus GN=Nefm PE=1 SV=4
JR977580	307	210	265	231	186	207	156	158	286	199	166	171	169	186	229	241	190	sp|Q5FVG2|E41L5_RAT Band 4.1-like protein 5 OS=Rattus norvegicus GN=Epb41l5 PE=2 SV=2
JR977584	226	188	202	162	187	179	217	212	219	190	214	221	209	282	241	249	217	sp|Q9VHA0|SCM_DROME Polycomb protein Scm OS=Drosophila melanogaster GN=Scm PE=1 SV=2
JR977621	608	712	723	651	703	781	602	604	565	539	697	465	602	489	483	466	543	sp|O75746|CMC1_HUMAN Calcium-binding mitochondrial carrier protein Aralar1 OS=Homo sapiens GN=SLC25A12 PE=1 SV=2
JR977631	643	327	417	258	250	301	464	546	383	1031	695	617	629	556	719	593	861	sp|Q9ZAE9|ACBC_ACTS5 2-epi-5-epi-valiolone synthase OS=Actinoplanes sp. (strain 50/110) GN=acbC PE=3 SV=2
JR977639	159	187	312	90	118	189	199	172	293	648	187	151	172	100	103	94	149	sp|Q8CFN2|CDC42_RAT Cell division control protein 42 homolog OS=Rattus norvegicus GN=Cdc42 PE=1 SV=2
JR977642	433	406	498	397	417	451	568	573	553	448	578	555	568	530	559	714	484	sp|Q5U316|RAB35_RAT Ras-related protein Rab-35 OS=Rattus norvegicus GN=Rab35 PE=2 SV=1
JR977643	70	101	76	82	91	80	53	73	122	107	98	129	99	107	79	123	149	sp|Q5N8Z0|DRB1_ORYSJ Double-stranded RNA-binding protein 1 OS=Oryza sativa subsp. japonica GN=DRB1 PE=2 SV=1
JR977644	147	146	134	126	125	153	173	162	114	153	152	119	124	122	188	152	149	sp|Q9HCS5|E41LA_HUMAN Band 4.1-like protein 4A OS=Homo sapiens GN=EPB41L4A PE=1 SV=2
JR977645	638	572	644	534	554	533	614	704	908	733	684	776	774	790	692	930	854	sp|P36895|BMR1A_MOUSE Bone morphogenetic protein receptor type-1A OS=Mus musculus GN=Bmpr1a PE=2 SV=1
JR977647	175	221	242	239	226	263	245	257	182	171	219	205	207	184	194	186	167	sp|Q96NW4|ANR27_HUMAN Ankyrin repeat domain-containing protein 27 OS=Homo sapiens GN=ANKRD27 PE=1 SV=2
JR977648	613	679	557	695	718	655	719	682	446	613	687	651	605	543	691	499	600	sp|Q61543|GSLG1_MOUSE Golgi apparatus protein 1 OS=Mus musculus GN=Glg1 PE=1 SV=1
JR977657	60	61	71	56	57	73	98	63	40	54	71	29	42	41	45	29	41	sp|Q6DJI4|RM41A_XENLA 39S ribosomal protein L41-A, mitochondrial OS=Xenopus laevis GN=mrpl41-a PE=2 SV=1
JR977665	30	36	23	42	44	33	17	15	58	54	30	38	36	50	32	38	54	sp|Q8C8M1|FA60A_MOUSE Protein FAM60A OS=Mus musculus GN=Fam60a PE=2 SV=1
JR977673	498	417	462	453	461	420	289	294	355	303	299	301	290	268	289	313	276	sp|Q5R416|CTNA2_PONAB Catenin alpha-2 OS=Pongo abelii GN=CTNNA2 PE=2 SV=3
JR977680	42	38	27	45	44	32	31	46	66	67	45	71	82	77	62	92	86	sp|P48441|IDUA_MOUSE Alpha-L-iduronidase OS=Mus musculus GN=Idua PE=2 SV=2
JR977686	325	340	285	314	273	313	373	350	243	292	296	227	217	218	320	245	251	sp|Q921M4|GOGA2_MOUSE Golgin subfamily A member 2 OS=Mus musculus GN=Golga2 PE=1 SV=3
JR977687	2219	2107	2508	1335	1990	1295	958	1033	2605	1867	1393	1969	1379	1466	1385	1452	2116	sp|Q9F234|AGL2_BACTQ Alpha-glucosidase 2 OS=Bacillus thermoamyloliquefaciens PE=3 SV=1
JR977696	333	345	331	308	309	316	227	238	280	308	270	318	310	575	656	842	283	sp|Q99NH2|PARD3_MOUSE Partitioning defective 3 homolog OS=Mus musculus GN=Pard3 PE=1 SV=2
JR977737	1328	1577	1360	1772	1687	1619	1281	1585	1628	1535	1585	1653	1655	1724	1597	1876	1731	sp|O01761|UNC89_CAEEL Muscle M-line assembly protein unc-89 OS=Caenorhabditis elegans GN=unc-89 PE=1 SV=3
JR977738	339	450	318	622	473	446	296	418	558	601	470	408	345	656	551	783	509	sp|Q2PZL6|FAT4_MOUSE Protocadherin Fat 4 OS=Mus musculus GN=Fat4 PE=1 SV=2
JR977742	820	883	681	869	835	752	725	816	988	997	756	986	988	1022	1073	1192	1015	sp|Q06A37|CHD7_CHICK Chromodomain-helicase-DNA-binding protein 7 OS=Gallus gallus GN=CHD7 PE=2 SV=1
JR977743	79	68	62	70	82	57	70	39	39	36	54	41	24	53	63	44	63	sp|P97789|XRN1_MOUSE 5'-3' exoribonuclease 1 OS=Mus musculus GN=Xrn1 PE=1 SV=1
JR977744	1107	1099	1087	1182	1262	1365	870	1184	1429	1439	1329	1422	1740	2327	2221	3133	1776	sp|Q14162|SREC_HUMAN Scavenger receptor class F member 1 OS=Homo sapiens GN=SCARF1 PE=1 SV=3
JR977745	713	583	635	767	780	693	490	549	979	834	602	838	785	550	590	681	855	sp|Q96JQ0|PCD16_HUMAN Protocadherin-16 OS=Homo sapiens GN=DCHS1 PE=2 SV=1
JR977791	35	31	46	39	35	41	63	56	25	24	38	30	26	52	76	39	22	sp|Q8SQ21|HINT2_BOVIN Histidine triad nucleotide-binding protein 2, mitochondrial OS=Bos taurus GN=HINT2 PE=2 SV=1
JR977815	38	31	36	28	27	29	16	22	24	26	18	31	21	85	79	78	29	sp|Q6GLC9|FMR1_XENTR Fragile X mental retardation protein 1 homolog OS=Xenopus tropicalis GN=fmr1 PE=2 SV=1
JR977851	100	80	96	99	95	96	101	114	167	132	115	84	90	71	64	63	119	sp|Q3UHD2|GFOD1_MOUSE Glucose-fructose oxidoreductase domain-containing protein 1 OS=Mus musculus GN=Gfod1 PE=2 SV=1
JR977852	165	189	214	151	162	179	293	238	178	234	256	166	169	187	208	182	176	sp|Q02372|NDUB8_BOVIN NADH dehydrogenase [ubiquinone] 1 beta subcomplex subunit 8, mitochondrial OS=Bos taurus GN=NDUFB8 PE=1 SV=1
JR977858	63	59	68	69	62	64	73	89	54	83	92	69	90	130	118	106	67	sp|Q9ULT6|ZNRF3_HUMAN Zinc/RING finger protein 3 OS=Homo sapiens GN=ZNRF3 PE=2 SV=3
JR977859	423	601	375	351	319	330	403	412	342	365	398	373	401	904	1645	1619	379	sp|Q8VI36|PAXI_MOUSE Paxillin OS=Mus musculus GN=Pxn PE=1 SV=1
JR977860	746	1071	929	769	750	765	780	762	825	926	782	726	578	560	681	664	595	sp|Q05B92|TFE3_BOVIN Transcription factor E3 OS=Bos taurus GN=TFE3 PE=2 SV=1
JR977861	363	487	437	481	507	412	187	245	485	413	303	333	360	419	349	408	426	sp|Q7ZYC4|ACBG2_XENLA Long-chain-fatty-acid--CoA ligase ACSBG2 OS=Xenopus laevis GN=acsbg2 PE=2 SV=1
JR977866	93	97	122	84	88	104	171	193	106	110	132	134	93	124	133	115	107	sp|A8WH18|NARFL_XENTR Cytosolic Fe-S cluster assembly factor narfl OS=Xenopus tropicalis GN=narfl PE=2 SV=1
JR977867	476	1304	323	271	275	277	380	306	418	446	401	364	446	2207	2822	3365	359	sp|P05627|JUN_MOUSE Transcription factor AP-1 OS=Mus musculus GN=Jun PE=1 SV=3
JR977891	47	39	32	55	47	41	14	10	19	13	7	14	15	14	13	11	7	sp|P00451|FA8_HUMAN Coagulation factor VIII OS=Homo sapiens GN=F8 PE=1 SV=1
JR977899	50	60	55	45	37	44	695	221	62	63	69	56	43	66	72	56	62	sp|Q91WC1|POTE1_MOUSE Protection of telomeres protein 1 OS=Mus musculus GN=Pot1 PE=2 SV=1
JR977901	183	196	156	175	174	190	211	216	138	199	170	170	187	201	235	228	160	sp|Q5R8H3|BAP31_PONAB B-cell receptor-associated protein 31 OS=Pongo abelii GN=BCAP31 PE=2 SV=3
JR977947	66	56	41	75	59	48	21	21	55	55	40	58	55	46	32	41	69	sp|P58405|STRN3_RAT Striatin-3 OS=Rattus norvegicus GN=Strn3 PE=2 SV=2
JR977997	29	19	35	16	22	19	43	41	35	24	29	37	50	121	182	187	38	sp|Q95N27|PP16B_BOVIN Protein phosphatase 1 regulatory inhibitor subunit 16B OS=Bos taurus GN=PPP1R16B PE=1 SV=1
JR978011	57	86	51	74	89	69	28	29	29	25	27	28	25	28	20	23	28	sp|Q5VYK3|ECM29_HUMAN Proteasome-associated protein ECM29 homolog OS=Homo sapiens GN=ECM29 PE=1 SV=2
JR978020	189	164	166	149	153	161	214	163	171	187	152	154	136	164	257	196	135	sp|O08582|GTPB1_MOUSE GTP-binding protein 1 OS=Mus musculus GN=Gtpbp1 PE=1 SV=2
JR978025	65	75	80	74	69	84	110	136	86	102	125	106	100	75	107	103	98	sp|Q8IRC7|AWH_DROME LIM/homeobox protein Awh OS=Drosophila melanogaster GN=Awh PE=1 SV=1
JR978027	98	84	75	125	138	96	33	55	111	102	48	88	91	83	60	96	103	sp|Q9VKA4|Y1760_DROME Probable G-protein coupled receptor CG31760 OS=Drosophila melanogaster GN=CG31760 PE=1 SV=2
JR978029	143	137	121	159	140	144	164	177	224	226	175	205	197	186	180	213	221	sp|O00750|P3C2B_HUMAN Phosphatidylinositol-4-phosphate 3-kinase C2 domain-containing subunit beta OS=Homo sapiens GN=PIK3C2B PE=1 SV=2
JR978035	50	40	58	25	34	36	55	38	60	46	30	40	20	23	26	18	40	sp|Q60519|SEM5B_MOUSE Semaphorin-5B OS=Mus musculus GN=Sema5b PE=2 SV=2
JR978037	250	123	263	166	147	178	152	216	188	145	142	153	140	83	94	81	140	sp|Q86V40|CB089_HUMAN UPF0632 protein C2orf89 OS=Homo sapiens GN=C2orf89 PE=2 SV=3
JR978039	176	162	152	164	141	166	215	164	201	203	173	197	182	238	236	307	181	sp|Q8MIR4|COASY_PIG Bifunctional coenzyme A synthase OS=Sus scrofa GN=COASY PE=1 SV=1
JR978040	534	183	494	492	348	418	349	307	264	145	251	169	234	248	302	266	162	sp|Q8VE97|SRSF4_MOUSE Serine/arginine-rich splicing factor 4 OS=Mus musculus GN=Srsf4 PE=2 SV=1
JR978049	83	66	99	75	67	96	102	118	68	76	90	57	50	67	53	59	60	sp|Q80ZJ7|SNX32_MOUSE Sorting nexin-32 OS=Mus musculus GN=Snx32 PE=2 SV=1
JR978070	130	146	132	114	133	135	127	121	171	146	158	200	168	126	85	121	148	sp|Q9D8B1|AIG1_MOUSE Androgen-induced gene 1 protein OS=Mus musculus GN=Aig1 PE=2 SV=1
JR978075	20	27	38	19	30	25	86	76	51	65	64	52	57	49	61	45	46	sp|Q9CR76|TM186_MOUSE Transmembrane protein 186 OS=Mus musculus GN=Tmem186 PE=2 SV=2
JR978077	77	61	94	65	62	81	123	96	58	76	84	72	67	67	79	60	67	sp|Q5XI68|NC2B_RAT Protein Dr1 OS=Rattus norvegicus GN=Dr1 PE=2
JR978080	71	64	47	62	57	61	42	43	78	61	67	86	91	124	101	153	77	sp|P50549|ETV1_HUMAN ETS translocation variant 1 OS=Homo sapiens GN=ETV1 PE=1 SV=2
JR978083	68	108	103	92	112	116	67	81	56	65	64	61	66	72	61	62	79	sp|Q5XF89|AT133_MOUSE Probable cation-transporting ATPase 13A3 OS=Mus musculus GN=Atp13a3 PE=1 SV=1
JR978109	169	203	170	234	224	187	191	214	317	308	225	394	329	238	184	295	339	sp|Q1LVC2|JARD2_DANRE Protein Jumonji OS=Danio rerio GN=jarid2b PE=3 SV=2
JR978114	62	71	86	58	67	73	45	27	31	20	31	19	21	25	31	16	22	sp|Q5R6P6|GMFB_PONAB Glia maturation factor beta OS=Pongo abelii GN=GMFB PE=2 SV=3
JR978115	117	114	76	95	90	94	100	109	116	103	107	116	127	232	293	302	137	sp|Q03364|FGFR2_XENLA Fibroblast growth factor receptor 2 OS=Xenopus laevis GN=fgfr2 PE=2 SV=1
JR978136	80	61	75	77	74	69	33	47	87	56	58	64	80	71	64	98	92	sp|Q8TF71|MOT10_HUMAN Monocarboxylate transporter 10 OS=Homo sapiens GN=SLC16A10 PE=1 SV=1
JR978137	232	278	373	302	198	320	314	392	251	269	382	364	436	344	376	362	291	sp|Q8QFX6|NRP1A_DANRE Neuropilin-1a OS=Danio rerio GN=nrp1a PE=2
JR978139	76	104	105	100	106	94	119	126	150	160	162	202	190	150	107	154	199	sp|P49442|INPP_MOUSE Inositol polyphosphate 1-phosphatase OS=Mus musculus GN=Inpp1 PE=1 SV=2
JR978143	175	163	133	214	196	161	95	108	209	177	149	239	213	178	119	171	221	sp|Q9UNW9|NOVA2_HUMAN RNA-binding protein Nova-2 OS=Homo sapiens GN=NOVA2 PE=1 SV=1
JR978148	21	34	8	33	63	25	8	7	58	48	16	53	51	96	64	103	60	sp|Q6V0I7|FAT4_HUMAN Protocadherin Fat 4 OS=Homo sapiens GN=FAT4 PE=2 SV=2
JR978152	327	287	280	301	314	280	230	255	455	363	319	494	538	435	317	565	437	sp|P0C5J4|GPR52_MOUSE Probable G-protein coupled receptor 52 OS=Mus musculus GN=Gpr52 PE=3 SV=1
JR978153	191	194	213	228	235	207	157	143	166	153	177	190	190	220	165	169	172	sp|Q8BT60|CPNE3_MOUSE Copine-3 OS=Mus musculus GN=Cpne3 PE=1
JR978159	187	189	243	234	202	254	270	278	223	198	244	220	242	191	197	181	200	sp|Q8BPM0|DAAM1_MOUSE Disheveled-associated activator of morphogenesis 1 OS=Mus musculus GN=Daam1 PE=2 SV=4
JR978163	107	100	83	151	142	111	44	56	136	121	77	127	128	108	62	106	156	sp|Q8R081|HNRPL_MOUSE Heterogeneous nuclear ribonucleoprotein L OS=Mus musculus GN=Hnrnpl PE=1 SV=2
JR978164	259	197	190	260	243	199	57	80	117	134	83	115	101	100	96	109	111	sp|Q9XTL9|PYG_DROME Glycogen phosphorylase OS=Drosophila melanogaster GN=GlyP PE=2 SV=2
JR978165	153	174	198	119	150	181	232	218	251	238	260	259	232	167	195	208	238	sp|Q9NWT6|HIF1N_HUMAN Hypoxia-inducible factor 1-alpha inhibitor OS=Homo sapiens GN=HIF1AN PE=1 SV=2
JR978168	174	209	251	186	204	229	261	273	170	211	246	210	203	149	187	163	178	sp|Q6UWE0|LRSM1_HUMAN E3 ubiquitin-protein ligase LRSAM1 OS=Homo sapiens GN=LRSAM1 PE=1 SV=1
JR978171	258	312	283	363	292	307	227	219	197	212	203	220	201	186	217	206	221	sp|C8YR32|LOXH1_MOUSE Lipoxygenase homology domain-containing protein 1 OS=Mus musculus GN=Loxhd1 PE=2 SV=1
JR978172	84	40	48	33	41	38	19	17	46	41	28	33	42	34	33	40	40	sp|Q08D64|ABCB6_XENTR ATP-binding cassette sub-family B member 6, mitochondrial OS=Xenopus tropicalis GN=abcb6 PE=2 SV=1
JR978173	194	215	209	183	181	193	240	261	230	196	209	274	250	183	154	172	224	sp|Q9Y6A2|CP46A_HUMAN Cholesterol 24-hydroxylase OS=Homo sapiens GN=CYP46A1 PE=1 SV=1
JR978175	277	311	323	250	288	293	449	467	400	429	457	447	450	504	531	605	401	sp|O46470|RGS7_BOVIN Regulator of G-protein signaling 7 OS=Bos taurus GN=RGS7 PE=1 SV=1
JR978176	77	103	121	105	107	126	169	152	95	122	126	128	132	115	96	95	129	sp|A5HK05|APBP2_RAT Amyloid protein-binding protein 2 OS=Rattus norvegicus GN=Appbp2 PE=2 SV=1
JR978183	3919	4004	3960	3870	3753	4115	4159	4434	4196	4416	4461	4304	4430	5592	5980	6714	4478	sp|Q91827|AR1_XENLA Apoptosis regulator R1 (Fragment) OS=Xenopus laevis PE=2 SV=1
JR978187	349	291	434	317	328	372	419	410	318	280	337	302	293	369	531	494	326	sp|Q9GLP0|ITB1_PIG Integrin beta-1 OS=Sus scrofa GN=ITGB1 PE=2
JR978189	95	97	83	107	96	87	58	60	98	140	92	112	74	111	97	166	122	sp|Q02447|SP3_HUMAN Transcription factor Sp3 OS=Homo sapiens GN=SP3 PE=1 SV=3
JR978191	124	74	97	84	76	86	145	148	123	117	135	121	106	90	110	118	101	sp|Q33E94|RFX4_HUMAN Transcription factor RFX4 OS=Homo sapiens GN=RFX4 PE=1 SV=2
JR978192	84	120	44	208	41	151	61	56	59	73	67	61	60	62	54	55	60	sp|Q6IWL4|TRAF6_DANRE TNF receptor-associated factor 6 OS=Danio rerio GN=traf6 PE=2 SV=2
JR978193	144	142	164	165	150	175	241	207	135	150	186	152	155	138	204	173	153	sp|Q9EPW0|INP4A_MOUSE Type I inositol-3,4-bisphosphate 4-phosphatase OS=Mus musculus GN=Inpp4a PE=2 SV=1
JR978196	76	82	92	73	86	87	103	118	86	81	105	66	93	101	140	115	75	sp|Q8WUQ7|CS029_HUMAN Uncharacterized protein C19orf29 OS=Homo sapiens GN=C19orf29 PE=1 SV=3
JR978197	161	168	154	195	176	187	177	194	259	262	257	415	345	261	229	327	253	sp|Q9Y5B0|CTDP1_HUMAN RNA polymerase II subunit A C-terminal domain phosphatase OS=Homo sapiens GN=CTDP1 PE=1 SV=3
JR978212	75	80	49	92	91	72	20	33	88	76	55	63	83	93	61	98	109	sp|Q5ZMS6|TDRD3_CHICK Tudor domain-containing protein 3 OS=Gallus gallus GN=TDRD3 PE=2 SV=1
JR978220	45	52	48	50	47	46	98	105	83	96	99	77	69	59	90	73	64	sp|E1C5V0|SMYD2_CHICK N-lysine methyltransferase SMYD2 OS=Gallus gallus GN=SMYD2 PE=3 SV=1
JR978222	377	414	394	368	407	374	748	543	468	459	498	455	498	635	724	909	505	sp|Q8K4J6|MKL1_MOUSE MKL/myocardin-like protein 1 OS=Mus musculus GN=Mkl1 PE=1 SV=2
JR978246	44	33	31	47	46	34	17	24	46	50	28	51	35	66	62	113	51	sp|A6QQM4|ZN474_BOVIN Zinc finger protein 474 OS=Bos taurus GN=ZNF474 PE=2 SV=1
JR978254	65	65	54	66	65	49	29	20	55	40	41	51	54	75	38	65	54	sp|Q6AXJ9|CDKL1_DANRE Cyclin-dependent kinase-like 1 OS=Danio rerio GN=cdkl1 PE=2 SV=1
JR978276	419	515	545	544	524	667	612	673	396	514	585	555	543	516	649	529	485	sp|O57321|EAA1_AMBTI Excitatory amino acid transporter 1 OS=Ambystoma tigrinum GN=SLC1A3 PE=2 SV=1
JR978285	101	145	135	180	153	166	170	209	135	174	133	124	131	105	72	63	108	sp|Q91641|THIB_XENLA Thyroid hormone-induced protein B OS=Xenopus laevis PE=2 SV=2
JR978287	88	85	83	86	92	86	48	57	85	81	67	106	83	110	90	138	87	sp|Q3UMB5|SMCR8_MOUSE Smith-Magenis syndrome chromosomal region candidate gene 8 protein homolog OS=Mus musculus GN=Smcr8 PE=1 SV=2
JR978288	291	336	235	225	216	218	165	174	261	214	229	234	301	912	917	1285	299	sp|Q708W2|FXJ1A_XENLA Forkhead box protein J1-A OS=Xenopus laevis GN=foxj1-a PE=2 SV=1
JR978303	110	77	82	62	65	59	45	48	36	34	41	29	28	26	32	19	25	sp|P50580|PA2G4_MOUSE Proliferation-associated protein 2G4 OS=Mus musculus GN=Pa2g4 PE=1 SV=3
JR978305	98	43	54	73	75	58	20	29	43	42	44	73	123	48	40	35	35	sp|A1KZ92|PXDNL_HUMAN Peroxidasin-like protein OS=Homo sapiens GN=PXDNL PE=2 SV=3
JR978306	51	63	52	53	58	58	15	23	28	28	23	35	30	32	29	25	31	sp|Q20191|NAS13_CAEEL Zinc metalloproteinase nas-13 OS=Caenorhabditis elegans GN=nas-13 PE=2 SV=5
JR978317	53	43	48	51	50	49	23	13	24	23	27	21	23	22	21	22	25	sp|Q07066|PXMP2_RAT Peroxisomal membrane protein 2 OS=Rattus norvegicus GN=Pxmp2 PE=1 SV=2
JR978337	124	124	121	103	106	115	184	184	173	174	188	141	137	140	182	155	139	sp|Q9NZS9|BFAR_HUMAN Bifunctional apoptosis regulator OS=Homo sapiens GN=BFAR PE=1 SV=1
JR978343	177	213	174	199	243	204	83	89	114	127	108	136	130	166	129	145	156	sp|A8DYE2|TRPCG_DROME Transient receptor potential cation channel trpm OS=Drosophila melanogaster GN=trpm PE=1 SV=1
JR978347	243	194	238	249	210	219	317	311	339	303	321	282	284	363	349	375	351	sp|Q6DEJ5|AASD1_DANRE Alanyl-tRNA editing protein Aarsd1 OS=Danio rerio GN=aarsd1 PE=2 SV=1
JR978351	383	399	468	422	537	462	479	448	376	450	533	517	693	391	435	326	448	sp|P00734|THRB_HUMAN Prothrombin OS=Homo sapiens GN=F2 PE=1 SV=2
JR978354	761	738	688	684	679	679	611	693	842	821	594	735	831	853	924	1128	851	sp|Q9WUM7|HIPK2_MESAU Homeodomain-interacting protein kinase 2 OS=Mesocricetus auratus GN=Hipk2 PE=1 SV=2
JR978355	389	384	365	380	372	361	384	431	505	553	481	414	406	425	411	454	478	sp|Q92576|PHF3_HUMAN PHD finger protein 3 OS=Homo sapiens GN=PHF3 PE=1 SV=3
JR978356	535	617	608	638	681	682	745	782	682	679	783	706	724	585	657	623	686	sp|Q80X08|FAM21_RAT WASH complex subunit FAM21 OS=Rattus norvegicus GN=Fam21 PE=2 SV=1
JR978357	123	150	135	144	171	139	80	99	82	108	93	104	95	78	80	75	94	sp|Q9GYZ0|KIF15_STRPU Kinesin-like protein KIF15 OS=Strongylocentrotus purpuratus GN=KIF15 PE=1 SV=1
JR978358	134	168	119	152	161	129	67	72	119	118	92	130	113	204	138	224	153	sp|Q9FHN8|KCBP_ARATH Kinesin-like calmodulin-binding protein OS=Arabidopsis thaliana GN=KCBP PE=1 SV=1
JR978360	137	178	149	190	203	165	69	83	126	129	98	142	161	147	125	167	166	sp|Q9ULV0|MYO5B_HUMAN Myosin-Vb OS=Homo sapiens GN=MYO5B PE=1
JR978362	115	172	132	180	144	152	180	161	202	245	211	204	181	86	59	100	185	sp|Q28005|LSHR_BOVIN Lutropin-choriogonadotropic hormone receptor OS=Bos taurus GN=LHCGR PE=2 SV=1
JR978365	74	59	40	83	95	64	12	11	42	37	27	56	48	44	32	38	51	sp|A8MWY0|K132L_HUMAN UPF0577 protein KIAA1324-like OS=Homo sapiens GN=KIAA1324L PE=2 SV=2
JR978367	3971	914	3587	89	436	1072	108	142	3220	514	265	747	334	108	118	134	543	sp|Q8QG61|CRY1_CHICK Cryptochrome-1 OS=Gallus gallus GN=CRY1 PE=2 SV=1
JR978368	836	678	676	707	705	685	611	618	791	655	670	781	696	771	873	984	803	sp|B5D5N9|CTR2_RAT Low affinity cationic amino acid transporter 2 OS=Rattus norvegicus GN=Slc7a2 PE=2 SV=1
JR978371	138	137	118	152	173	138	41	42	68	81	67	66	60	59	77	42	72	sp|Q8CGC7|SYEP_MOUSE Bifunctional aminoacyl-tRNA synthetase OS=Mus musculus GN=Eprs PE=2 SV=4
JR978425	260	245	259	226	270	250	344	332	403	375	334	318	309	281	252	277	365	sp|P97852|DHB4_RAT Peroxisomal multifunctional enzyme type 2 OS=Rattus norvegicus GN=Hsd17b4 PE=1 SV=3
JR978427	64	98	56	63	80	61	14	30	37	46	37	59	50	50	54	57	60	sp|E1C2V1|LMBL1_CHICK Lethal(3)malignant brain tumor-like protein 1 OS=Gallus gallus GN=L3MBTL1 PE=3 SV=1
JR978463	218	218	262	195	213	247	286	248	188	185	217	192	233	169	224	215	188	sp|Q969Q5|RAB24_HUMAN Ras-related protein Rab-24 OS=Homo sapiens GN=RAB24 PE=1 SV=1
JR978488	229	192	172	181	180	184	177	190	223	166	188	190	215	328	361	428	187	sp|Q9R0Z9|RHG07_MOUSE Rho GTPase-activating protein 7 OS=Mus musculus GN=Dlc1 PE=1 SV=2
JR978493	166	132	135	114	129	121	180	152	137	148	137	102	102	128	169	111	133	sp|Q8IWA0|WDR75_HUMAN WD repeat-containing protein 75 OS=Homo sapiens GN=WDR75 PE=1 SV=1
JR978507	31	24	31	21	25	26	59	56	38	44	41	46	36	91	103	99	49	sp|P83861|QRFPR_MOUSE Pyroglutamylated RFamide peptide receptor OS=Mus musculus GN=Qrfpr PE=2 SV=1
JR978535	27	35	35	30	34	39	64	57	55	51	47	37	30	43	31	29	41	sp|Q07120|GFI1_RAT Zinc finger protein Gfi-1 OS=Rattus norvegicus GN=Gfi1 PE=1 SV=1
JR978539	1876	1796	1759	1473	1614	1566	2171	2012	2341	1891	2111	2156	2088	2235	2111	2383	1874	sp|P41932|14331_CAEEL 14-3-3-like protein 1 OS=Caenorhabditis elegans GN=par-5 PE=1 SV=2
JR978540	175	189	181	157	137	167	200	232	290	244	238	236	230	512	867	962	228	sp|Q8JHF4|MPP5A_DANRE MAGUK p55 subfamily member 5-A OS=Danio rerio GN=mpp5a PE=1 SV=2
JR978591	63	71	110	87	97	102	127	132	82	99	96	64	59	65	53	56	76	sp|Q92482|AQP3_HUMAN Aquaporin-3 OS=Homo sapiens GN=AQP3 PE=2
JR978594	71	70	60	51	61	41	35	39	100	66	38	80	98	65	41	94	98	sp|Q566C7|NUDT3_RAT Diphosphoinositol polyphosphate phosphohydrolase 1 OS=Rattus norvegicus GN=Nudt3 PE=1 SV=1
JR978597	216	156	173	129	195	173	60	50	47	45	57	47	47	111	117	130	67	sp|P98133|FBN1_BOVIN Fibrillin-1 OS=Bos taurus GN=FBN1 PE=1 SV=1
JR978602	50	54	54	45	43	48	98	78	68	78	81	86	79	87	74	91	67	sp|Q9NWZ8|GEMI8_HUMAN Gem-associated protein 8 OS=Homo sapiens GN=GEMIN8 PE=1 SV=1
JR978605	321	326	271	304	275	333	673	520	458	483	543	1123	1750	389	383	355	410	sp|P13284|GILT_HUMAN Gamma-interferon-inducible lysosomal thiol reductase OS=Homo sapiens GN=IFI30 PE=1 SV=3
JR978630	92	96	64	76	70	82	112	84	103	135	92	47	50	65	118	53	67	sp|Q9M1H3|AB4F_ARATH ABC transporter F family member 4 OS=Arabidopsis thaliana GN=ABCF4 PE=2 SV=1
JR978651	41	44	59	43	46	51	105	95	58	56	71	53	69	60	56	65	53	sp|Q9VZD5|RT06_DROME Probable 28S ribosomal protein S6, mitochondrial OS=Drosophila melanogaster GN=mRpS6 PE=1 SV=1
JR978653	457	502	554	505	493	580	823	859	739	746	831	714	672	785	798	830	763	sp|A5PMY6|COL12_DANRE Collectin-12 OS=Danio rerio GN=colec12 PE=2 SV=1
JR978665	67	38	64	52	56	37	71	92	42	51	72	42	54	81	40	54	41	sp|Q9DBI0|TMPS6_MOUSE Transmembrane protease serine 6 OS=Mus musculus GN=Tmprss6 PE=1 SV=4
JR978668	237	228	201	202	209	221	258	255	276	257	253	339	287	230	231	293	287	sp|O15432|COPT2_HUMAN Probable low affinity copper uptake protein 2 OS=Homo sapiens GN=SLC31A2 PE=2 SV=1
JR978671	115	158	158	113	98	135	289	276	155	197	222	212	203	152	172	145	150	sp|Q0IHI3|CB062_XENLA Uncharacterized protein C2orf62 homolog OS=Xenopus laevis PE=2 SV=1
JR978676	32	35	41	42	54	38	57	55	50	42	58	81	80	112	98	138	67	sp|P31391|SSR4_HUMAN Somatostatin receptor type 4 OS=Homo sapiens GN=SSTR4 PE=2 SV=2
JR978727	66	52	62	55	55	56	33	37	28	34	26	26	38	30	19	34	30	sp|Q9CXK4|SWET1_MOUSE Sugar transporter SWEET1 OS=Mus musculus GN=Slc50a1 PE=2 SV=1
JR978728	55	40	44	50	48	43	21	17	18	27	17	23	16	19	23	11	21	sp|P97390|VPS45_MOUSE Vacuolar protein sorting-associated protein 45 OS=Mus musculus GN=Vps45 PE=1 SV=1
JR978729	601	683	519	382	490	445	582	600	695	688	657	707	696	686	830	931	626	sp|O18405|SURF4_DROME Surfeit locus protein 4 homolog OS=Drosophila melanogaster GN=Surf4 PE=2 SV=1
JR978733	44	55	87	56	49	55	67	66	90	95	72	97	85	54	54	46	96	sp|Q659K9|FUT4_PANTR Alpha-(1,3)-fucosyltransferase OS=Pan troglodytes GN=FUT4 PE=2 SV=2
JR978735	50	66	51	78	79	69	36	34	84	85	62	82	71	45	22	48	96	sp|Q32M78|ZN699_HUMAN Zinc finger protein 699 OS=Homo sapiens GN=ZNF699 PE=2 SV=1
JR978743	286	306	288	364	352	343	220	289	376	388	316	392	414	337	237	327	331	sp|Q076A5|MYH4_CANFA Myosin-4 OS=Canis familiaris GN=MYH4 PE=3
JR978764	100	97	125	89	92	99	133	115	127	118	119	139	124	147	248	227	106	sp|Q9UET6|RRMJ1_HUMAN Putative ribosomal RNA methyltransferase 1 OS=Homo sapiens GN=FTSJ1 PE=1 SV=2
JR978765	0	9	11	0	22	5	12	26	67	71	16	37	18	41	52	84	54	sp|Q9D180|WDR65_MOUSE WD repeat-containing protein 65 OS=Mus musculus GN=Wdr65 PE=2 SV=3
JR978767	63	73	67	74	59	77	120	79	65	78	134	95	107	79	96	99	72	sp|Q3C1E9|ASF1_CHICK Histone chaperone ASF1 OS=Gallus gallus GN=ASF1 PE=1 SV=1
JR978779	206	159	150	147	159	127	35	43	107	103	72	94	101	101	89	105	99	sp|Q0P594|PP2AB_BOVIN Serine/threonine-protein phosphatase 2A catalytic subunit beta isoform OS=Bos taurus GN=PPP2CB PE=1
JR978797	129	90	124	102	88	110	187	179	187	143	180	166	159	159	177	196	156	sp|Q8BID8|FXL14_MOUSE F-box/LRR-repeat protein 14 OS=Mus musculus GN=Fbxl14 PE=2 SV=1
JR978820	152	212	180	103	203	114	105	108	150	131	117	155	106	143	139	120	168	sp|Q9ULF5|S39AA_HUMAN Zinc transporter ZIP10 OS=Homo sapiens GN=SLC39A10 PE=1 SV=2
JR978825	80	218	123	112	147	129	232	201	87	224	207	165	214	1335	1574	1585	202	sp|Q9K9H0|ACEA_BACHD Isocitrate lyase OS=Bacillus halodurans GN=aceA PE=3 SV=1
JR978828	36	39	33	47	57	34	19	12	28	24	20	25	18	15	14	10	16	sp|Q24488|ROR1_DROME Tyrosine-protein kinase transmembrane receptor Ror OS=Drosophila melanogaster GN=Ror PE=1 SV=1
JR978845	55	60	61	67	80	62	27	39	96	87	53	110	98	81	58	83	118	sp|Q9EP71|RAI14_MOUSE Ankycorbin OS=Mus musculus GN=Rai14 PE=1
JR978894	173	208	116	246	219	173	31	58	129	150	78	138	136	161	144	164	165	sp|Q6NTN5|MTMRD_XENLA Myotubularin-related protein 13 OS=Xenopus laevis GN=sbf2 PE=2 SV=1
[truncated: 3,716 more rows]

## Sheet: up regulated in spawning
Supplementary file 1. Acropora millepora genes up regulated during broadcast spawning, genes also deteceted to be variable during the spawning day are highlighted.
[truncated: 179 more rows]

[truncated: 2 more sheets: down regulated in spawning, Tides Moonrise & Moonset]
