# Supplementary material for: Signaling cascades and the importance of moonlight in coral broadcast mass spawning
Source: eLife. 2015 Dec 15;4:e09991. doi: 10.7554/eLife.09991 (PMC4721961; doi:10.7554/eLife.09991)
Supplement: Supplementary file 2. — Gene enrichments (false discovery rate<0.1) across GO categories are shown. GOseq was used to test for enriched GO categories. DOI: http://dx.doi.org/10.7554/eLife.09991.013 [file elife-09991-supp2.zip]

Archive with 1 entries (1 files):
- 09991_ Supplementary_file_2.pdf
